# Supplementary material for: Identification of miPEP133 as a novel tumor-suppressor microprotein encoded by miR-34a pri-miRNA
Source: Mol Cancer. 2020 Sep 14;19:143. doi: 10.1186/s12943-020-01248-9 (PMC7489042; doi:10.1186/s12943-020-01248-9)
Supplement: Supplementary file 4 — Additional file 4. This Excel file contains 3 sheets. They are the lists of proteins identified in control cells, proteins identified in miPEP133-overexpressing cells, and miPEP133-binding proteins confidently identified by excluding the backgrounds in the control cells. [file 12943_2020_1248_MOESM4_ESM.xlsx]

## Sheet: Identified proteins
		Note: #1-46: Proteins identified in the miPEP133-IP product; Yellow-highlighted proteins were not identified in the control-IP product.
prot_hit_num	prot_acc	prot_desc	prot_score	prot_mass	prot_matches	prot_matches_sig	prot_sequences	prot_sequences_sig	prot_cover	prot_pi	emPAI
1	P02768	Serum albumin OS=Homo sapiens OX=9606 GN=ALB PE=1 SV=2	3950	71317	137	137	29	29	47	5.92	10.38
2	P04264	Keratin, type II cytoskeletal 1 OS=Homo sapiens OX=9606 GN=KRT1 PE=1 SV=6	1242	66170	38	38	21	21	31.8	8.15	2.53
3	P13645	Keratin, type I cytoskeletal 10 OS=Homo sapiens OX=9606 GN=KRT10 PE=1 SV=6	1097	59020	36	36	22	22	30.8	5.13	3.32
4	P35908	Keratin, type II cytoskeletal 2 epidermal OS=Homo sapiens OX=9606 GN=KRT2 PE=1 SV=2	879	65678	30	30	19	19	27.7	8.07	2.07
5	P35527	Keratin, type I cytoskeletal 9 OS=Homo sapiens OX=9606 GN=KRT9 PE=1 SV=3	509	62255	19	19	14	14	26.2	5.14	1.4
6	P08779	Keratin, type I cytoskeletal 16 OS=Homo sapiens OX=9606 GN=KRT16 PE=1 SV=4	392	51578	16	16	13	13	26.8	4.99	1.38
7	P04259	Keratin, type II cytoskeletal 6B OS=Homo sapiens OX=9606 GN=KRT6B PE=1 SV=5	373	60315	17	17	14	14	23	8.09	1.1
8	P02533	Keratin, type I cytoskeletal 14 OS=Homo sapiens OX=9606 GN=KRT14 PE=1 SV=4	367	51872	16	16	13	13	26.5	5.09	1.37
9	P02538	Keratin, type II cytoskeletal 6A OS=Homo sapiens OX=9606 GN=KRT6A PE=1 SV=3	328	60293	17	17	15	15	24.6	8.09	1.22
10	P13647	Keratin, type II cytoskeletal 5 OS=Homo sapiens OX=9606 GN=KRT5 PE=1 SV=3	305	62568	15	15	13	13	20	7.59	1.05
11	Q14244	Ensconsin OS=Homo sapiens OX=9606 GN=MAP7 PE=1 SV=1	179	84116	7	7	7	7	8.7	9.63	0.31
12	P01860	Immunoglobulin heavy constant gamma 3 OS=Homo sapiens OX=9606 GN=IGHG3 PE=1 SV=2	155	42287	5	5	4	4	11.4	8.23	0.46
13	P23246	Splicing factor, proline- and glutamine-rich OS=Homo sapiens OX=9606 GN=SFPQ PE=1 SV=2	152	76216	10	10	9	9	15	9.45	0.52
14	Q9ULW0	Targeting protein for Xklp2 OS=Homo sapiens OX=9606 GN=TPX2 PE=1 SV=2	135	86227	5	5	5	5	6.6	9.29	0.21
15	P01859	Immunoglobulin heavy constant gamma 2 OS=Homo sapiens OX=9606 GN=IGHG2 PE=1 SV=2	121	36505	6	6	5	5	15.6	7.66	0.68
16	P01834	Immunoglobulin kappa constant OS=Homo sapiens OX=9606 GN=IGKC PE=1 SV=2	119	11929	2	2	2	2	34.6	6.11	0.66
17	Q8IXB1	DnaJ homolog subfamily C member 10 OS=Homo sapiens OX=9606 GN=DNAJC10 PE=1 SV=2	107	92333	3	3	3	3	4.2	6.78	0.11
18	B9A064	Immunoglobulin lambda-like polypeptide 5 OS=Homo sapiens OX=9606 GN=IGLL5 PE=2 SV=2	96	23391	3	3	2	2	10.7	9.08	0.49
19	Q9H8V3	Protein ECT2 OS=Homo sapiens OX=9606 GN=ECT2 PE=1 SV=4	86	104466	2	2	2	2	2.4	7.77	0.06
20	P01023	Alpha-2-macroglobulin OS=Homo sapiens OX=9606 GN=A2M PE=1 SV=3	83	164613	1	1	1	1	1.3	6.03	0.02
21	Q00839	Heterogeneous nuclear ribonucleoprotein U OS=Homo sapiens OX=9606 GN=HNRNPU PE=1 SV=6	81	91269	3	3	2	2	2.3	5.76	0.11
22	P08238	Heat shock protein HSP 90-beta OS=Homo sapiens OX=9606 GN=HSP90AB1 PE=1 SV=4	80	83554	2	2	2	2	3.3	4.97	0.08
23	P35030	Trypsin-3 OS=Homo sapiens OX=9606 GN=PRSS3 PE=1 SV=2	78	33306	1	1	1	1	4.3	7.46	0.1
24	Q5D862	Filaggrin-2 OS=Homo sapiens OX=9606 GN=FLG2 PE=1 SV=1	60	249296	1	1	1	1	0.5	8.45	0.01
25	O00159	Unconventional myosin-Ic OS=Homo sapiens OX=9606 GN=MYO1C PE=1 SV=4	57	122461	1	1	1	1	0.8	9.46	0.03
26	P11586	C-1-tetrahydrofolate synthase, cytoplasmic OS=Homo sapiens OX=9606 GN=MTHFD1 PE=1 SV=3	50	102180	2	2	2	2	1.9	6.89	0.07
27	P38646	Stress-70 protein, mitochondrial OS=Homo sapiens OX=9606 GN=HSPA9 PE=1 SV=2	50	73920	1	1	1	1	1.6	5.87	0.04
28	P35606	Coatomer subunit beta~ OS=Homo sapiens OX=9606 GN=COPB2 PE=1 SV=2	49	103278	1	1	1	1	1.2	5.15	0.03
29	P26373	60S ribosomal protein L13 OS=Homo sapiens OX=9606 GN=RPL13 PE=1 SV=4	48	24304	1	1	1	1	5.2	11.65	0.14
30	Q02539	Histone H1.1 OS=Homo sapiens OX=9606 GN=HIST1H1A PE=1 SV=3	47	21829	1	1	1	1	5.1	10.99	0.15
31	A0A075B6P5	Immunoglobulin kappa variable 2-28 OS=Homo sapiens OX=9606 GN=IGKV2-28 PE=3 SV=1	47	13062	1	1	1	1	10.8	5.61	0.26
32	P11142	Heat shock cognate 71 kDa protein OS=Homo sapiens OX=9606 GN=HSPA8 PE=1 SV=1	40	71082	1	1	1	1	2.5	5.37	0.05
33	P62899	60S ribosomal protein L31 OS=Homo sapiens OX=9606 GN=RPL31 PE=1 SV=1	39	14454	1	1	1	1	7.2	10.54	0.24
34	Q14764	Major vault protein OS=Homo sapiens OX=9606 GN=MVP PE=1 SV=4	37	99551	3	3	3	3	3.1	5.34	0.1
35	Q86Y91	Kinesin-like protein KIF18B OS=Homo sapiens OX=9606 GN=KIF18B PE=1 SV=3	33	95020	2	2	2	2	3	9.01	0.07
36	P61313	60S ribosomal protein L15 OS=Homo sapiens OX=9606 GN=RPL15 PE=1 SV=2	30	24245	1	1	1	1	4.4	11.62	0.14
37	Q8TF72	Protein Shroom3 OS=Homo sapiens OX=9606 GN=SHROOM3 PE=1 SV=2	30	218321	1	1	1	1	0.5	7.87	0.01
38	P81605	Dermcidin OS=Homo sapiens OX=9606 GN=DCD PE=1 SV=2	29	11391	2	2	2	2	20	6.08	0.69
39	P13639	Elongation factor 2 OS=Homo sapiens OX=9606 GN=EEF2 PE=1 SV=4	28	96246	1	1	1	1	1	6.41	0.03
40	Q9P2B4	CTTNBP2 N-terminal-like protein OS=Homo sapiens OX=9606 GN=CTTNBP2NL PE=1 SV=2	27	70571	1	1	1	1	1.7	8.22	0.05
41	Q96PE2	Rho guanine nucleotide exchange factor 17 OS=Homo sapiens OX=9606 GN=ARHGEF17 PE=1 SV=1	27	223645	1	1	1	1	0.4	5.9	0.01
42	Q3KNS1	Patched domain-containing protein 3 OS=Homo sapiens OX=9606 GN=PTCHD3 PE=1 SV=3	24	87842	1	1	1	1	1.3	5.84	0.04
43	Q8WZ42	Titin OS=Homo sapiens OX=9606 GN=TTN PE=1 SV=4	24	3842904	1	1	1	1	0	6.02	0
44	P42766	60S ribosomal protein L35 OS=Homo sapiens OX=9606 GN=RPL35 PE=1 SV=2	23	14543	1	1	1	1	8.1	11.04	0.23
45	P03372	Estrogen receptor OS=Homo sapiens OX=9606 GN=ESR1 PE=1 SV=2	22	66914	1	1	1	1	1.7	8.3	0.05
46	Q75V66	Anoctamin-5 OS=Homo sapiens OX=9606 GN=ANO5 PE=1 SV=1	21	107860	1	1	1	1	1.3	6.37	0.03

## Sheet: IP-miPEP133-Flag-tag
prot_hit_num	prot_acc	prot_desc	prot_score	prot_mass	prot_matches	prot_matches_sig	prot_sequences	prot_sequences_sig	prot_cover	prot_pi	pep_query	pep_rank	pep_isbold	pep_isunique	pep_exp_mz	pep_exp_mr	pep_exp_z	pep_calc_mr	pep_delta	pep_miss	pep_score	pep_expect	pep_res_before	pep_seq	pep_res_after	pep_var_mod	pep_var_mod_pos	pep_scan_title
prot_hit_num	prot_acc	prot_desc	prot_score	prot_mass	prot_matches	prot_matches_sig	prot_sequences	prot_sequences_sig	prot_cover	prot_pi	pep_query	pep_rank	pep_isbold	pep_isunique	pep_exp_mz	pep_exp_mr	pep_exp_z	pep_calc_mr	pep_delta	pep_miss	pep_score	pep_expect	pep_res_before	pep_seq	pep_res_after	pep_var_mod	pep_var_mod_pos	pep_scan_title
1	P02768	Serum albumin OS=Homo sapiens OX=9606 GN=ALB PE=1 SV=2	3963	71317	230	137	32	29	50.9	5.92	79	1	1	1	395.239	788.464	2	788.464	-0.0002	0	11.36	0.86	K	LVTDLTK	V			File18230 Spectrum424 scans: 3009
1	P02768	Serum albumin OS=Homo sapiens OX=9606 GN=ALB PE=1 SV=2	3963	71317	230	137	32	29	50.9	5.92	476	1	1	1	464.25	926.486	2	926.486	-0.0001	0	22.37	0.075	K	YLYEIAR	R			File18230 Spectrum1028 scans: 3842
1	P02768	Serum albumin OS=Homo sapiens OX=9606 GN=ALB PE=1 SV=2	3963	71317	230	137	32	29	50.9	5.92	485	1	1	1	467.262	932.51	2	932.511	-0.0015	0	28.34	0.023	K	LCTVATLR	E			File18230 Spectrum613 scans: 3262
1	P02768	Serum albumin OS=Homo sapiens OX=9606 GN=ALB PE=1 SV=2	3963	71317	230	137	32	29	50.9	5.92	487	1	1	1	467.262	932.51	2	932.511	-0.001	0	13.64	0.69	K	LCTVATLR	E			File18230 Spectrum1578 scans: 4761
1	P02768	Serum albumin OS=Homo sapiens OX=9606 GN=ALB PE=1 SV=2	3963	71317	230	137	32	29	50.9	5.92	491	1	1	1	467.263	932.511	2	932.511	-0.0004	0	10.77	1.4	K	LCTVATLR	E			File18230 Spectrum1614 scans: 4845
1	P02768	Serum albumin OS=Homo sapiens OX=9606 GN=ALB PE=1 SV=2	3963	71317	230	137	32	29	50.9	5.92	492	1	1	1	467.263	932.511	2	932.511	-0.0004	0	4.06	6.7	K	LCTVATLR	E			File18230 Spectrum1678 scans: 5001
1	P02768	Serum albumin OS=Homo sapiens OX=9606 GN=ALB PE=1 SV=2	3963	71317	230	137	32	29	50.9	5.92	494	1	1	1	467.263	932.511	2	932.511	-0.0004	0	39.62	0.0019	K	LCTVATLR	E			File18230 Spectrum660 scans: 3322
1	P02768	Serum albumin OS=Homo sapiens OX=9606 GN=ALB PE=1 SV=2	3963	71317	230	137	32	29	50.9	5.92	495	10	1	1	467.263	932.511	2	932.511	-0.0003	0	0.78	14	K	LCTVATLR	E			File18230 Spectrum390 scans: 2967
1	P02768	Serum albumin OS=Homo sapiens OX=9606 GN=ALB PE=1 SV=2	3963	71317	230	137	32	29	50.9	5.92	496	1	1	1	467.263	932.511	2	932.511	-0.0002	0	24.65	0.059	K	LCTVATLR	E			File18230 Spectrum1838 scans: 5578
1	P02768	Serum albumin OS=Homo sapiens OX=9606 GN=ALB PE=1 SV=2	3963	71317	230	137	32	29	50.9	5.92	497	1	1	1	467.263	932.511	2	932.511	-0.0002	0	2.25	10	K	LCTVATLR	E			File18230 Spectrum1937 scans: 6148
1	P02768	Serum albumin OS=Homo sapiens OX=9606 GN=ALB PE=1 SV=2	3963	71317	230	137	32	29	50.9	5.92	501	1	1	1	467.263	932.511	2	932.511	-0.0002	0	14.31	0.64	K	LCTVATLR	E			File18230 Spectrum1212 scans: 4123
1	P02768	Serum albumin OS=Homo sapiens OX=9606 GN=ALB PE=1 SV=2	3963	71317	230	137	32	29	50.9	5.92	502	1	1	1	467.263	932.511	2	932.511	-0.0001	0	8.5	2.4	K	LCTVATLR	E			File18230 Spectrum1397 scans: 4436
1	P02768	Serum albumin OS=Homo sapiens OX=9606 GN=ALB PE=1 SV=2	3963	71317	230	137	32	29	50.9	5.92	505	1	1	1	467.263	932.511	2	932.511	-0.0001	0	21.64	0.12	K	LCTVATLR	E			File18230 Spectrum961 scans: 3748
1	P02768	Serum albumin OS=Homo sapiens OX=9606 GN=ALB PE=1 SV=2	3963	71317	230	137	32	29	50.9	5.92	507	1	1	1	467.263	932.511	2	932.511	-0.0001	0	3.84	7.1	K	LCTVATLR	E			File18230 Spectrum1666 scans: 4958
1	P02768	Serum albumin OS=Homo sapiens OX=9606 GN=ALB PE=1 SV=2	3963	71317	230	137	32	29	50.9	5.92	508	1	1	1	467.263	932.511	2	932.511	-0.0001	0	12.98	0.86	K	LCTVATLR	E			File18230 Spectrum1046 scans: 3864
1	P02768	Serum albumin OS=Homo sapiens OX=9606 GN=ALB PE=1 SV=2	3963	71317	230	137	32	29	50.9	5.92	509	2	1	1	467.263	932.511	2	932.511	0	0	0.6	15	K	LCTVATLR	E			File18230 Spectrum1984 scans: 6411
1	P02768	Serum albumin OS=Homo sapiens OX=9606 GN=ALB PE=1 SV=2	3963	71317	230	137	32	29	50.9	5.92	510	2	1	1	467.263	932.511	2	932.511	0	0	2.3	10	K	LCTVATLR	E			File18230 Spectrum1765 scans: 5354
1	P02768	Serum albumin OS=Homo sapiens OX=9606 GN=ALB PE=1 SV=2	3963	71317	230	137	32	29	50.9	5.92	512	1	1	1	467.263	932.511	2	932.511	0	0	24.58	0.06	K	LCTVATLR	E			File18230 Spectrum1743 scans: 5273
1	P02768	Serum albumin OS=Homo sapiens OX=9606 GN=ALB PE=1 SV=2	3963	71317	230	137	32	29	50.9	5.92	513	1	1	1	467.263	932.511	2	932.511	0.0001	0	8.16	2.2	K	LCTVATLR	E			File18230 Spectrum1653 scans: 4923
1	P02768	Serum albumin OS=Homo sapiens OX=9606 GN=ALB PE=1 SV=2	3963	71317	230	137	32	29	50.9	5.92	514	6	1	1	467.263	932.511	2	932.511	0.0001	0	1.69	9.8	K	LCTVATLR	E			File18230 Spectrum1722 scans: 5163
1	P02768	Serum albumin OS=Homo sapiens OX=9606 GN=ALB PE=1 SV=2	3963	71317	230	137	32	29	50.9	5.92	515	2	1	1	467.263	932.511	2	932.511	0.0001	0	3.24	6.9	K	LCTVATLR	E			File18230 Spectrum1849 scans: 5639
1	P02768	Serum albumin OS=Homo sapiens OX=9606 GN=ALB PE=1 SV=2	3963	71317	230	137	32	29	50.9	5.92	516	1	1	1	467.263	932.511	2	932.511	0.0001	0	16.58	0.32	K	LCTVATLR	E			File18230 Spectrum1753 scans: 5311
1	P02768	Serum albumin OS=Homo sapiens OX=9606 GN=ALB PE=1 SV=2	3963	71317	230	137	32	29	50.9	5.92	518	2	1	1	467.263	932.511	2	932.511	0.0001	0	8.54	2	K	LCTVATLR	E			File18230 Spectrum1815 scans: 5479
1	P02768	Serum albumin OS=Homo sapiens OX=9606 GN=ALB PE=1 SV=2	3963	71317	230	137	32	29	50.9	5.92	520	1	1	1	467.263	932.511	2	932.511	0.0001	0	11.66	0.99	K	LCTVATLR	E			File18230 Spectrum1907 scans: 5998
1	P02768	Serum albumin OS=Homo sapiens OX=9606 GN=ALB PE=1 SV=2	3963	71317	230	137	32	29	50.9	5.92	522	1	1	1	467.263	932.511	2	932.511	0.0001	0	11.95	0.93	K	LCTVATLR	E			File18230 Spectrum1114 scans: 3967
1	P02768	Serum albumin OS=Homo sapiens OX=9606 GN=ALB PE=1 SV=2	3963	71317	230	137	32	29	50.9	5.92	531	2	1	1	467.263	932.512	2	932.511	0.0004	0	3.23	6.9	K	LCTVATLR	E			File18230 Spectrum1855 scans: 5670
1	P02768	Serum albumin OS=Homo sapiens OX=9606 GN=ALB PE=1 SV=2	3963	71317	230	137	32	29	50.9	5.92	532	1	1	1	467.263	932.512	2	932.511	0.0004	0	5.37	4.2	K	LCTVATLR	E			File18230 Spectrum1544 scans: 4703
1	P02768	Serum albumin OS=Homo sapiens OX=9606 GN=ALB PE=1 SV=2	3963	71317	230	137	32	29	50.9	5.92	533	2	1	1	467.263	932.512	2	932.511	0.0005	0	4.87	4.8	K	LCTVATLR	E			File18230 Spectrum7 scans: 1840
1	P02768	Serum albumin OS=Homo sapiens OX=9606 GN=ALB PE=1 SV=2	3963	71317	230	137	32	29	50.9	5.92	534	1	1	1	467.263	932.512	2	932.511	0.0005	0	41	0.0012	K	LCTVATLR	E			File18230 Spectrum2 scans: 747
1	P02768	Serum albumin OS=Homo sapiens OX=9606 GN=ALB PE=1 SV=2	3963	71317	230	137	32	29	50.9	5.92	535	9	1	1	467.263	932.512	2	932.511	0.0005	0	1.66	10	K	LCTVATLR	E			File18230 Spectrum1271 scans: 4222
1	P02768	Serum albumin OS=Homo sapiens OX=9606 GN=ALB PE=1 SV=2	3963	71317	230	137	32	29	50.9	5.92	536	1	1	1	467.263	932.512	2	932.511	0.0005	0	3.17	7.1	K	LCTVATLR	E			File18230 Spectrum1693 scans: 5061
1	P02768	Serum albumin OS=Homo sapiens OX=9606 GN=ALB PE=1 SV=2	3963	71317	230	137	32	29	50.9	5.92	538	1	1	1	467.263	932.512	2	932.511	0.0005	0	16.68	0.32	K	LCTVATLR	E			File18230 Spectrum1874 scans: 5784
1	P02768	Serum albumin OS=Homo sapiens OX=9606 GN=ALB PE=1 SV=2	3963	71317	230	137	32	29	50.9	5.92	539	1	1	1	467.263	932.512	2	932.511	0.0005	0	2.73	7.9	K	LCTVATLR	E			File18230 Spectrum2042 scans: 7281
1	P02768	Serum albumin OS=Homo sapiens OX=9606 GN=ALB PE=1 SV=2	3963	71317	230	137	32	29	50.9	5.92	582	1	1	1	480.785	959.555	2	959.555	-0.0005	0	18.3	0.16	K	FQNALLVR	Y			File18230 Spectrum1312 scans: 4295
1	P02768	Serum albumin OS=Homo sapiens OX=9606 GN=ALB PE=1 SV=2	3963	71317	230	137	32	29	50.9	5.92	586	1	1	1	480.785	959.555	2	959.555	-0.0003	0	35.46	0.003	K	FQNALLVR	Y			File18230 Spectrum1132 scans: 3995
1	P02768	Serum albumin OS=Homo sapiens OX=9606 GN=ALB PE=1 SV=2	3963	71317	230	137	32	29	50.9	5.92	587	2	1	1	480.785	959.555	2	959.555	-0.0003	0	6.5	2.4	K	FQNALLVR	Y			File18230 Spectrum1891 scans: 5897
1	P02768	Serum albumin OS=Homo sapiens OX=9606 GN=ALB PE=1 SV=2	3963	71317	230	137	32	29	50.9	5.92	588	2	1	1	480.785	959.555	2	959.555	-0.0002	0	0.1	10	K	FQNALLVR	Y			File18230 Spectrum1887 scans: 5868
1	P02768	Serum albumin OS=Homo sapiens OX=9606 GN=ALB PE=1 SV=2	3963	71317	230	137	32	29	50.9	5.92	589	1	1	1	480.785	959.555	2	959.555	-0.0001	0	7.48	1.9	K	FQNALLVR	Y			File18230 Spectrum1556 scans: 4731
1	P02768	Serum albumin OS=Homo sapiens OX=9606 GN=ALB PE=1 SV=2	3963	71317	230	137	32	29	50.9	5.92	590	2	1	1	480.785	959.555	2	959.555	0	0	8.16	1.6	K	FQNALLVR	Y			File18230 Spectrum1867 scans: 5746
1	P02768	Serum albumin OS=Homo sapiens OX=9606 GN=ALB PE=1 SV=2	3963	71317	230	137	32	29	50.9	5.92	592	2	1	1	480.785	959.555	2	959.555	0	0	2.5	5.9	K	FQNALLVR	Y			File18230 Spectrum1853 scans: 5657
1	P02768	Serum albumin OS=Homo sapiens OX=9606 GN=ALB PE=1 SV=2	3963	71317	230	137	32	29	50.9	5.92	593	5	1	1	480.785	959.555	2	959.555	0	0	5.74	2.8	K	FQNALLVR	Y			File18230 Spectrum1847 scans: 5626
1	P02768	Serum albumin OS=Homo sapiens OX=9606 GN=ALB PE=1 SV=2	3963	71317	230	137	32	29	50.9	5.92	594	1	1	1	480.785	959.555	2	959.555	0	0	16.52	0.23	K	FQNALLVR	Y			File18230 Spectrum1677 scans: 5000
1	P02768	Serum albumin OS=Homo sapiens OX=9606 GN=ALB PE=1 SV=2	3963	71317	230	137	32	29	50.9	5.92	598	1	1	1	480.785	959.555	2	959.555	0	0	40.13	0.001	K	FQNALLVR	Y			File18230 Spectrum1742 scans: 5272
1	P02768	Serum albumin OS=Homo sapiens OX=9606 GN=ALB PE=1 SV=2	3963	71317	230	137	32	29	50.9	5.92	599	1	1	1	480.785	959.555	2	959.555	0	0	16.45	0.24	K	FQNALLVR	Y			File18230 Spectrum1191 scans: 4083
1	P02768	Serum albumin OS=Homo sapiens OX=9606 GN=ALB PE=1 SV=2	3963	71317	230	137	32	29	50.9	5.92	600	2	1	1	480.785	959.555	2	959.555	0.0001	0	0.45	9.5	K	FQNALLVR	Y			File18230 Spectrum65 scans: 2414
1	P02768	Serum albumin OS=Homo sapiens OX=9606 GN=ALB PE=1 SV=2	3963	71317	230	137	32	29	50.9	5.92	602	2	1	1	480.785	959.555	2	959.555	0.0001	0	3.83	4.3	K	FQNALLVR	Y			File18230 Spectrum1862 scans: 5716
1	P02768	Serum albumin OS=Homo sapiens OX=9606 GN=ALB PE=1 SV=2	3963	71317	230	137	32	29	50.9	5.92	603	1	1	1	480.785	959.555	2	959.555	0.0001	0	6.98	2.1	K	FQNALLVR	Y			File18230 Spectrum1903 scans: 5974
1	P02768	Serum albumin OS=Homo sapiens OX=9606 GN=ALB PE=1 SV=2	3963	71317	230	137	32	29	50.9	5.92	606	3	1	1	480.785	959.555	2	959.555	0.0002	0	0.67	8.8	K	FQNALLVR	Y			File18230 Spectrum1508 scans: 4633
1	P02768	Serum albumin OS=Homo sapiens OX=9606 GN=ALB PE=1 SV=2	3963	71317	230	137	32	29	50.9	5.92	607	1	1	1	480.785	959.555	2	959.555	0.0002	0	24.72	0.035	K	FQNALLVR	Y			File18230 Spectrum1476 scans: 4577
1	P02768	Serum albumin OS=Homo sapiens OX=9606 GN=ALB PE=1 SV=2	3963	71317	230	137	32	29	50.9	5.92	611	1	1	1	480.785	959.555	2	959.555	0.0002	0	15.21	0.31	K	FQNALLVR	Y			File18230 Spectrum1377 scans: 4400
1	P02768	Serum albumin OS=Homo sapiens OX=9606 GN=ALB PE=1 SV=2	3963	71317	230	137	32	29	50.9	5.92	612	1	1	1	480.785	959.555	2	959.555	0.0002	0	22.87	0.053	K	FQNALLVR	Y			File18230 Spectrum1250 scans: 4190
1	P02768	Serum albumin OS=Homo sapiens OX=9606 GN=ALB PE=1 SV=2	3963	71317	230	137	32	29	50.9	5.92	614	1	1	1	480.785	959.556	2	959.555	0.0003	0	8.41	1.5	K	FQNALLVR	Y			File18230 Spectrum1804 scans: 5445
1	P02768	Serum albumin OS=Homo sapiens OX=9606 GN=ALB PE=1 SV=2	3963	71317	230	137	32	29	50.9	5.92	616	2	1	1	480.785	959.556	2	959.555	0.0003	0	8.4	1.5	K	FQNALLVR	Y			File18230 Spectrum1858 scans: 5688
1	P02768	Serum albumin OS=Homo sapiens OX=9606 GN=ALB PE=1 SV=2	3963	71317	230	137	32	29	50.9	5.92	617	1	1	1	480.785	959.556	2	959.555	0.0003	0	4.57	3.6	K	FQNALLVR	Y			File18230 Spectrum1403 scans: 4445
1	P02768	Serum albumin OS=Homo sapiens OX=9606 GN=ALB PE=1 SV=2	3963	71317	230	137	32	29	50.9	5.92	619	2	1	1	480.785	959.556	2	959.555	0.0003	0	3.78	4.3	K	FQNALLVR	Y			File18230 Spectrum1665 scans: 4957
1	P02768	Serum albumin OS=Homo sapiens OX=9606 GN=ALB PE=1 SV=2	3963	71317	230	137	32	29	50.9	5.92	621	1	1	1	480.785	959.556	2	959.555	0.0003	0	9.15	1.3	K	FQNALLVR	Y			File18230 Spectrum1834 scans: 5557
1	P02768	Serum albumin OS=Homo sapiens OX=9606 GN=ALB PE=1 SV=2	3963	71317	230	137	32	29	50.9	5.92	622	2	1	1	480.785	959.556	2	959.555	0.0004	0	9.63	1.1	K	FQNALLVR	Y			File18230 Spectrum1872 scans: 5778
1	P02768	Serum albumin OS=Homo sapiens OX=9606 GN=ALB PE=1 SV=2	3963	71317	230	137	32	29	50.9	5.92	623	1	1	1	480.785	959.556	2	959.555	0.0004	0	13.78	0.43	K	FQNALLVR	Y			File18230 Spectrum6 scans: 1839
1	P02768	Serum albumin OS=Homo sapiens OX=9606 GN=ALB PE=1 SV=2	3963	71317	230	137	32	29	50.9	5.92	626	1	1	1	480.785	959.556	2	959.555	0.0004	0	45.31	0.0003	K	FQNALLVR	Y			File18230 Spectrum1 scans: 746
1	P02768	Serum albumin OS=Homo sapiens OX=9606 GN=ALB PE=1 SV=2	3963	71317	230	137	32	29	50.9	5.92	627	1	1	1	480.785	959.556	2	959.555	0.0005	0	6.77	2.2	K	FQNALLVR	Y			File18230 Spectrum1654 scans: 4924
1	P02768	Serum albumin OS=Homo sapiens OX=9606 GN=ALB PE=1 SV=2	3963	71317	230	137	32	29	50.9	5.92	630	1	1	1	480.785	959.556	2	959.555	0.0005	0	7.48	1.8	K	FQNALLVR	Y			File18230 Spectrum1723 scans: 5164
1	P02768	Serum albumin OS=Homo sapiens OX=9606 GN=ALB PE=1 SV=2	3963	71317	230	137	32	29	50.9	5.92	631	1	1	1	480.785	959.556	2	959.555	0.0005	0	8.56	1.4	K	FQNALLVR	Y			File18230 Spectrum1536 scans: 4680
1	P02768	Serum albumin OS=Homo sapiens OX=9606 GN=ALB PE=1 SV=2	3963	71317	230	137	32	29	50.9	5.92	632	1	1	1	480.785	959.556	2	959.555	0.0005	0	26.94	0.021	K	FQNALLVR	Y			File18230 Spectrum1287 scans: 4247
1	P02768	Serum albumin OS=Homo sapiens OX=9606 GN=ALB PE=1 SV=2	3963	71317	230	137	32	29	50.9	5.92	633	1	1	1	480.785	959.556	2	959.555	0.0005	0	14.23	0.39	K	FQNALLVR	Y			File18230 Spectrum1632 scans: 4876
1	P02768	Serum albumin OS=Homo sapiens OX=9606 GN=ALB PE=1 SV=2	3963	71317	230	137	32	29	50.9	5.92	634	1	1	1	480.785	959.556	2	959.555	0.0006	0	22.92	0.053	K	FQNALLVR	Y			File18230 Spectrum962 scans: 3749
1	P02768	Serum albumin OS=Homo sapiens OX=9606 GN=ALB PE=1 SV=2	3963	71317	230	137	32	29	50.9	5.92	637	1	1	1	480.785	959.556	2	959.555	0.0007	0	19.95	0.1	K	FQNALLVR	Y			File18230 Spectrum108 scans: 2524
1	P02768	Serum albumin OS=Homo sapiens OX=9606 GN=ALB PE=1 SV=2	3963	71317	230	137	32	29	50.9	5.92	708	1	1	1	500.806	999.597	2	999.596	0.0002	0	46.56	0.00023	K	QTALVELVK	H			File18230 Spectrum1244 scans: 4177
1	P02768	Serum albumin OS=Homo sapiens OX=9606 GN=ALB PE=1 SV=2	3963	71317	230	137	32	29	50.9	5.92	725	2	1	1	507.303	1012.59	2	1012.59	-0.0006	0	3.33	4.2	K	LVAASQAALGL	-			File18230 Spectrum1553 scans: 4726
1	P02768	Serum albumin OS=Homo sapiens OX=9606 GN=ALB PE=1 SV=2	3963	71317	230	137	32	29	50.9	5.92	730	1	1	1	507.303	1012.59	2	1012.59	0.0003	0	24.53	0.032	K	LVAASQAALGL	-			File18230 Spectrum1540 scans: 4691
1	P02768	Serum albumin OS=Homo sapiens OX=9606 GN=ALB PE=1 SV=2	3963	71317	230	137	32	29	50.9	5.92	731	6	1	1	507.303	1012.59	2	1012.59	0.0004	0	1.65	6.2	K	LVAASQAALGL	-			File18230 Spectrum1521 scans: 4653
1	P02768	Serum albumin OS=Homo sapiens OX=9606 GN=ALB PE=1 SV=2	3963	71317	230	137	32	29	50.9	5.92	732	1	1	1	507.303	1012.59	2	1012.59	0.0007	0	6.16	2.2	K	LVAASQAALGL	-			File18230 Spectrum1682 scans: 5007
1	P02768	Serum albumin OS=Homo sapiens OX=9606 GN=ALB PE=1 SV=2	3963	71317	230	137	32	29	50.9	5.92	736	1	1	1	509.272	1016.53	2	1016.53	-0.0003	0	47.62	0.00034	K	SLHTLFGDK	L			File18230 Spectrum934 scans: 3708
1	P02768	Serum albumin OS=Homo sapiens OX=9606 GN=ALB PE=1 SV=2	3963	71317	230	137	32	29	50.9	5.92	737	2	1	1	509.272	1016.53	2	1016.53	0.0002	0	3.09	9.5	K	SLHTLFGDK	L			File18230 Spectrum968 scans: 3758
1	P02768	Serum albumin OS=Homo sapiens OX=9606 GN=ALB PE=1 SV=2	3963	71317	230	137	32	29	50.9	5.92	1044	1	1	1	564.853	1127.69	2	1127.69	-0.0007	1	5.99	0.96	K	KQTALVELVK	H			File18230 Spectrum893 scans: 3657
1	P02768	Serum albumin OS=Homo sapiens OX=9606 GN=ALB PE=1 SV=2	3963	71317	230	137	32	29	50.9	5.92	1045	1	1	1	376.904	1127.69	3	1127.69	-0.0003	1	29.58	0.0042	K	KQTALVELVK	H			File18230 Spectrum867 scans: 3624
1	P02768	Serum albumin OS=Homo sapiens OX=9606 GN=ALB PE=1 SV=2	3963	71317	230	137	32	29	50.9	5.92	1046	1	1	1	564.854	1127.69	2	1127.69	0.0013	1	27.2	0.0072	K	KQTALVELVK	H			File18230 Spectrum850 scans: 3601
1	P02768	Serum albumin OS=Homo sapiens OX=9606 GN=ALB PE=1 SV=2	3963	71317	230	137	32	29	50.9	5.92	1075	1	1	1	571.351	1140.69	2	1140.69	-0.0001	1	27.72	0.0071	K	KLVAASQAALGL	-			File18230 Spectrum1264 scans: 4213
1	P02768	Serum albumin OS=Homo sapiens OX=9606 GN=ALB PE=1 SV=2	3963	71317	230	137	32	29	50.9	5.92	1092	3	1	1	575.311	1148.61	2	1148.61	-0.0005	0	2.81	8.5	K	LVNEVTEFAK	T			File18230 Spectrum1044 scans: 3862
1	P02768	Serum albumin OS=Homo sapiens OX=9606 GN=ALB PE=1 SV=2	3963	71317	230	137	32	29	50.9	5.92	1093	1	1	1	575.311	1148.61	2	1148.61	-0.0002	0	12.29	0.95	K	LVNEVTEFAK	T			File18230 Spectrum1084 scans: 3917
1	P02768	Serum albumin OS=Homo sapiens OX=9606 GN=ALB PE=1 SV=2	3963	71317	230	137	32	29	50.9	5.92	1362	1	1	1	656.375	1310.74	2	1310.73	0.0005	0	33.23	0.0038	R	HPDYSVVLLLR	L			File18230 Spectrum1562 scans: 4741
1	P02768	Serum albumin OS=Homo sapiens OX=9606 GN=ALB PE=1 SV=2	3963	71317	230	137	32	29	50.9	5.92	1363	1	1	1	437.919	1310.74	3	1310.73	0.0012	0	24.81	0.024	R	HPDYSVVLLLR	L			File18230 Spectrum1579 scans: 4763
1	P02768	Serum albumin OS=Homo sapiens OX=9606 GN=ALB PE=1 SV=2	3963	71317	230	137	32	29	50.9	5.92	1414	1	1	1	671.821	1341.63	2	1341.63	-0.0004	0	60.87	8.3e-06	K	AVMDDFAAFVEK	C			File18230 Spectrum1701 scans: 5077
1	P02768	Serum albumin OS=Homo sapiens OX=9606 GN=ALB PE=1 SV=2	3963	71317	230	137	32	29	50.9	5.92	1415	1	1	1	671.821	1341.63	2	1341.63	-0.0003	0	61.98	6.5e-06	K	AVMDDFAAFVEK	C			File18230 Spectrum1690 scans: 5043
1	P02768	Serum albumin OS=Homo sapiens OX=9606 GN=ALB PE=1 SV=2	3963	71317	230	137	32	29	50.9	5.92	1437	1	1	1	679.818	1357.62	2	1357.62	-0.0004	0	49.4	0.00011	K	AVMDDFAAFVEK	C	Oxidation (M)	0.001000000000.0	File18230 Spectrum1500 scans: 4613
1	P02768	Serum albumin OS=Homo sapiens OX=9606 GN=ALB PE=1 SV=2	3963	71317	230	137	32	29	50.9	5.92	1503	1	1	1	722.324	1442.63	2	1442.63	-0.0002	0	29.24	0.0074	K	YICENQDSISSK	L			File18230 Spectrum198 scans: 2678
1	P02768	Serum albumin OS=Homo sapiens OX=9606 GN=ALB PE=1 SV=2	3963	71317	230	137	32	29	50.9	5.92	1519	1	1	1	734.425	1466.83	2	1466.84	-0.0008	1	24.18	0.017	R	RHPDYSVVLLLR	L			File18230 Spectrum1380 scans: 4405
1	P02768	Serum albumin OS=Homo sapiens OX=9606 GN=ALB PE=1 SV=2	3963	71317	230	137	32	29	50.9	5.92	1520	1	1	1	489.952	1466.84	3	1466.84	-0.0003	1	54.96	1.5e-05	R	RHPDYSVVLLLR	L			File18230 Spectrum1398 scans: 4439
1	P02768	Serum albumin OS=Homo sapiens OX=9606 GN=ALB PE=1 SV=2	3963	71317	230	137	32	29	50.9	5.92	1521	1	1	1	489.953	1466.84	3	1466.84	0.0009	1	40.7	0.0004	R	RHPDYSVVLLLR	L			File18230 Spectrum1376 scans: 4398
1	P02768	Serum albumin OS=Homo sapiens OX=9606 GN=ALB PE=1 SV=2	3963	71317	230	137	32	29	50.9	5.92	1557	1	1	1	756.425	1510.83	2	1510.84	-0.0007	0	32.51	0.0049	K	VPQVSTPTLVEVSR	N			File18230 Spectrum1203 scans: 4105
1	P02768	Serum albumin OS=Homo sapiens OX=9606 GN=ALB PE=1 SV=2	3963	71317	230	137	32	29	50.9	5.92	1612	1	1	1	812.397	1622.78	2	1622.78	-0.0003	0	54.58	4.7e-05	K	DVFLGMFLYEYAR	R			File18230 Spectrum1813 scans: 5476
1	P02768	Serum albumin OS=Homo sapiens OX=9606 GN=ALB PE=1 SV=2	3963	71317	230	137	32	29	50.9	5.92	1613	1	1	1	812.397	1622.78	2	1622.78	-0.0003	0	51.44	9.7e-05	K	DVFLGMFLYEYAR	R			File18230 Spectrum1825 scans: 5511
1	P02768	Serum albumin OS=Homo sapiens OX=9606 GN=ALB PE=1 SV=2	3963	71317	230	137	32	29	50.9	5.92	1614	1	1	1	812.397	1622.78	2	1622.78	-0.0002	0	60.68	1.2e-05	K	DVFLGMFLYEYAR	R			File18230 Spectrum1830 scans: 5540
1	P02768	Serum albumin OS=Homo sapiens OX=9606 GN=ALB PE=1 SV=2	3963	71317	230	137	32	29	50.9	5.92	1615	1	1	1	812.398	1622.78	2	1622.78	0.0007	0	60.92	1.1e-05	K	DVFLGMFLYEYAR	R			File18230 Spectrum1837 scans: 5572
1	P02768	Serum albumin OS=Homo sapiens OX=9606 GN=ALB PE=1 SV=2	3963	71317	230	137	32	29	50.9	5.92	1616	1	1	1	812.399	1622.78	2	1622.78	0.0024	0	36.46	0.0031	K	DVFLGMFLYEYAR	R			File18230 Spectrum1843 scans: 5606
1	P02768	Serum albumin OS=Homo sapiens OX=9606 GN=ALB PE=1 SV=2	3963	71317	230	137	32	29	50.9	5.92	1628	1	1	1	820.394	1638.77	2	1638.78	-0.0024	0	61.1	9.1e-06	K	DVFLGMFLYEYAR	R	Oxidation (M)	0.0000010000000.0	File18230 Spectrum1777 scans: 5392
1	P02768	Serum albumin OS=Homo sapiens OX=9606 GN=ALB PE=1 SV=2	3963	71317	230	137	32	29	50.9	5.92	1629	1	1	1	820.394	1638.77	2	1638.78	-0.0011	0	46.51	0.00026	K	DVFLGMFLYEYAR	R	Oxidation (M)	0.0000010000000.0	File18230 Spectrum1812 scans: 5475
1	P02768	Serum albumin OS=Homo sapiens OX=9606 GN=ALB PE=1 SV=2	3963	71317	230	137	32	29	50.9	5.92	1630	1	1	1	820.395	1638.78	2	1638.78	-0.0002	0	72.62	6.6e-07	K	DVFLGMFLYEYAR	R	Oxidation (M)	0.0000010000000.0	File18230 Spectrum1802 scans: 5437
1	P02768	Serum albumin OS=Homo sapiens OX=9606 GN=ALB PE=1 SV=2	3963	71317	230	137	32	29	50.9	5.92	1631	1	1	1	547.317	1638.93	3	1638.93	-0.0025	1	44.85	0.00013	K	KVPQVSTPTLVEVSR	N			File18230 Spectrum1480 scans: 4582
1	P02768	Serum albumin OS=Homo sapiens OX=9606 GN=ALB PE=1 SV=2	3963	71317	230	137	32	29	50.9	5.92	1632	1	1	1	547.317	1638.93	3	1638.93	-0.0022	1	22.27	0.023	K	KVPQVSTPTLVEVSR	N			File18230 Spectrum1618 scans: 4853
1	P02768	Serum albumin OS=Homo sapiens OX=9606 GN=ALB PE=1 SV=2	3963	71317	230	137	32	29	50.9	5.92	1633	1	1	1	547.317	1638.93	3	1638.93	-0.0018	1	41.81	0.00026	K	KVPQVSTPTLVEVSR	N			File18230 Spectrum1115 scans: 3968
1	P02768	Serum albumin OS=Homo sapiens OX=9606 GN=ALB PE=1 SV=2	3963	71317	230	137	32	29	50.9	5.92	1634	1	1	1	547.317	1638.93	3	1638.93	-0.0018	1	46.13	9.5e-05	K	KVPQVSTPTLVEVSR	N			File18230 Spectrum1408 scans: 4458
1	P02768	Serum albumin OS=Homo sapiens OX=9606 GN=ALB PE=1 SV=2	3963	71317	230	137	32	29	50.9	5.92	1635	1	1	1	547.317	1638.93	3	1638.93	-0.0016	1	2.43	2.2	K	KVPQVSTPTLVEVSR	N			File18230 Spectrum1252 scans: 4192
1	P02768	Serum albumin OS=Homo sapiens OX=9606 GN=ALB PE=1 SV=2	3963	71317	230	137	32	29	50.9	5.92	1636	1	1	1	547.317	1638.93	3	1638.93	-0.0012	1	46.28	9.2e-05	K	KVPQVSTPTLVEVSR	N			File18230 Spectrum1805 scans: 5446
1	P02768	Serum albumin OS=Homo sapiens OX=9606 GN=ALB PE=1 SV=2	3963	71317	230	137	32	29	50.9	5.92	1637	1	1	1	547.317	1638.93	3	1638.93	-0.0012	1	61.43	2.8e-06	K	KVPQVSTPTLVEVSR	N			File18230 Spectrum3 scans: 748
1	P02768	Serum albumin OS=Homo sapiens OX=9606 GN=ALB PE=1 SV=2	3963	71317	230	137	32	29	50.9	5.92	1638	1	1	1	547.317	1638.93	3	1638.93	-0.0011	1	52.26	2.3e-05	K	KVPQVSTPTLVEVSR	N			File18230 Spectrum1836 scans: 5565
1	P02768	Serum albumin OS=Homo sapiens OX=9606 GN=ALB PE=1 SV=2	3963	71317	230	137	32	29	50.9	5.92	1639	1	1	1	547.317	1638.93	3	1638.93	-0.0009	1	59.7	4.2e-06	K	KVPQVSTPTLVEVSR	N			File18230 Spectrum1829 scans: 5532
1	P02768	Serum albumin OS=Homo sapiens OX=9606 GN=ALB PE=1 SV=2	3963	71317	230	137	32	29	50.9	5.92	1640	1	1	1	820.472	1638.93	2	1638.93	-0.0008	1	48.37	5.7e-05	K	KVPQVSTPTLVEVSR	N			File18230 Spectrum983 scans: 3778
1	P02768	Serum albumin OS=Homo sapiens OX=9606 GN=ALB PE=1 SV=2	3963	71317	230	137	32	29	50.9	5.92	1641	1	1	1	547.317	1638.93	3	1638.93	-0.0005	1	5.24	1.2	K	KVPQVSTPTLVEVSR	N			File18230 Spectrum1756 scans: 5323
1	P02768	Serum albumin OS=Homo sapiens OX=9606 GN=ALB PE=1 SV=2	3963	71317	230	137	32	29	50.9	5.92	1643	1	1	1	547.317	1638.93	3	1638.93	-0.0003	1	34.12	0.0015	K	KVPQVSTPTLVEVSR	N			File18230 Spectrum1680 scans: 5004
1	P02768	Serum albumin OS=Homo sapiens OX=9606 GN=ALB PE=1 SV=2	3963	71317	230	137	32	29	50.9	5.92	1644	1	1	1	547.317	1638.93	3	1638.93	-0.0002	1	3.38	1.8	K	KVPQVSTPTLVEVSR	N			File18230 Spectrum1659 scans: 4935
1	P02768	Serum albumin OS=Homo sapiens OX=9606 GN=ALB PE=1 SV=2	3963	71317	230	137	32	29	50.9	5.92	1645	1	1	1	547.317	1638.93	3	1638.93	-0.0002	1	24.84	0.013	K	KVPQVSTPTLVEVSR	N			File18230 Spectrum1816 scans: 5481
1	P02768	Serum albumin OS=Homo sapiens OX=9606 GN=ALB PE=1 SV=2	3963	71317	230	137	32	29	50.9	5.92	1646	1	1	1	547.317	1638.93	3	1638.93	-0.0002	1	19.27	0.046	K	KVPQVSTPTLVEVSR	N			File18230 Spectrum1559 scans: 4734
1	P02768	Serum albumin OS=Homo sapiens OX=9606 GN=ALB PE=1 SV=2	3963	71317	230	137	32	29	50.9	5.92	1647	1	1	1	547.317	1638.93	3	1638.93	0	1	11.37	0.28	K	KVPQVSTPTLVEVSR	N			File18230 Spectrum1744 scans: 5275
1	P02768	Serum albumin OS=Homo sapiens OX=9606 GN=ALB PE=1 SV=2	3963	71317	230	137	32	29	50.9	5.92	1648	1	1	1	547.317	1638.93	3	1638.93	0	1	62.48	2.2e-06	K	KVPQVSTPTLVEVSR	N			File18230 Spectrum950 scans: 3730
1	P02768	Serum albumin OS=Homo sapiens OX=9606 GN=ALB PE=1 SV=2	3963	71317	230	137	32	29	50.9	5.92	1649	1	1	1	547.317	1638.93	3	1638.93	0.0002	1	15.69	0.11	K	KVPQVSTPTLVEVSR	N			File18230 Spectrum1772 scans: 5376
1	P02768	Serum albumin OS=Homo sapiens OX=9606 GN=ALB PE=1 SV=2	3963	71317	230	137	32	29	50.9	5.92	1650	1	1	1	547.317	1638.93	3	1638.93	0.0002	1	67.49	7e-07	K	KVPQVSTPTLVEVSR	N			File18230 Spectrum987 scans: 3784
1	P02768	Serum albumin OS=Homo sapiens OX=9606 GN=ALB PE=1 SV=2	3963	71317	230	137	32	29	50.9	5.92	1651	1	1	1	547.318	1638.93	3	1638.93	0.0006	1	9.91	0.37	K	KVPQVSTPTLVEVSR	N			File18230 Spectrum2010 scans: 6613
1	P02768	Serum albumin OS=Homo sapiens OX=9606 GN=ALB PE=1 SV=2	3963	71317	230	137	32	29	50.9	5.92	1652	1	1	1	820.473	1638.93	2	1638.93	0.0008	1	26.46	0.0082	K	KVPQVSTPTLVEVSR	N			File18230 Spectrum947 scans: 3726
1	P02768	Serum albumin OS=Homo sapiens OX=9606 GN=ALB PE=1 SV=2	3963	71317	230	137	32	29	50.9	5.92	1653	1	1	1	547.318	1638.93	3	1638.93	0.0011	1	26.34	0.0085	K	KVPQVSTPTLVEVSR	N			File18230 Spectrum1842 scans: 5598
1	P02768	Serum albumin OS=Homo sapiens OX=9606 GN=ALB PE=1 SV=2	3963	71317	230	137	32	29	50.9	5.92	1654	1	1	1	547.318	1638.93	3	1638.93	0.0011	1	39.52	0.00041	K	KVPQVSTPTLVEVSR	N			File18230 Spectrum1848 scans: 5629
1	P02768	Serum albumin OS=Homo sapiens OX=9606 GN=ALB PE=1 SV=2	3963	71317	230	137	32	29	50.9	5.92	1655	1	1	1	547.318	1638.93	3	1638.93	0.0031	1	47.4	6.6e-05	K	KVPQVSTPTLVEVSR	N			File18230 Spectrum1854 scans: 5659
1	P02768	Serum albumin OS=Homo sapiens OX=9606 GN=ALB PE=1 SV=2	3963	71317	230	137	32	29	50.9	5.92	1656	1	1	1	547.319	1638.94	3	1638.93	0.0046	1	43.09	0.00018	K	KVPQVSTPTLVEVSR	N			File18230 Spectrum1859 scans: 5689
1	P02768	Serum albumin OS=Homo sapiens OX=9606 GN=ALB PE=1 SV=2	3963	71317	230	137	32	29	50.9	5.92	1657	1	1	1	547.32	1638.94	3	1638.93	0.0081	1	25.12	0.0095	K	KVPQVSTPTLVEVSR	N			File18230 Spectrum1869 scans: 5758
1	P02768	Serum albumin OS=Homo sapiens OX=9606 GN=ALB PE=1 SV=2	3963	71317	230	137	32	29	50.9	5.92	1658	1	1	1	547.32	1638.94	3	1638.93	0.0083	1	30.18	0.003	K	KVPQVSTPTLVEVSR	N			File18230 Spectrum1892 scans: 5898
1	P02768	Serum albumin OS=Homo sapiens OX=9606 GN=ALB PE=1 SV=2	3963	71317	230	137	32	29	50.9	5.92	1659	1	1	1	547.321	1638.94	3	1638.93	0.0103	1	13.73	0.13	K	KVPQVSTPTLVEVSR	N			File18230 Spectrum1864 scans: 5723
1	P02768	Serum albumin OS=Homo sapiens OX=9606 GN=ALB PE=1 SV=2	3963	71317	230	137	32	29	50.9	5.92	1660	1	1	1	547.321	1638.94	3	1638.93	0.0105	1	31.72	0.0021	K	KVPQVSTPTLVEVSR	N			File18230 Spectrum1875 scans: 5792
1	P02768	Serum albumin OS=Homo sapiens OX=9606 GN=ALB PE=1 SV=2	3963	71317	230	137	32	29	50.9	5.92	1661	1	1	1	547.321	1638.94	3	1638.93	0.0119	1	18.77	0.04	K	KVPQVSTPTLVEVSR	N			File18230 Spectrum1882 scans: 5837
1	P02768	Serum albumin OS=Homo sapiens OX=9606 GN=ALB PE=1 SV=2	3963	71317	230	137	32	29	50.9	5.92	1665	1	1	1	829.38	1656.74	2	1656.75	-0.0005	0	47.06	0.00015	K	QNCELFEQLGEYK	F			File18230 Spectrum1505 scans: 4625
1	P02768	Serum albumin OS=Homo sapiens OX=9606 GN=ALB PE=1 SV=2	3963	71317	230	137	32	29	50.9	5.92	1710	1	1	1	581.636	1741.89	3	1741.89	-0.0007	0	43.52	0.00056	R	HPYFYAPELLFFAK	R			File18230 Spectrum1763 scans: 5346
1	P02768	Serum albumin OS=Homo sapiens OX=9606 GN=ALB PE=1 SV=2	3963	71317	230	137	32	29	50.9	5.92	1711	1	1	1	871.951	1741.89	2	1741.89	0.0004	0	59.8	1.3e-05	R	HPYFYAPELLFFAK	R			File18230 Spectrum1762 scans: 5345
1	P02768	Serum albumin OS=Homo sapiens OX=9606 GN=ALB PE=1 SV=2	3963	71317	230	137	32	29	50.9	5.92	1804	1	1	1	633.67	1897.99	3	1897.99	-0.0001	1	28.19	0.016	R	RHPYFYAPELLFFAK	R			File18230 Spectrum1747 scans: 5282
1	P02768	Serum albumin OS=Homo sapiens OX=9606 GN=ALB PE=1 SV=2	3963	71317	230	137	32	29	50.9	5.92	1805	1	1	1	633.67	1897.99	3	1897.99	-0.0001	1	40.01	0.0011	R	RHPYFYAPELLFFAK	R			File18230 Spectrum1731 scans: 5190
1	P02768	Serum albumin OS=Homo sapiens OX=9606 GN=ALB PE=1 SV=2	3963	71317	230	137	32	29	50.9	5.92	1806	1	1	1	633.67	1897.99	3	1897.99	0	1	27.37	0.02	R	RHPYFYAPELLFFAK	R			File18230 Spectrum1719 scans: 5156
1	P02768	Serum albumin OS=Homo sapiens OX=9606 GN=ALB PE=1 SV=2	3963	71317	230	137	32	29	50.9	5.92	1807	1	1	1	475.504	1897.99	4	1897.99	0.0002	1	31.15	0.0082	R	RHPYFYAPELLFFAK	R			File18230 Spectrum1726 scans: 5168
1	P02768	Serum albumin OS=Homo sapiens OX=9606 GN=ALB PE=1 SV=2	3963	71317	230	137	32	29	50.9	5.92	1808	1	1	1	950.001	1897.99	2	1897.99	0.0006	1	53.99	4.3e-05	R	RHPYFYAPELLFFAK	R			File18230 Spectrum1725 scans: 5167
1	P02768	Serum albumin OS=Homo sapiens OX=9606 GN=ALB PE=1 SV=2	3963	71317	230	137	32	29	50.9	5.92	1811	1	1	1	637.648	1909.92	3	1909.92	-0.0009	0	40.5	0.00099	R	RPCFSALEVDETYVPK	E			File18230 Spectrum1311 scans: 4294
1	P02768	Serum albumin OS=Homo sapiens OX=9606 GN=ALB PE=1 SV=2	3963	71317	230	137	32	29	50.9	5.92	1812	1	1	1	637.649	1909.92	3	1909.92	-0.0002	0	40.22	0.0011	R	RPCFSALEVDETYVPK	E			File18230 Spectrum1291 scans: 4254
1	P02768	Serum albumin OS=Homo sapiens OX=9606 GN=ALB PE=1 SV=2	3963	71317	230	137	32	29	50.9	5.92	1813	1	1	1	955.97	1909.93	2	1909.92	0.0012	0	60.85	9e-06	R	RPCFSALEVDETYVPK	E			File18230 Spectrum1293 scans: 4259
1	P02768	Serum albumin OS=Homo sapiens OX=9606 GN=ALB PE=1 SV=2	3963	71317	230	137	32	29	50.9	5.92	1816	1	1	1	483.762	1931.02	4	1931.03	-0.0099	1	20.32	0.12	K	SLHTLFGDKLCTVATLR	E			File18230 Spectrum1419 scans: 4482
1	P02768	Serum albumin OS=Homo sapiens OX=9606 GN=ALB PE=1 SV=2	3963	71317	230	137	32	29	50.9	5.92	1817	1	1	1	644.684	1931.03	3	1931.03	-0.0005	1	59.83	1.1e-05	K	SLHTLFGDKLCTVATLR	E			File18230 Spectrum1399 scans: 4440
1	P02768	Serum albumin OS=Homo sapiens OX=9606 GN=ALB PE=1 SV=2	3963	71317	230	137	32	29	50.9	5.92	1818	1	1	1	483.765	1931.03	4	1931.03	-0.0003	1	70.82	8.5e-07	K	SLHTLFGDKLCTVATLR	E			File18230 Spectrum1400 scans: 4441
1	P02768	Serum albumin OS=Homo sapiens OX=9606 GN=ALB PE=1 SV=2	3963	71317	230	137	32	29	50.9	5.92	1819	1	1	1	966.522	1931.03	2	1931.03	0.0001	1	67.38	1.9e-06	K	SLHTLFGDKLCTVATLR	E			File18230 Spectrum1404 scans: 4446
1	P02768	Serum albumin OS=Homo sapiens OX=9606 GN=ALB PE=1 SV=2	3963	71317	230	137	32	29	50.9	5.92	1820	1	1	1	644.684	1931.03	3	1931.03	0.0004	1	37.12	0.002	K	SLHTLFGDKLCTVATLR	E			File18230 Spectrum1418 scans: 4481
1	P02768	Serum albumin OS=Homo sapiens OX=9606 GN=ALB PE=1 SV=2	3963	71317	230	137	32	29	50.9	5.92	1832	1	1	1	682.37	2044.09	3	2044.09	-0.0007	0	49.79	9.3e-05	K	VFDEFKPLVEEPQNLIK	Q			File18230 Spectrum1647 scans: 4907
1	P02768	Serum albumin OS=Homo sapiens OX=9606 GN=ALB PE=1 SV=2	3963	71317	230	137	32	29	50.9	5.92	1833	1	1	1	1023.05	2044.09	2	2044.09	-0.0004	0	49.54	9.9e-05	K	VFDEFKPLVEEPQNLIK	Q			File18230 Spectrum1643 scans: 4902
1	P02768	Serum albumin OS=Homo sapiens OX=9606 GN=ALB PE=1 SV=2	3963	71317	230	137	32	29	50.9	5.92	1834	1	1	1	1023.05	2044.09	2	2044.09	0.0002	0	21.09	0.069	K	VFDEFKPLVEEPQNLIK	Q			File18230 Spectrum1624 scans: 4863
1	P02768	Serum albumin OS=Homo sapiens OX=9606 GN=ALB PE=1 SV=2	3963	71317	230	137	32	29	50.9	5.92	1835	1	1	1	682.37	2044.09	3	2044.09	0.0003	0	47.06	0.00018	K	VFDEFKPLVEEPQNLIK	Q			File18230 Spectrum1625 scans: 4866
1	P02768	Serum albumin OS=Homo sapiens OX=9606 GN=ALB PE=1 SV=2	3963	71317	230	137	32	29	50.9	5.92	1868	1	1	1	754.011	2259.01	3	2259.02	-0.0026	0	8.83	0.67	K	EFNAETFTFHADICTLSEK	E			File18230 Spectrum2011 scans: 6617
1	P02768	Serum albumin OS=Homo sapiens OX=9606 GN=ALB PE=1 SV=2	3963	71317	230	137	32	29	50.9	5.92	1869	3	1	1	754.012	2259.01	3	2259.02	-0.0021	0	2.05	3.2	K	EFNAETFTFHADICTLSEK	E			File18230 Spectrum1987 scans: 6438
1	P02768	Serum albumin OS=Homo sapiens OX=9606 GN=ALB PE=1 SV=2	3963	71317	230	137	32	29	50.9	5.92	1870	1	1	1	754.012	2259.01	3	2259.02	-0.0021	0	34	0.0021	K	EFNAETFTFHADICTLSEK	E			File18230 Spectrum1688 scans: 5037
1	P02768	Serum albumin OS=Homo sapiens OX=9606 GN=ALB PE=1 SV=2	3963	71317	230	137	32	29	50.9	5.92	1871	1	1	1	754.012	2259.01	3	2259.02	-0.0019	0	30.57	0.0045	K	EFNAETFTFHADICTLSEK	E			File18230 Spectrum1775 scans: 5383
1	P02768	Serum albumin OS=Homo sapiens OX=9606 GN=ALB PE=1 SV=2	3963	71317	230	137	32	29	50.9	5.92	1872	1	1	1	754.012	2259.01	3	2259.02	-0.0019	0	28.97	0.0065	K	EFNAETFTFHADICTLSEK	E			File18230 Spectrum1706 scans: 5101
1	P02768	Serum albumin OS=Homo sapiens OX=9606 GN=ALB PE=1 SV=2	3963	71317	230	137	32	29	50.9	5.92	1873	1	1	1	754.012	2259.01	3	2259.02	-0.0019	0	56.34	1.2e-05	K	EFNAETFTFHADICTLSEK	E			File18230 Spectrum1737 scans: 5224
1	P02768	Serum albumin OS=Homo sapiens OX=9606 GN=ALB PE=1 SV=2	3963	71317	230	137	32	29	50.9	5.92	1875	1	1	1	754.012	2259.01	3	2259.02	-0.0017	0	57.86	8.3e-06	K	EFNAETFTFHADICTLSEK	E			File18230 Spectrum1746 scans: 5281
1	P02768	Serum albumin OS=Homo sapiens OX=9606 GN=ALB PE=1 SV=2	3963	71317	230	137	32	29	50.9	5.92	1876	2	1	1	754.012	2259.01	3	2259.02	-0.0015	0	5.37	1.5	K	EFNAETFTFHADICTLSEK	E			File18230 Spectrum1972 scans: 6319
1	P02768	Serum albumin OS=Homo sapiens OX=9606 GN=ALB PE=1 SV=2	3963	71317	230	137	32	29	50.9	5.92	1877	1	1	1	754.012	2259.01	3	2259.02	-0.0013	0	36.26	0.0012	K	EFNAETFTFHADICTLSEK	E			File18230 Spectrum1681 scans: 5006
1	P02768	Serum albumin OS=Homo sapiens OX=9606 GN=ALB PE=1 SV=2	3963	71317	230	137	32	29	50.9	5.92	1878	2	1	1	754.012	2259.01	3	2259.02	-0.0013	0	0.8	4.3	K	EFNAETFTFHADICTLSEK	E			File18230 Spectrum1947 scans: 6215
1	P02768	Serum albumin OS=Homo sapiens OX=9606 GN=ALB PE=1 SV=2	3963	71317	230	137	32	29	50.9	5.92	1879	1	1	1	754.012	2259.01	3	2259.02	-0.0012	0	21.53	0.037	K	EFNAETFTFHADICTLSEK	E			File18230 Spectrum1761 scans: 5344
1	P02768	Serum albumin OS=Homo sapiens OX=9606 GN=ALB PE=1 SV=2	3963	71317	230	137	32	29	50.9	5.92	1880	2	1	1	754.012	2259.01	3	2259.02	-0.0012	0	7.12	1	K	EFNAETFTFHADICTLSEK	E			File18230 Spectrum1976 scans: 6350
1	P02768	Serum albumin OS=Homo sapiens OX=9606 GN=ALB PE=1 SV=2	3963	71317	230	137	32	29	50.9	5.92	1881	1	1	1	754.012	2259.01	3	2259.02	-0.0012	0	33.84	0.0021	K	EFNAETFTFHADICTLSEK	E			File18230 Spectrum1894 scans: 5912
1	P02768	Serum albumin OS=Homo sapiens OX=9606 GN=ALB PE=1 SV=2	3963	71317	230	137	32	29	50.9	5.92	1883	1	1	1	754.012	2259.01	3	2259.02	-0.0012	0	38.06	0.00081	K	EFNAETFTFHADICTLSEK	E			File18230 Spectrum1811 scans: 5465
1	P02768	Serum albumin OS=Homo sapiens OX=9606 GN=ALB PE=1 SV=2	3963	71317	230	137	32	29	50.9	5.92	1884	1	1	1	754.012	2259.01	3	2259.02	-0.0012	0	64.78	1.7e-06	K	EFNAETFTFHADICTLSEK	E			File18230 Spectrum1622 scans: 4861
1	P02768	Serum albumin OS=Homo sapiens OX=9606 GN=ALB PE=1 SV=2	3963	71317	230	137	32	29	50.9	5.92	1885	1	1	1	754.012	2259.01	3	2259.02	-0.0012	0	67.89	8.5e-07	K	EFNAETFTFHADICTLSEK	E			File18230 Spectrum1586 scans: 4775
1	P02768	Serum albumin OS=Homo sapiens OX=9606 GN=ALB PE=1 SV=2	3963	71317	230	137	32	29	50.9	5.92	1886	1	1	1	754.012	2259.01	3	2259.02	-0.001	0	52.18	3.1e-05	K	EFNAETFTFHADICTLSEK	E			File18230 Spectrum2041 scans: 6900
1	P02768	Serum albumin OS=Homo sapiens OX=9606 GN=ALB PE=1 SV=2	3963	71317	230	137	32	29	50.9	5.92	1887	1	1	1	754.012	2259.01	3	2259.02	-0.001	0	43.01	0.00026	K	EFNAETFTFHADICTLSEK	E			File18230 Spectrum1698 scans: 5070
1	P02768	Serum albumin OS=Homo sapiens OX=9606 GN=ALB PE=1 SV=2	3963	71317	230	137	32	29	50.9	5.92	1888	1	1	1	754.012	2259.01	3	2259.02	-0.001	0	56.02	1.3e-05	K	EFNAETFTFHADICTLSEK	E			File18230 Spectrum1754 scans: 5313
1	P02768	Serum albumin OS=Homo sapiens OX=9606 GN=ALB PE=1 SV=2	3963	71317	230	137	32	29	50.9	5.92	1889	1	1	1	754.012	2259.01	3	2259.02	-0.001	0	75.97	1.3e-07	K	EFNAETFTFHADICTLSEK	E			File18230 Spectrum1644 scans: 4903
1	P02768	Serum albumin OS=Homo sapiens OX=9606 GN=ALB PE=1 SV=2	3963	71317	230	137	32	29	50.9	5.92	1890	1	1	1	754.012	2259.01	3	2259.02	-0.0008	0	37.91	0.00086	K	EFNAETFTFHADICTLSEK	E			File18230 Spectrum1856 scans: 5678
1	P02768	Serum albumin OS=Homo sapiens OX=9606 GN=ALB PE=1 SV=2	3963	71317	230	137	32	29	50.9	5.92	1891	1	1	1	754.012	2259.01	3	2259.02	-0.0008	0	78.48	7.5e-08	K	EFNAETFTFHADICTLSEK	E			File18230 Spectrum1661 scans: 4941
1	P02768	Serum albumin OS=Homo sapiens OX=9606 GN=ALB PE=1 SV=2	3963	71317	230	137	32	29	50.9	5.92	1892	2	1	1	754.012	2259.01	3	2259.02	-0.0006	0	7.21	1	K	EFNAETFTFHADICTLSEK	E			File18230 Spectrum1938 scans: 6157
1	P02768	Serum albumin OS=Homo sapiens OX=9606 GN=ALB PE=1 SV=2	3963	71317	230	137	32	29	50.9	5.92	1893	1	1	1	754.012	2259.01	3	2259.02	-0.0006	0	51.36	3.9e-05	K	EFNAETFTFHADICTLSEK	E			File18230 Spectrum1828 scans: 5528
1	P02768	Serum albumin OS=Homo sapiens OX=9606 GN=ALB PE=1 SV=2	3963	71317	230	137	32	29	50.9	5.92	1894	1	1	1	754.012	2259.01	3	2259.02	-0.0006	0	79.61	5.9e-08	K	EFNAETFTFHADICTLSEK	E			File18230 Spectrum1739 scans: 5251
1	P02768	Serum albumin OS=Homo sapiens OX=9606 GN=ALB PE=1 SV=2	3963	71317	230	137	32	29	50.9	5.92	1895	1	1	1	754.012	2259.01	3	2259.02	-0.0006	0	56.06	1.3e-05	K	EFNAETFTFHADICTLSEK	E			File18230 Spectrum1604 scans: 4814
1	P02768	Serum albumin OS=Homo sapiens OX=9606 GN=ALB PE=1 SV=2	3963	71317	230	137	32	29	50.9	5.92	1897	1	1	1	754.012	2259.01	3	2259.02	-0.0004	0	36.44	0.0012	K	EFNAETFTFHADICTLSEK	E			File18230 Spectrum1860 scans: 5706
1	P02768	Serum albumin OS=Homo sapiens OX=9606 GN=ALB PE=1 SV=2	3963	71317	230	137	32	29	50.9	5.92	1898	1	1	1	754.012	2259.01	3	2259.02	-0.0004	0	33.15	0.0026	K	EFNAETFTFHADICTLSEK	E			File18230 Spectrum1865 scans: 5735
1	P02768	Serum albumin OS=Homo sapiens OX=9606 GN=ALB PE=1 SV=2	3963	71317	230	137	32	29	50.9	5.92	1899	1	1	1	754.012	2259.01	3	2259.02	-0.0004	0	53.87	2.2e-05	K	EFNAETFTFHADICTLSEK	E			File18230 Spectrum1714 scans: 5132
1	P02768	Serum albumin OS=Homo sapiens OX=9606 GN=ALB PE=1 SV=2	3963	71317	230	137	32	29	50.9	5.92	1900	1	1	1	754.012	2259.01	3	2259.02	-0.0004	0	26.18	0.013	K	EFNAETFTFHADICTLSEK	E			File18230 Spectrum1885 scans: 5854
1	P02768	Serum albumin OS=Homo sapiens OX=9606 GN=ALB PE=1 SV=2	3963	71317	230	137	32	29	50.9	5.92	1901	1	1	1	754.012	2259.01	3	2259.02	-0.0004	0	42.7	0.00029	K	EFNAETFTFHADICTLSEK	E			File18230 Spectrum1835 scans: 5559
1	P02768	Serum albumin OS=Homo sapiens OX=9606 GN=ALB PE=1 SV=2	3963	71317	230	137	32	29	50.9	5.92	1902	1	1	1	754.012	2259.01	3	2259.02	-0.0004	0	56.92	1.1e-05	K	EFNAETFTFHADICTLSEK	E			File18230 Spectrum1721 scans: 5162
1	P02768	Serum albumin OS=Homo sapiens OX=9606 GN=ALB PE=1 SV=2	3963	71317	230	137	32	29	50.9	5.92	1903	1	1	1	754.012	2259.01	3	2259.02	-0.0004	0	55.62	1.5e-05	K	EFNAETFTFHADICTLSEK	E			File18230 Spectrum1669 scans: 4972
1	P02768	Serum albumin OS=Homo sapiens OX=9606 GN=ALB PE=1 SV=2	3963	71317	230	137	32	29	50.9	5.92	1904	1	1	1	1130.51	2259.01	2	2259.02	-0.0004	0	95.69	1.5e-09	K	EFNAETFTFHADICTLSEK	E			File18230 Spectrum1558 scans: 4733
1	P02768	Serum albumin OS=Homo sapiens OX=9606 GN=ALB PE=1 SV=2	3963	71317	230	137	32	29	50.9	5.92	1905	1	1	1	1130.51	2259.01	2	2259.02	-0.0004	0	108.29	8e-11	K	EFNAETFTFHADICTLSEK	E			File18230 Spectrum1590 scans: 4781
1	P02768	Serum albumin OS=Homo sapiens OX=9606 GN=ALB PE=1 SV=2	3963	71317	230	137	32	29	50.9	5.92	1906	5	1	1	754.012	2259.02	3	2259.02	-0.0002	0	0.56	4.7	K	EFNAETFTFHADICTLSEK	E			File18230 Spectrum2023 scans: 6709
1	P02768	Serum albumin OS=Homo sapiens OX=9606 GN=ALB PE=1 SV=2	3963	71317	230	137	32	29	50.9	5.92	1907	1	1	1	754.012	2259.02	3	2259.02	-0.0002	0	44.28	0.0002	K	EFNAETFTFHADICTLSEK	E			File18230 Spectrum1850 scans: 5648
1	P02768	Serum albumin OS=Homo sapiens OX=9606 GN=ALB PE=1 SV=2	3963	71317	230	137	32	29	50.9	5.92	1908	2	1	1	754.012	2259.02	3	2259.02	-0.0002	0	2.97	2.7	K	EFNAETFTFHADICTLSEK	E			File18230 Spectrum1935 scans: 6129
1	P02768	Serum albumin OS=Homo sapiens OX=9606 GN=ALB PE=1 SV=2	3963	71317	230	137	32	29	50.9	5.92	1909	1	1	1	754.012	2259.02	3	2259.02	-0.0002	0	55.94	1.4e-05	K	EFNAETFTFHADICTLSEK	E			File18230 Spectrum1554 scans: 4727
1	P02768	Serum albumin OS=Homo sapiens OX=9606 GN=ALB PE=1 SV=2	3963	71317	230	137	32	29	50.9	5.92	1912	4	1	1	754.012	2259.02	3	2259.02	0.0001	0	2.4	3.1	K	EFNAETFTFHADICTLSEK	E			File18230 Spectrum2028 scans: 6746
1	P02768	Serum albumin OS=Homo sapiens OX=9606 GN=ALB PE=1 SV=2	3963	71317	230	137	32	29	50.9	5.92	1914	1	1	1	754.012	2259.02	3	2259.02	0.0001	0	20.28	0.051	K	EFNAETFTFHADICTLSEK	E			File18230 Spectrum2039 scans: 6873
1	P02768	Serum albumin OS=Homo sapiens OX=9606 GN=ALB PE=1 SV=2	3963	71317	230	137	32	29	50.9	5.92	1915	1	1	1	754.012	2259.02	3	2259.02	0.0001	0	12.35	0.32	K	EFNAETFTFHADICTLSEK	E			File18230 Spectrum1993 scans: 6497
1	P02768	Serum albumin OS=Homo sapiens OX=9606 GN=ALB PE=1 SV=2	3963	71317	230	137	32	29	50.9	5.92	1916	1	1	1	754.012	2259.02	3	2259.02	0.0001	0	12.23	0.33	K	EFNAETFTFHADICTLSEK	E			File18230 Spectrum1902 scans: 5969
1	P02768	Serum albumin OS=Homo sapiens OX=9606 GN=ALB PE=1 SV=2	3963	71317	230	137	32	29	50.9	5.92	1917	1	1	1	754.013	2259.02	3	2259.02	0.0003	0	29.87	0.0056	K	EFNAETFTFHADICTLSEK	E			File18230 Spectrum1889 scans: 5883
1	P02768	Serum albumin OS=Homo sapiens OX=9606 GN=ALB PE=1 SV=2	3963	71317	230	137	32	29	50.9	5.92	1918	1	1	1	754.013	2259.02	3	2259.02	0.0003	0	57.39	9.9e-06	K	EFNAETFTFHADICTLSEK	E			File18230 Spectrum1733 scans: 5196
1	P02768	Serum albumin OS=Homo sapiens OX=9606 GN=ALB PE=1 SV=2	3963	71317	230	137	32	29	50.9	5.92	1919	1	1	1	754.013	2259.02	3	2259.02	0.0005	0	38.7	0.00074	K	EFNAETFTFHADICTLSEK	E			File18230 Spectrum1870 scans: 5764
1	P02768	Serum albumin OS=Homo sapiens OX=9606 GN=ALB PE=1 SV=2	3963	71317	230	137	32	29	50.9	5.92	1920	1	1	1	754.013	2259.02	3	2259.02	0.0005	0	47.1	0.00011	K	EFNAETFTFHADICTLSEK	E			File18230 Spectrum1824 scans: 5500
1	P02768	Serum albumin OS=Homo sapiens OX=9606 GN=ALB PE=1 SV=2	3963	71317	230	137	32	29	50.9	5.92	1921	1	1	1	754.013	2259.02	3	2259.02	0.0007	0	37.26	0.001	K	EFNAETFTFHADICTLSEK	E			File18230 Spectrum1841 scans: 5589
1	P02768	Serum albumin OS=Homo sapiens OX=9606 GN=ALB PE=1 SV=2	3963	71317	230	137	32	29	50.9	5.92	1922	2	1	1	754.013	2259.02	3	2259.02	0.0007	0	7.07	1.1	K	EFNAETFTFHADICTLSEK	E			File18230 Spectrum1983 scans: 6408
1	P02768	Serum albumin OS=Homo sapiens OX=9606 GN=ALB PE=1 SV=2	3963	71317	230	137	32	29	50.9	5.92	1923	1	1	1	754.013	2259.02	3	2259.02	0.0007	0	54.28	2e-05	K	EFNAETFTFHADICTLSEK	E			File18230 Spectrum1876 scans: 5794
1	P02768	Serum albumin OS=Homo sapiens OX=9606 GN=ALB PE=1 SV=2	3963	71317	230	137	32	29	50.9	5.92	1924	1	1	1	754.013	2259.02	3	2259.02	0.0007	0	78.68	7.4e-08	K	EFNAETFTFHADICTLSEK	E			File18230 Spectrum1880 scans: 5824
1	P02768	Serum albumin OS=Homo sapiens OX=9606 GN=ALB PE=1 SV=2	3963	71317	230	137	32	29	50.9	5.92	1925	1	1	1	754.013	2259.02	3	2259.02	0.0007	0	34.12	0.0021	K	EFNAETFTFHADICTLSEK	E			File18230 Spectrum1800 scans: 5430
1	P02768	Serum albumin OS=Homo sapiens OX=9606 GN=ALB PE=1 SV=2	3963	71317	230	137	32	29	50.9	5.92	1927	1	1	1	754.013	2259.02	3	2259.02	0.0009	0	7.5	0.97	K	EFNAETFTFHADICTLSEK	E			File18230 Spectrum1930 scans: 6099
1	P02768	Serum albumin OS=Homo sapiens OX=9606 GN=ALB PE=1 SV=2	3963	71317	230	137	32	29	50.9	5.92	1929	1	1	1	754.013	2259.02	3	2259.02	0.0012	0	39.45	0.00061	K	EFNAETFTFHADICTLSEK	E			File18230 Spectrum1846 scans: 5619
1	P02768	Serum albumin OS=Homo sapiens OX=9606 GN=ALB PE=1 SV=2	3963	71317	230	137	32	29	50.9	5.92	1930	1	1	1	754.013	2259.02	3	2259.02	0.0014	0	7.29	1	K	EFNAETFTFHADICTLSEK	E			File18230 Spectrum1997 scans: 6528
1	P02768	Serum albumin OS=Homo sapiens OX=9606 GN=ALB PE=1 SV=2	3963	71317	230	137	32	29	50.9	5.92	1931	1	1	1	754.013	2259.02	3	2259.02	0.0014	0	8.09	0.83	K	EFNAETFTFHADICTLSEK	E			File18230 Spectrum1898 scans: 5940
1	P02768	Serum albumin OS=Homo sapiens OX=9606 GN=ALB PE=1 SV=2	3963	71317	230	137	32	29	50.9	5.92	1932	1	1	1	1130.52	2259.02	2	2259.02	0.0016	0	104.54	1.9e-10	K	EFNAETFTFHADICTLSEK	E			File18230 Spectrum1607 scans: 4820
1	P02768	Serum albumin OS=Homo sapiens OX=9606 GN=ALB PE=1 SV=2	3963	71317	230	137	32	29	50.9	5.92	1933	3	1	1	754.013	2259.02	3	2259.02	0.0016	0	0.28	5	K	EFNAETFTFHADICTLSEK	E			File18230 Spectrum2018 scans: 6675
1	P02768	Serum albumin OS=Homo sapiens OX=9606 GN=ALB PE=1 SV=2	3963	71317	230	137	32	29	50.9	5.92	1935	1	1	1	754.013	2259.02	3	2259.02	0.0018	0	10.82	0.44	K	EFNAETFTFHADICTLSEK	E			File18230 Spectrum1918 scans: 6036
1	P02768	Serum albumin OS=Homo sapiens OX=9606 GN=ALB PE=1 SV=2	3963	71317	230	137	32	29	50.9	5.92	1975	1	1	1	830.764	2489.27	3	2489.28	-0.007	0	48.48	0.00014	K	ALVLIAFAQYLQQCPFEDHVK	L			File18230 Spectrum1789 scans: 5413
1	P02768	Serum albumin OS=Homo sapiens OX=9606 GN=ALB PE=1 SV=2	3963	71317	230	137	32	29	50.9	5.92	1976	1	1	1	1245.64	2489.27	2	2489.28	-0.0066	0	78.9	1.3e-07	K	ALVLIAFAQYLQQCPFEDHVK	L			File18230 Spectrum1796 scans: 5423
1	P02768	Serum albumin OS=Homo sapiens OX=9606 GN=ALB PE=1 SV=2	3963	71317	230	137	32	29	50.9	5.92	1978	1	1	1	840.076	2517.21	3	2517.21	0.0006	0	66.46	1.9e-06	R	MPCAEDYLSVVLNQLCVLHEK	T			File18230 Spectrum1785 scans: 5407
1	P02768	Serum albumin OS=Homo sapiens OX=9606 GN=ALB PE=1 SV=2	3963	71317	230	137	32	29	50.9	5.92	1985	1	1	1	845.406	2533.2	3	2533.2	-0.004	0	79.22	9.2e-08	R	MPCAEDYLSVVLNQLCVLHEK	T	Oxidation (M)	0.100000000000000000000.0	File18230 Spectrum1776 scans: 5388
1	P02768	Serum albumin OS=Homo sapiens OX=9606 GN=ALB PE=1 SV=2	3963	71317	230	137	32	29	50.9	5.92	1989	1	1	1	849.06	2544.16	3	2544.16	-0.0011	1	68.44	8.1e-07	K	EFNAETFTFHADICTLSEKER	Q			File18230 Spectrum1490 scans: 4597
1	P02768	Serum albumin OS=Homo sapiens OX=9606 GN=ALB PE=1 SV=2	3963	71317	230	137	32	29	50.9	5.92	1990	1	1	1	849.06	2544.16	3	2544.16	-0.0006	1	73.86	2.3e-07	K	EFNAETFTFHADICTLSEKER	Q			File18230 Spectrum1450 scans: 4540
1	P02768	Serum albumin OS=Homo sapiens OX=9606 GN=ALB PE=1 SV=2	3963	71317	230	137	32	29	50.9	5.92	1991	1	1	1	1273.09	2544.16	2	2544.16	-0.0001	1	114.62	2e-11	K	EFNAETFTFHADICTLSEKER	Q			File18230 Spectrum1436 scans: 4514
1	P02768	Serum albumin OS=Homo sapiens OX=9606 GN=ALB PE=1 SV=2	3963	71317	230	137	32	29	50.9	5.92	1992	1	1	1	637.047	2544.16	4	2544.16	0.0005	1	73.48	2.6e-07	K	EFNAETFTFHADICTLSEKER	Q			File18230 Spectrum1458 scans: 4550
1	P02768	Serum albumin OS=Homo sapiens OX=9606 GN=ALB PE=1 SV=2	3963	71317	230	137	32	29	50.9	5.92	1993	1	1	1	637.048	2544.16	4	2544.16	0.0025	1	84.19	2.2e-08	K	EFNAETFTFHADICTLSEKER	Q			File18230 Spectrum1432 scans: 4505
1	P02768	Serum albumin OS=Homo sapiens OX=9606 GN=ALB PE=1 SV=2	3963	71317	230	137	32	29	50.9	5.92	1994	1	1	1	849.061	2544.16	3	2544.16	0.0027	1	67.75	1e-06	K	EFNAETFTFHADICTLSEKER	Q			File18230 Spectrum1427 scans: 4498
1	P02768	Serum albumin OS=Homo sapiens OX=9606 GN=ALB PE=1 SV=2	3963	71317	230	137	32	29	50.9	5.92	2009	1	1	1	867.104	2598.29	3	2598.29	0	1	25.35	0.027	K	QNCELFEQLGEYKFQNALLVR	Y			File18230 Spectrum1716 scans: 5134
1	P02768	Serum albumin OS=Homo sapiens OX=9606 GN=ALB PE=1 SV=2	3963	71317	230	137	32	29	50.9	5.92	2012	1	1	1	663.321	2649.25	4	2649.26	-0.0024	0	37.73	0.0013	R	LVRPEVDVMCTAFHDNEETFLK	K			File18230 Spectrum1524 scans: 4661
1	P02768	Serum albumin OS=Homo sapiens OX=9606 GN=ALB PE=1 SV=2	3963	71317	230	137	32	29	50.9	5.92	2013	1	1	1	884.093	2649.26	3	2649.26	0.0016	0	52.34	4.8e-05	R	LVRPEVDVMCTAFHDNEETFLK	K			File18230 Spectrum1528 scans: 4666
1	P02768	Serum albumin OS=Homo sapiens OX=9606 GN=ALB PE=1 SV=2	3963	71317	230	137	32	29	50.9	5.92	2017	1	1	1	892.11	2673.31	3	2673.31	-0.0006	1	73.93	3e-07	K	RMPCAEDYLSVVLNQLCVLHEK	T			File18230 Spectrum1767 scans: 5358
1	P02768	Serum albumin OS=Homo sapiens OX=9606 GN=ALB PE=1 SV=2	3963	71317	230	137	32	29	50.9	5.92	2018	1	1	1	669.334	2673.31	4	2673.31	-0.0006	1	20.41	0.068	K	RMPCAEDYLSVVLNQLCVLHEK	T			File18230 Spectrum1770 scans: 5372
1	P02768	Serum albumin OS=Homo sapiens OX=9606 GN=ALB PE=1 SV=2	3963	71317	230	137	32	29	50.9	5.92	2020	1	1	1	673.333	2689.3	4	2689.3	-0.0014	1	50.16	8e-05	K	RMPCAEDYLSVVLNQLCVLHEK	T	Oxidation (M)	0.0100000000000000000000.0	File18230 Spectrum1759 scans: 5336
1	P02768	Serum albumin OS=Homo sapiens OX=9606 GN=ALB PE=1 SV=2	3963	71317	230	137	32	29	50.9	5.92	2021	1	1	1	897.442	2689.3	3	2689.3	0.0003	1	79.43	9.4e-08	K	RMPCAEDYLSVVLNQLCVLHEK	T	Oxidation (M)	0.0100000000000000000000.0	File18230 Spectrum1757 scans: 5333
1	P02768	Serum albumin OS=Homo sapiens OX=9606 GN=ALB PE=1 SV=2	3963	71317	230	137	32	29	50.9	5.92	2023	1	1	1	926.79	2777.35	3	2777.35	-0.003	1	22.82	0.045	R	LVRPEVDVMCTAFHDNEETFLKK	Y			File18230 Spectrum1385 scans: 4414
1	P02768	Serum albumin OS=Homo sapiens OX=9606 GN=ALB PE=1 SV=2	3963	71317	230	137	32	29	50.9	5.92	2024	1	1	1	695.345	2777.35	4	2777.35	-0.0019	1	9.59	0.95	R	LVRPEVDVMCTAFHDNEETFLKK	Y			File18230 Spectrum1372 scans: 4392
1	P02768	Serum albumin OS=Homo sapiens OX=9606 GN=ALB PE=1 SV=2	3963	71317	230	137	32	29	50.9	5.92	2025	1	1	1	695.345	2777.35	4	2777.35	0.0003	1	54.68	3e-05	R	LVRPEVDVMCTAFHDNEETFLKK	Y			File18230 Spectrum1396 scans: 4435
1	P02768	Serum albumin OS=Homo sapiens OX=9606 GN=ALB PE=1 SV=2	3963	71317	230	137	32	29	50.9	5.92	2026	1	1	1	556.478	2777.35	5	2777.35	0.0021	1	40.04	0.00087	R	LVRPEVDVMCTAFHDNEETFLKK	Y			File18230 Spectrum1382 scans: 4410
1	P02768	Serum albumin OS=Homo sapiens OX=9606 GN=ALB PE=1 SV=2	3963	71317	230	137	32	29	50.9	5.92	2031	1	1	1	699.343	2793.34	4	2793.35	-0.0024	1	29.91	0.0092	R	LVRPEVDVMCTAFHDNEETFLKK	Y	Oxidation (M)	0.00000000100000000000000.0	File18230 Spectrum1061 scans: 3885
1	P02768	Serum albumin OS=Homo sapiens OX=9606 GN=ALB PE=1 SV=2	3963	71317	230	137	32	29	50.9	5.92	2032	1	1	1	559.676	2793.35	5	2793.35	-0.001	1	29.66	0.0098	R	LVRPEVDVMCTAFHDNEETFLKK	Y	Oxidation (M)	0.00000000100000000000000.0	File18230 Spectrum1060 scans: 3884
1	P02768	Serum albumin OS=Homo sapiens OX=9606 GN=ALB PE=1 SV=2	3963	71317	230	137	32	29	50.9	5.92	2039	1	1	1	997.451	2989.33	3	2989.33	-0.0013	0	26.83	0.0061	K	SHCIAEVENDEMPADLPSLAADFVESK	D	Oxidation (M)	0.000000000001000000000000000.0	File18230 Spectrum1691 scans: 5049	emPAI	10.38
2	P04264	Keratin, type II cytoskeletal 1 OS=Homo sapiens OX=9606 GN=KRT1 PE=1 SV=6	1242	66170	43	38	23	21	32.9	8.15	4	2	1	0	352.695	703.375	2	703.375	-0.0003	0	16.78	0.57	R	LDSELK	N			File18230 Spectrum68 scans: 2423
2	P04264	Keratin, type II cytoskeletal 1 OS=Homo sapiens OX=9606 GN=KRT1 PE=1 SV=6	1242	66170	43	38	23	21	32.9	8.15	195	1	1	1	416.748	831.481	2	831.481	-0.0001	0	29.93	0.014	K	SISISVAR	G			File18230 Spectrum668 scans: 3336
2	P04264	Keratin, type II cytoskeletal 1 OS=Homo sapiens OX=9606 GN=KRT1 PE=1 SV=6	1242	66170	43	38	23	21	32.9	8.15	196	1	1	1	416.749	831.484	2	831.481	0.0025	0	10.34	1.3	K	SISISVAR	G			File18230 Spectrum689 scans: 3375
2	P04264	Keratin, type II cytoskeletal 1 OS=Homo sapiens OX=9606 GN=KRT1 PE=1 SV=6	1242	66170	43	38	23	21	32.9	8.15	379	1	1	1	437.753	873.492	2	873.492	-0.0002	0	36.74	0.0045	R	SLVNLGGSK	S			File18230 Spectrum720 scans: 3417
2	P04264	Keratin, type II cytoskeletal 1 OS=Homo sapiens OX=9606 GN=KRT1 PE=1 SV=6	1242	66170	43	38	23	21	32.9	8.15	658	1	1	0	487.269	972.524	2	972.524	-0.0002	0	37.85	0.0034	K	IEISELNR	V			File18230 Spectrum826 scans: 3570
2	P04264	Keratin, type II cytoskeletal 1 OS=Homo sapiens OX=9606 GN=KRT1 PE=1 SV=6	1242	66170	43	38	23	21	32.9	8.15	659	1	1	0	487.269	972.524	2	972.524	0	0	43.16	0.001	K	IEISELNR	V			File18230 Spectrum865 scans: 3622
2	P04264	Keratin, type II cytoskeletal 1 OS=Homo sapiens OX=9606 GN=KRT1 PE=1 SV=6	1242	66170	43	38	23	21	32.9	8.15	704	1	1	1	500.226	998.438	2	998.438	0	0	34.46	0.0021	K	DVDGAYMTK	V			File18230 Spectrum297 scans: 2826
2	P04264	Keratin, type II cytoskeletal 1 OS=Homo sapiens OX=9606 GN=KRT1 PE=1 SV=6	1242	66170	43	38	23	21	32.9	8.15	780	1	1	1	517.262	1032.51	2	1032.51	0.0002	0	41.4	0.0015	R	TLLEGEESR	M			File18230 Spectrum416 scans: 3000
2	P04264	Keratin, type II cytoskeletal 1 OS=Homo sapiens OX=9606 GN=KRT1 PE=1 SV=6	1242	66170	43	38	23	21	32.9	8.15	781	1	1	1	517.262	1032.51	2	1032.51	0.0006	0	42.26	0.0012	R	TLLEGEESR	M			File18230 Spectrum373 scans: 2943
2	P04264	Keratin, type II cytoskeletal 1 OS=Homo sapiens OX=9606 GN=KRT1 PE=1 SV=6	1242	66170	43	38	23	21	32.9	8.15	884	1	1	1	533.264	1064.51	2	1064.51	0.0003	0	29.66	0.015	K	AQYEDIAQK	S			File18230 Spectrum183 scans: 2653
2	P04264	Keratin, type II cytoskeletal 1 OS=Homo sapiens OX=9606 GN=KRT1 PE=1 SV=6	1242	66170	43	38	23	21	32.9	8.15	885	1	1	1	533.265	1064.52	2	1064.51	0.0023	0	32.99	0.0081	K	AQYEDIAQK	S			File18230 Spectrum153 scans: 2605
2	P04264	Keratin, type II cytoskeletal 1 OS=Homo sapiens OX=9606 GN=KRT1 PE=1 SV=6	1242	66170	43	38	23	21	32.9	8.15	899	1	1	1	537.301	1072.59	2	1072.59	0	1	33.76	0.0088	R	LRSEIDNVK	K			File18230 Spectrum66 scans: 2417
2	P04264	Keratin, type II cytoskeletal 1 OS=Homo sapiens OX=9606 GN=KRT1 PE=1 SV=6	1242	66170	43	38	23	21	32.9	8.15	1031	1	1	1	563.274	1124.53	2	1124.53	-0.0007	0	44.15	0.00047	K	AEAESLYQSK	Y			File18230 Spectrum237 scans: 2739
2	P04264	Keratin, type II cytoskeletal 1 OS=Homo sapiens OX=9606 GN=KRT1 PE=1 SV=6	1242	66170	43	38	23	21	32.9	8.15	1032	1	1	1	563.275	1124.53	2	1124.53	0	0	53.73	5.2e-05	K	AEAESLYQSK	Y			File18230 Spectrum204 scans: 2689
2	P04264	Keratin, type II cytoskeletal 1 OS=Homo sapiens OX=9606 GN=KRT1 PE=1 SV=6	1242	66170	43	38	23	21	32.9	8.15	1072	1	1	1	571.263	1140.51	2	1140.51	-0.0004	0	39.68	0.00088	R	DYQELMNTK	L			File18230 Spectrum833 scans: 3578
2	P04264	Keratin, type II cytoskeletal 1 OS=Homo sapiens OX=9606 GN=KRT1 PE=1 SV=6	1242	66170	43	38	23	21	32.9	8.15	1073	1	1	1	571.263	1140.51	2	1140.51	0	0	41.33	0.00063	R	DYQELMNTK	L			File18230 Spectrum871 scans: 3630
2	P04264	Keratin, type II cytoskeletal 1 OS=Homo sapiens OX=9606 GN=KRT1 PE=1 SV=6	1242	66170	43	38	23	21	32.9	8.15	1103	1	1	1	579.261	1156.51	2	1156.51	-0.0003	0	42.86	0.00032	R	DYQELMNTK	L	Oxidation (M)	0.000001000.0	File18230 Spectrum196 scans: 2676
2	P04264	Keratin, type II cytoskeletal 1 OS=Homo sapiens OX=9606 GN=KRT1 PE=1 SV=6	1242	66170	43	38	23	21	32.9	8.15	1104	1	1	1	579.261	1156.51	2	1156.51	-0.0001	0	19.56	0.069	R	DYQELMNTK	L	Oxidation (M)	0.000001000.0	File18230 Spectrum228 scans: 2725
2	P04264	Keratin, type II cytoskeletal 1 OS=Homo sapiens OX=9606 GN=KRT1 PE=1 SV=6	1242	66170	43	38	23	21	32.9	8.15	1152	1	1	0	590.304	1178.59	2	1178.59	-0.0003	0	61.13	1.3e-05	K	YEELQITAGR	H			File18230 Spectrum913 scans: 3683
2	P04264	Keratin, type II cytoskeletal 1 OS=Homo sapiens OX=9606 GN=KRT1 PE=1 SV=6	1242	66170	43	38	23	21	32.9	8.15	1153	1	1	0	590.304	1178.59	2	1178.59	0	0	66.01	4.2e-06	K	YEELQITAGR	H			File18230 Spectrum870 scans: 3628
2	P04264	Keratin, type II cytoskeletal 1 OS=Homo sapiens OX=9606 GN=KRT1 PE=1 SV=6	1242	66170	43	38	23	21	32.9	8.15	1290	1	1	1	633.322	1264.63	2	1264.63	-0.0003	0	67.25	3.3e-06	R	TNAENEFVTIK	K			File18230 Spectrum1026 scans: 3840
2	P04264	Keratin, type II cytoskeletal 1 OS=Homo sapiens OX=9606 GN=KRT1 PE=1 SV=6	1242	66170	43	38	23	21	32.9	8.15	1291	1	1	1	633.322	1264.63	2	1264.63	-0.0001	0	60.37	1.6e-05	R	TNAENEFVTIK	K			File18230 Spectrum991 scans: 3789
2	P04264	Keratin, type II cytoskeletal 1 OS=Homo sapiens OX=9606 GN=KRT1 PE=1 SV=6	1242	66170	43	38	23	21	32.9	8.15	1308	1	1	1	639.359	1276.7	2	1276.7	0.0009	0	68.56	1.4e-06	K	LALDLEIATYR	T			File18230 Spectrum1652 scans: 4922
2	P04264	Keratin, type II cytoskeletal 1 OS=Homo sapiens OX=9606 GN=KRT1 PE=1 SV=6	1242	66170	43	38	23	21	32.9	8.15	1338	1	1	1	650.768	1299.52	2	1299.52	-0.0006	0	57.49	3.1e-06	K	NMQDMVEDYR	N			File18230 Spectrum1097 scans: 3934
2	P04264	Keratin, type II cytoskeletal 1 OS=Homo sapiens OX=9606 GN=KRT1 PE=1 SV=6	1242	66170	43	38	23	21	32.9	8.15	1371	1	1	1	658.766	1315.52	2	1315.52	-0.0006	0	55.5	3.8e-06	K	NMQDMVEDYR	N	Oxidation (M)	0.0100000000.0	File18230 Spectrum479 scans: 3092
2	P04264	Keratin, type II cytoskeletal 1 OS=Homo sapiens OX=9606 GN=KRT1 PE=1 SV=6	1242	66170	43	38	23	21	32.9	8.15	1372	1	1	1	658.766	1315.52	2	1315.52	0.0002	0	58.43	1.9e-06	K	NMQDMVEDYR	N	Oxidation (M)	0.0000100000.0	File18230 Spectrum551 scans: 3183
2	P04264	Keratin, type II cytoskeletal 1 OS=Homo sapiens OX=9606 GN=KRT1 PE=1 SV=6	1242	66170	43	38	23	21	32.9	8.15	1373	1	1	1	658.766	1315.52	2	1315.52	0.0003	0	57.84	2.2e-06	K	NMQDMVEDYR	N	Oxidation (M)	0.0000100000.0	File18230 Spectrum596 scans: 3241
2	P04264	Keratin, type II cytoskeletal 1 OS=Homo sapiens OX=9606 GN=KRT1 PE=1 SV=6	1242	66170	43	38	23	21	32.9	8.15	1395	1	1	1	666.763	1331.51	2	1331.51	0	0	46.14	2.4e-05	K	NMQDMVEDYR	N	2 Oxidation (M)	0.0100100000.0	File18230 Spectrum140 scans: 2587
2	P04264	Keratin, type II cytoskeletal 1 OS=Homo sapiens OX=9606 GN=KRT1 PE=1 SV=6	1242	66170	43	38	23	21	32.9	8.15	1396	1	1	1	666.764	1331.51	2	1331.51	0.0004	0	43.66	4.3e-05	K	NMQDMVEDYR	N	2 Oxidation (M)	0.0100100000.0	File18230 Spectrum174 scans: 2637
2	P04264	Keratin, type II cytoskeletal 1 OS=Homo sapiens OX=9606 GN=KRT1 PE=1 SV=6	1242	66170	43	38	23	21	32.9	8.15	1408	1	1	1	447.561	1339.66	3	1339.66	-0.0003	1	28.77	0.018	K	SKAEAESLYQSK	Y			File18230 Spectrum80 scans: 2456
2	P04264	Keratin, type II cytoskeletal 1 OS=Homo sapiens OX=9606 GN=KRT1 PE=1 SV=6	1242	66170	43	38	23	21	32.9	8.15	1409	1	1	1	670.838	1339.66	2	1339.66	0.0003	1	60.98	1.1e-05	K	SKAEAESLYQSK	Y			File18230 Spectrum85 scans: 2476
2	P04264	Keratin, type II cytoskeletal 1 OS=Homo sapiens OX=9606 GN=KRT1 PE=1 SV=6	1242	66170	43	38	23	21	32.9	8.15	1410	1	1	1	670.838	1339.66	2	1339.66	0.0003	1	71.22	1.1e-06	K	SKAEAESLYQSK	Y			File18230 Spectrum74 scans: 2443
2	P04264	Keratin, type II cytoskeletal 1 OS=Homo sapiens OX=9606 GN=KRT1 PE=1 SV=6	1242	66170	43	38	23	21	32.9	8.15	1432	1	1	1	679.351	1356.69	2	1356.69	0	0	24.48	0.059	K	LNDLEDALQQAK	E			File18230 Spectrum1290 scans: 4253
2	P04264	Keratin, type II cytoskeletal 1 OS=Homo sapiens OX=9606 GN=KRT1 PE=1 SV=6	1242	66170	43	38	23	21	32.9	8.15	1433	1	1	1	679.352	1356.69	2	1356.69	0.0002	0	98.61	2.3e-09	K	LNDLEDALQQAK	E			File18230 Spectrum1263 scans: 4209
2	P04264	Keratin, type II cytoskeletal 1 OS=Homo sapiens OX=9606 GN=KRT1 PE=1 SV=6	1242	66170	43	38	23	21	32.9	8.15	1458	1	1	1	692.349	1382.68	2	1382.68	0.0001	0	52.85	8.1e-05	K	SLNNQFASFIDK	V			File18230 Spectrum1539 scans: 4685
2	P04264	Keratin, type II cytoskeletal 1 OS=Homo sapiens OX=9606 GN=KRT1 PE=1 SV=6	1242	66170	43	38	23	21	32.9	8.15	1463	1	1	1	697.369	1392.72	2	1392.72	-0.0007	1	90.81	1.3e-08	R	TNAENEFVTIKK	D			File18230 Spectrum511 scans: 3134
2	P04264	Keratin, type II cytoskeletal 1 OS=Homo sapiens OX=9606 GN=KRT1 PE=1 SV=6	1242	66170	43	38	23	21	32.9	8.15	1464	1	1	1	465.249	1392.73	3	1392.72	0.0009	1	40.9	0.0013	R	TNAENEFVTIKK	D			File18230 Spectrum510 scans: 3133
2	P04264	Keratin, type II cytoskeletal 1 OS=Homo sapiens OX=9606 GN=KRT1 PE=1 SV=6	1242	66170	43	38	23	21	32.9	8.15	1528	1	1	1	738.377	1474.74	2	1474.74	-0.0014	0	60.84	1.4e-05	K	WELLQQVDTSTR	T			File18230 Spectrum1510 scans: 4636
2	P04264	Keratin, type II cytoskeletal 1 OS=Homo sapiens OX=9606 GN=KRT1 PE=1 SV=6	1242	66170	43	38	23	21	32.9	8.15	1529	1	1	0	738.397	1474.78	2	1474.78	0.0007	0	68.04	2.4e-06	R	FLEQQNQVLQTK	W			File18230 Spectrum789 scans: 3522
2	P04264	Keratin, type II cytoskeletal 1 OS=Homo sapiens OX=9606 GN=KRT1 PE=1 SV=6	1242	66170	43	38	23	21	32.9	8.15	1530	1	1	0	738.397	1474.78	2	1474.78	0.0021	0	76.06	3.8e-07	R	FLEQQNQVLQTK	W			File18230 Spectrum757 scans: 3469
2	P04264	Keratin, type II cytoskeletal 1 OS=Homo sapiens OX=9606 GN=KRT1 PE=1 SV=6	1242	66170	43	38	23	21	32.9	8.15	1666	1	1	1	829.4	1656.79	2	1656.79	0.0006	0	73.8	5.1e-07	R	SGGGFSSGSAGIINYQR	R			File18230 Spectrum1023 scans: 3835
2	P04264	Keratin, type II cytoskeletal 1 OS=Homo sapiens OX=9606 GN=KRT1 PE=1 SV=6	1242	66170	43	38	23	21	32.9	8.15	1699	1	1	1	858.929	1715.84	2	1715.84	0.0006	0	66.17	3.3e-06	K	QISNLQQSISDAEQR	G			File18230 Spectrum1052 scans: 3872
2	P04264	Keratin, type II cytoskeletal 1 OS=Homo sapiens OX=9606 GN=KRT1 PE=1 SV=6	1242	66170	43	38	23	21	32.9	8.15	1788	3	1	1	615.659	1843.95	3	1843.94	0.0153	1	4.26	4.8	K	KQISNLQQSISDAEQR	G			File18230 Spectrum52 scans: 2362	emPAI	2.53
3	P13645	Keratin, type I cytoskeletal 10 OS=Homo sapiens OX=9606 GN=KRT10 PE=1 SV=6	1102	59020	43	36	24	22	31	5.13	38	3	1	1	377.674	753.333	2	753.333	-0.0003	0	6.4	1.5	K	EWYEK	H			File18230 Spectrum415 scans: 2998
3	P13645	Keratin, type I cytoskeletal 10 OS=Homo sapiens OX=9606 GN=KRT10 PE=1 SV=6	1102	59020	43	36	24	22	31	5.13	113	1	1	0	404.203	806.391	2	806.392	-0.0017	0	11.68	1.3	R	LAADDFR	L			File18230 Spectrum429 scans: 3016
3	P13645	Keratin, type I cytoskeletal 10 OS=Homo sapiens OX=9606 GN=KRT10 PE=1 SV=6	1102	59020	43	36	24	22	31	5.13	114	1	1	0	404.203	806.391	2	806.392	-0.0012	0	37.99	0.003	R	LAADDFR	L			File18230 Spectrum522 scans: 3146
3	P13645	Keratin, type I cytoskeletal 10 OS=Homo sapiens OX=9606 GN=KRT10 PE=1 SV=6	1102	59020	43	36	24	22	31	5.13	115	1	1	0	404.203	806.392	2	806.392	-0.0003	0	19.53	0.22	R	LAADDFR	L			File18230 Spectrum309 scans: 2842
3	P13645	Keratin, type I cytoskeletal 10 OS=Homo sapiens OX=9606 GN=KRT10 PE=1 SV=6	1102	59020	43	36	24	22	31	5.13	116	1	1	0	404.203	806.392	2	806.392	-0.0002	0	43.26	0.00092	R	LAADDFR	L			File18230 Spectrum567 scans: 3206
3	P13645	Keratin, type I cytoskeletal 10 OS=Homo sapiens OX=9606 GN=KRT10 PE=1 SV=6	1102	59020	43	36	24	22	31	5.13	118	1	1	0	405.224	808.433	2	808.433	-0.0003	0	38.9	0.0018	R	LASYLDK	V			File18230 Spectrum458 scans: 3063
3	P13645	Keratin, type I cytoskeletal 10 OS=Homo sapiens OX=9606 GN=KRT10 PE=1 SV=6	1102	59020	43	36	24	22	31	5.13	303	1	1	1	424.229	846.444	2	846.445	-0.0003	0	19.23	0.26	K	SEITELR	R			File18230 Spectrum504 scans: 3126
3	P13645	Keratin, type I cytoskeletal 10 OS=Homo sapiens OX=9606 GN=KRT10 PE=1 SV=6	1102	59020	43	36	24	22	31	5.13	304	1	1	1	424.23	846.445	2	846.445	0	0	28.88	0.028	K	SEITELR	R			File18230 Spectrum464 scans: 3071
3	P13645	Keratin, type I cytoskeletal 10 OS=Homo sapiens OX=9606 GN=KRT10 PE=1 SV=6	1102	59020	43	36	24	22	31	5.13	692	1	1	1	497.254	992.494	2	992.493	0.0014	0	46.34	0.00042	K	YENEVALR	Q			File18230 Spectrum404 scans: 2984
3	P13645	Keratin, type I cytoskeletal 10 OS=Homo sapiens OX=9606 GN=KRT10 PE=1 SV=6	1102	59020	43	36	24	22	31	5.13	701	1	1	1	498.263	994.512	2	994.512	-0.0001	1	28.81	0.02	K	IKEWYEK	H			File18230 Spectrum440 scans: 3036
3	P13645	Keratin, type I cytoskeletal 10 OS=Homo sapiens OX=9606 GN=KRT10 PE=1 SV=6	1102	59020	43	36	24	22	31	5.13	710	1	1	1	502.28	1002.55	2	1002.55	0.0001	1	14.56	0.62	K	SEITELRR	N			File18230 Spectrum180 scans: 2648
3	P13645	Keratin, type I cytoskeletal 10 OS=Homo sapiens OX=9606 GN=KRT10 PE=1 SV=6	1102	59020	43	36	24	22	31	5.13	711	1	1	1	502.28	1002.55	2	1002.55	0.0003	1	13.55	0.79	K	SEITELRR	N			File18230 Spectrum150 scans: 2600
3	P13645	Keratin, type I cytoskeletal 10 OS=Homo sapiens OX=9606 GN=KRT10 PE=1 SV=6	1102	59020	43	36	24	22	31	5.13	777	1	1	1	516.303	1030.59	2	1030.59	-0.0005	0	37.19	0.002	R	VLDELTLTK	A			File18230 Spectrum1211 scans: 4122
3	P13645	Keratin, type I cytoskeletal 10 OS=Homo sapiens OX=9606 GN=KRT10 PE=1 SV=6	1102	59020	43	36	24	22	31	5.13	778	1	1	1	516.303	1030.59	2	1030.59	-0.0002	0	48.73	0.00014	R	VLDELTLTK	A			File18230 Spectrum1190 scans: 4082
3	P13645	Keratin, type I cytoskeletal 10 OS=Homo sapiens OX=9606 GN=KRT10 PE=1 SV=6	1102	59020	43	36	24	22	31	5.13	879	1	1	0	532.809	1063.6	2	1063.6	0.0001	1	54.69	2.9e-05	R	LASYLDKVR	A			File18230 Spectrum565 scans: 3203
3	P13645	Keratin, type I cytoskeletal 10 OS=Homo sapiens OX=9606 GN=KRT10 PE=1 SV=6	1102	59020	43	36	24	22	31	5.13	936	1	1	0	545.767	1089.52	2	1089.52	-0.0036	0	41.7	0.0011	K	VTMQNLNDR	L			File18230 Spectrum285 scans: 2812
3	P13645	Keratin, type I cytoskeletal 10 OS=Homo sapiens OX=9606 GN=KRT10 PE=1 SV=6	1102	59020	43	36	24	22	31	5.13	937	1	1	0	545.769	1089.52	2	1089.52	0.0005	0	54.65	5.9e-05	K	VTMQNLNDR	L			File18230 Spectrum330 scans: 2872
3	P13645	Keratin, type I cytoskeletal 10 OS=Homo sapiens OX=9606 GN=KRT10 PE=1 SV=6	1102	59020	43	36	24	22	31	5.13	980	1	1	0	553.766	1105.52	2	1105.52	-0.0003	0	37.6	0.0026	K	VTMQNLNDR	L	Oxidation (M)	0.001000000.0	File18230 Spectrum19 scans: 2202
3	P13645	Keratin, type I cytoskeletal 10 OS=Homo sapiens OX=9606 GN=KRT10 PE=1 SV=6	1102	59020	43	36	24	22	31	5.13	994	1	1	0	555.249	1108.48	2	1108.48	0.0001	0	31.42	0.0048	K	DAEAWFNEK	S			File18230 Spectrum1296 scans: 4264
3	P13645	Keratin, type I cytoskeletal 10 OS=Homo sapiens OX=9606 GN=KRT10 PE=1 SV=6	1102	59020	43	36	24	22	31	5.13	995	1	1	0	555.249	1108.48	2	1108.48	0.0004	0	42	0.00043	K	DAEAWFNEK	S			File18230 Spectrum1269 scans: 4220
3	P13645	Keratin, type I cytoskeletal 10 OS=Homo sapiens OX=9606 GN=KRT10 PE=1 SV=6	1102	59020	43	36	24	22	31	5.13	1126	1	1	1	583.296	1164.58	2	1164.58	-0.0006	0	65.93	4.1e-06	R	LENEIQTYR	S			File18230 Spectrum497 scans: 3118
3	P13645	Keratin, type I cytoskeletal 10 OS=Homo sapiens OX=9606 GN=KRT10 PE=1 SV=6	1102	59020	43	36	24	22	31	5.13	1128	1	1	1	583.296	1164.58	2	1164.58	0.0006	0	67.32	3e-06	R	LENEIQTYR	S			File18230 Spectrum459 scans: 3064
3	P13645	Keratin, type I cytoskeletal 10 OS=Homo sapiens OX=9606 GN=KRT10 PE=1 SV=6	1102	59020	43	36	24	22	31	5.13	1193	1	1	0	601.312	1200.61	2	1200.61	-0.0004	0	61.39	1.1e-05	R	QSVEADINGLR	R			File18230 Spectrum977 scans: 3771
3	P13645	Keratin, type I cytoskeletal 10 OS=Homo sapiens OX=9606 GN=KRT10 PE=1 SV=6	1102	59020	43	36	24	22	31	5.13	1238	1	1	1	617.842	1233.67	2	1233.67	-0.0015	1	41.95	0.00074	R	LKYENEVALR	Q			File18230 Spectrum491 scans: 3110
3	P13645	Keratin, type I cytoskeletal 10 OS=Homo sapiens OX=9606 GN=KRT10 PE=1 SV=6	1102	59020	43	36	24	22	31	5.13	1239	1	1	1	617.843	1233.67	2	1233.67	-0.0006	1	28.42	0.017	R	LKYENEVALR	Q			File18230 Spectrum539 scans: 3169
3	P13645	Keratin, type I cytoskeletal 10 OS=Homo sapiens OX=9606 GN=KRT10 PE=1 SV=6	1102	59020	43	36	24	22	31	5.13	1240	1	1	1	412.231	1233.67	3	1233.67	-0.0002	1	56.43	2.4e-05	R	LKYENEVALR	Q			File18230 Spectrum495 scans: 3115
3	P13645	Keratin, type I cytoskeletal 10 OS=Homo sapiens OX=9606 GN=KRT10 PE=1 SV=6	1102	59020	43	36	24	22	31	5.13	1248	1	1	0	413.2	1236.58	3	1236.58	0.0004	1	42.73	0.00059	R	KDAEAWFNEK	S			File18230 Spectrum840 scans: 3587
3	P13645	Keratin, type I cytoskeletal 10 OS=Homo sapiens OX=9606 GN=KRT10 PE=1 SV=6	1102	59020	43	36	24	22	31	5.13	1249	1	1	0	619.297	1236.58	2	1236.58	0.001	1	63.15	5.4e-06	R	KDAEAWFNEK	S			File18230 Spectrum832 scans: 3577
3	P13645	Keratin, type I cytoskeletal 10 OS=Homo sapiens OX=9606 GN=KRT10 PE=1 SV=6	1102	59020	43	36	24	22	31	5.13	1285	1	1	1	631.802	1261.59	2	1261.59	0	0	77.5	2.1e-07	R	SLLEGEGSSGGGGR	G			File18230 Spectrum365 scans: 2931
3	P13645	Keratin, type I cytoskeletal 10 OS=Homo sapiens OX=9606 GN=KRT10 PE=1 SV=6	1102	59020	43	36	24	22	31	5.13	1286	1	1	1	631.802	1261.59	2	1261.59	0.0001	0	69.33	1.4e-06	R	SLLEGEGSSGGGGR	G			File18230 Spectrum340 scans: 2888
3	P13645	Keratin, type I cytoskeletal 10 OS=Homo sapiens OX=9606 GN=KRT10 PE=1 SV=6	1102	59020	43	36	24	22	31	5.13	1435	1	1	0	453.244	1356.71	3	1356.71	-0.0005	1	38.78	0.0022	R	QSVEADINGLRR	V			File18230 Spectrum716 scans: 3412
3	P13645	Keratin, type I cytoskeletal 10 OS=Homo sapiens OX=9606 GN=KRT10 PE=1 SV=6	1102	59020	43	36	24	22	31	5.13	1436	1	1	0	679.364	1356.71	2	1356.71	0.0017	1	48.7	0.00022	R	QSVEADINGLRR	V			File18230 Spectrum713 scans: 3409
3	P13645	Keratin, type I cytoskeletal 10 OS=Homo sapiens OX=9606 GN=KRT10 PE=1 SV=6	1102	59020	43	36	24	22	31	5.13	1446	1	1	1	683.323	1364.63	2	1364.63	-0.0008	0	71.59	8.1e-07	R	SQYEQLAEQNR	K			File18230 Spectrum288 scans: 2816
3	P13645	Keratin, type I cytoskeletal 10 OS=Homo sapiens OX=9606 GN=KRT10 PE=1 SV=6	1102	59020	43	36	24	22	31	5.13	1455	1	1	1	691.327	1380.64	2	1380.64	-0.0005	0	86.72	2.4e-08	R	ALEESNYELEGK	I			File18230 Spectrum593 scans: 3237
3	P13645	Keratin, type I cytoskeletal 10 OS=Homo sapiens OX=9606 GN=KRT10 PE=1 SV=6	1102	59020	43	36	24	22	31	5.13	1456	1	1	1	691.328	1380.64	2	1380.64	0	0	86.95	2.2e-08	R	ALEESNYELEGK	I			File18230 Spectrum645 scans: 3300
3	P13645	Keratin, type I cytoskeletal 10 OS=Homo sapiens OX=9606 GN=KRT10 PE=1 SV=6	1102	59020	43	36	24	22	31	5.13	1460	1	1	1	695.844	1389.67	2	1389.67	-0.0001	0	91.62	1e-08	K	QSLEASLAETEGR	Y			File18230 Spectrum1037 scans: 3852
3	P13645	Keratin, type I cytoskeletal 10 OS=Homo sapiens OX=9606 GN=KRT10 PE=1 SV=6	1102	59020	43	36	24	22	31	5.13	1461	1	1	1	695.844	1389.67	2	1389.67	0	0	26.22	0.035	K	QSLEASLAETEGR	Y			File18230 Spectrum1073 scans: 3902
3	P13645	Keratin, type I cytoskeletal 10 OS=Homo sapiens OX=9606 GN=KRT10 PE=1 SV=6	1102	59020	43	36	24	22	31	5.13	1497	1	1	1	717.889	1433.76	2	1433.76	0.0013	1	78.08	1.9e-07	K	IRLENEIQTYR	S			File18230 Spectrum791 scans: 3525
3	P13645	Keratin, type I cytoskeletal 10 OS=Homo sapiens OX=9606 GN=KRT10 PE=1 SV=6	1102	59020	43	36	24	22	31	5.13	1498	1	1	1	478.929	1433.76	3	1433.76	0.0014	1	22.7	0.065	K	IRLENEIQTYR	S			File18230 Spectrum795 scans: 3530
3	P13645	Keratin, type I cytoskeletal 10 OS=Homo sapiens OX=9606 GN=KRT10 PE=1 SV=6	1102	59020	43	36	24	22	31	5.13	1543	1	1	1	747.371	1492.73	2	1492.73	-0.0002	1	47.53	0.00029	R	SQYEQLAEQNRK	D			File18230 Spectrum88 scans: 2482
3	P13645	Keratin, type I cytoskeletal 10 OS=Homo sapiens OX=9606 GN=KRT10 PE=1 SV=6	1102	59020	43	36	24	22	31	5.13	1544	1	1	1	498.583	1492.73	3	1492.73	0.0003	1	41	0.0013	R	SQYEQLAEQNRK	D			File18230 Spectrum89 scans: 2485
3	P13645	Keratin, type I cytoskeletal 10 OS=Homo sapiens OX=9606 GN=KRT10 PE=1 SV=6	1102	59020	43	36	24	22	31	5.13	1581	1	1	1	775.343	1548.67	2	1548.67	0.001	0	86.95	8.9e-09	R	SGGGGGGGGCGGGGGVSSLR	I			File18230 Spectrum92 scans: 2490
3	P13645	Keratin, type I cytoskeletal 10 OS=Homo sapiens OX=9606 GN=KRT10 PE=1 SV=6	1102	59020	43	36	24	22	31	5.13	1695	1	1	1	854.389	1706.76	2	1706.76	-0.0019	0	43.3	0.00034	K	GSLGGGFSSGGFSGGSFSR	G			File18230 Spectrum1292 scans: 4255	emPAI	3.56
4	P35908	Keratin, type II cytoskeletal 2 epidermal OS=Homo sapiens OX=9606 GN=KRT2 PE=1 SV=2	879	65678	34	30	22	19	31.1	8.07	182	1	1	0	414.218	826.422	2	826.423	-0.0004	0	26.11	0.03	K	FASFIDK	V			File18230 Spectrum1083 scans: 3915
4	P35908	Keratin, type II cytoskeletal 2 epidermal OS=Homo sapiens OX=9606 GN=KRT2 PE=1 SV=2	879	65678	34	30	22	19	31.1	8.07	183	1	1	0	414.218	826.422	2	826.423	-0.0004	0	46.24	0.00029	K	FASFIDK	V			File18230 Spectrum1108 scans: 3959
4	P35908	Keratin, type II cytoskeletal 2 epidermal OS=Homo sapiens OX=9606 GN=KRT2 PE=1 SV=2	879	65678	34	30	22	19	31.1	8.07	658	1	0	0	487.269	972.524	2	972.524	-0.0002	0	37.85	0.0034	K	IEISELNR	V			File18230 Spectrum826 scans: 3570
4	P35908	Keratin, type II cytoskeletal 2 epidermal OS=Homo sapiens OX=9606 GN=KRT2 PE=1 SV=2	879	65678	34	30	22	19	31.1	8.07	659	1	0	0	487.269	972.524	2	972.524	0	0	43.16	0.001	K	IEISELNR	V			File18230 Spectrum865 scans: 3622
4	P35908	Keratin, type II cytoskeletal 2 epidermal OS=Homo sapiens OX=9606 GN=KRT2 PE=1 SV=2	879	65678	34	30	22	19	31.1	8.07	698	1	1	1	497.788	993.561	2	993.561	-0.0001	0	19.25	0.12	R	LQGEIAHVK	K			File18230 Spectrum58 scans: 2391
4	P35908	Keratin, type II cytoskeletal 2 epidermal OS=Homo sapiens OX=9606 GN=KRT2 PE=1 SV=2	879	65678	34	30	22	19	31.1	8.07	699	4	1	1	497.788	993.561	2	993.561	0.0001	0	0.49	8.8	R	LQGEIAHVK	K			File18230 Spectrum69 scans: 2425
4	P35908	Keratin, type II cytoskeletal 2 epidermal OS=Homo sapiens OX=9606 GN=KRT2 PE=1 SV=2	879	65678	34	30	22	19	31.1	8.07	715	1	1	0	503.237	1004.46	2	1004.46	0	0	32.44	0.007	K	LLEGEECR	M			File18230 Spectrum121 scans: 2550
4	P35908	Keratin, type II cytoskeletal 2 epidermal OS=Homo sapiens OX=9606 GN=KRT2 PE=1 SV=2	879	65678	34	30	22	19	31.1	8.07	783	1	1	1	519.267	1036.52	2	1036.52	0.0001	0	49.88	0.00016	R	YLDGLTAER	T			File18230 Spectrum894 scans: 3659
4	P35908	Keratin, type II cytoskeletal 2 epidermal OS=Homo sapiens OX=9606 GN=KRT2 PE=1 SV=2	879	65678	34	30	22	19	31.1	8.07	784	1	1	1	521.283	1040.55	2	1040.55	0.0002	0	38.45	0.0016	K	VDPEIQNVK	A			File18230 Spectrum290 scans: 2818
4	P35908	Keratin, type II cytoskeletal 2 epidermal OS=Homo sapiens OX=9606 GN=KRT2 PE=1 SV=2	879	65678	34	30	22	19	31.1	8.07	894	1	1	1	534.755	1067.5	2	1067.5	0.0001	0	44.61	0.00036	K	DVDNAYMIK	V			File18230 Spectrum888 scans: 3651
4	P35908	Keratin, type II cytoskeletal 2 epidermal OS=Homo sapiens OX=9606 GN=KRT2 PE=1 SV=2	879	65678	34	30	22	19	31.1	8.07	924	1	1	1	542.752	1083.49	2	1083.49	-0.0006	0	37.05	0.0017	K	DVDNAYMIK	V	Oxidation (M)	0.000000100.0	File18230 Spectrum520 scans: 3144
4	P35908	Keratin, type II cytoskeletal 2 epidermal OS=Homo sapiens OX=9606 GN=KRT2 PE=1 SV=2	879	65678	34	30	22	19	31.1	8.07	986	1	1	0	554.275	1106.54	2	1106.54	-0.0006	0	37.59	0.0027	K	AQYEEIAQR	S			File18230 Spectrum254 scans: 2764
4	P35908	Keratin, type II cytoskeletal 2 epidermal OS=Homo sapiens OX=9606 GN=KRT2 PE=1 SV=2	879	65678	34	30	22	19	31.1	8.07	987	1	1	0	554.275	1106.54	2	1106.54	-0.0001	0	43.13	0.00078	K	AQYEEIAQR	S			File18230 Spectrum219 scans: 2711
4	P35908	Keratin, type II cytoskeletal 2 epidermal OS=Homo sapiens OX=9606 GN=KRT2 PE=1 SV=2	879	65678	34	30	22	19	31.1	8.07	1052	1	1	1	566.259	1130.5	2	1130.5	-0.0001	0	35.51	0.0018	R	STSSFSCLSR	H			File18230 Spectrum543 scans: 3173
4	P35908	Keratin, type II cytoskeletal 2 epidermal OS=Homo sapiens OX=9606 GN=KRT2 PE=1 SV=2	879	65678	34	30	22	19	31.1	8.07	1067	1	1	0	570.274	1138.53	2	1138.53	0.0006	0	27.79	0.02	R	DYQELMNVK	L			File18230 Spectrum1134 scans: 3999
4	P35908	Keratin, type II cytoskeletal 2 epidermal OS=Homo sapiens OX=9606 GN=KRT2 PE=1 SV=2	879	65678	34	30	22	19	31.1	8.07	1101	1	1	0	578.271	1154.53	2	1154.53	0.0002	0	39.37	0.001	R	DYQELMNVK	L	Oxidation (M)	0.000001000.0	File18230 Spectrum513 scans: 3136
4	P35908	Keratin, type II cytoskeletal 2 epidermal OS=Homo sapiens OX=9606 GN=KRT2 PE=1 SV=2	879	65678	34	30	22	19	31.1	8.07	1172	1	1	1	597.312	1192.61	2	1192.61	0.0002	0	58.07	2.6e-05	K	YEELQVTVGR	H			File18230 Spectrum915 scans: 3685
4	P35908	Keratin, type II cytoskeletal 2 epidermal OS=Homo sapiens OX=9606 GN=KRT2 PE=1 SV=2	879	65678	34	30	22	19	31.1	8.07	1182	1	1	1	598.802	1195.59	2	1195.59	-0.0017	1	38.87	0.002	K	KDVDNAYMIK	V			File18230 Spectrum392 scans: 2969
4	P35908	Keratin, type II cytoskeletal 2 epidermal OS=Homo sapiens OX=9606 GN=KRT2 PE=1 SV=2	879	65678	34	30	22	19	31.1	8.07	1209	1	1	1	604.811	1207.61	2	1207.61	-0.0005	0	56.12	4.1e-05	R	TAAENDFVTLK	K			File18230 Spectrum1093 scans: 3928
4	P35908	Keratin, type II cytoskeletal 2 epidermal OS=Homo sapiens OX=9606 GN=KRT2 PE=1 SV=2	879	65678	34	30	22	19	31.1	8.07	1210	1	1	1	604.811	1207.61	2	1207.61	-0.0002	0	69.98	1.7e-06	R	TAAENDFVTLK	K			File18230 Spectrum1054 scans: 3876
4	P35908	Keratin, type II cytoskeletal 2 epidermal OS=Homo sapiens OX=9606 GN=KRT2 PE=1 SV=2	879	65678	34	30	22	19	31.1	8.07	1273	1	1	1	627.807	1253.6	2	1253.6	-0.0012	0	71.98	7.8e-07	R	GFSSGSAVVSGGSR	R			File18230 Spectrum274 scans: 2798
4	P35908	Keratin, type II cytoskeletal 2 epidermal OS=Homo sapiens OX=9606 GN=KRT2 PE=1 SV=2	879	65678	34	30	22	19	31.1	8.07	1274	1	1	1	627.807	1253.6	2	1253.6	-0.0001	0	71.83	7.7e-07	R	GFSSGSAVVSGGSR	R			File18230 Spectrum318 scans: 2856
4	P35908	Keratin, type II cytoskeletal 2 epidermal OS=Homo sapiens OX=9606 GN=KRT2 PE=1 SV=2	879	65678	34	30	22	19	31.1	8.07	1288	1	1	0	632.351	1262.69	2	1262.69	-0.0002	0	69.36	1.6e-06	K	LALDVEIATYR	K			File18230 Spectrum1533 scans: 4676
4	P35908	Keratin, type II cytoskeletal 2 epidermal OS=Homo sapiens OX=9606 GN=KRT2 PE=1 SV=2	879	65678	34	30	22	19	31.1	8.07	1323	1	1	1	644.302	1286.59	2	1286.6	-0.0142	1	6.48	1.7	R	RSTSSFSCLSR	H			File18230 Spectrum1150 scans: 4025
4	P35908	Keratin, type II cytoskeletal 2 epidermal OS=Homo sapiens OX=9606 GN=KRT2 PE=1 SV=2	879	65678	34	30	22	19	31.1	8.07	1379	1	1	1	660.795	1319.58	2	1319.58	-0.0006	0	71.56	3.3e-07	R	HGGGGGGFGGGGFGSR	S			File18230 Spectrum296 scans: 2825
4	P35908	Keratin, type II cytoskeletal 2 epidermal OS=Homo sapiens OX=9606 GN=KRT2 PE=1 SV=2	879	65678	34	30	22	19	31.1	8.07	1380	1	1	1	440.866	1319.58	3	1319.58	-0.0002	0	37.74	0.0008	R	HGGGGGGFGGGGFGSR	S			File18230 Spectrum291 scans: 2819
4	P35908	Keratin, type II cytoskeletal 2 epidermal OS=Homo sapiens OX=9606 GN=KRT2 PE=1 SV=2	879	65678	34	30	22	19	31.1	8.07	1381	1	1	1	440.866	1319.58	3	1319.58	0.0003	0	41.51	0.00033	R	HGGGGGGFGGGGFGSR	S			File18230 Spectrum331 scans: 2874
4	P35908	Keratin, type II cytoskeletal 2 epidermal OS=Homo sapiens OX=9606 GN=KRT2 PE=1 SV=2	879	65678	34	30	22	19	31.1	8.07	1393	1	1	1	665.323	1328.63	2	1328.63	0.0001	0	74.29	4.7e-07	K	NVQDAIADAEQR	G			File18230 Spectrum821 scans: 3562
4	P35908	Keratin, type II cytoskeletal 2 epidermal OS=Homo sapiens OX=9606 GN=KRT2 PE=1 SV=2	879	65678	34	30	22	19	31.1	8.07	1399	1	1	1	446.241	1335.7	3	1335.7	-0.0007	1	47.35	0.00022	R	TAAENDFVTLKK	D			File18230 Spectrum574 scans: 3214
4	P35908	Keratin, type II cytoskeletal 2 epidermal OS=Homo sapiens OX=9606 GN=KRT2 PE=1 SV=2	879	65678	34	30	22	19	31.1	8.07	1400	1	1	1	668.859	1335.7	2	1335.7	-0.0003	1	75.61	3.3e-07	R	TAAENDFVTLKK	D			File18230 Spectrum569 scans: 3208
4	P35908	Keratin, type II cytoskeletal 2 epidermal OS=Homo sapiens OX=9606 GN=KRT2 PE=1 SV=2	879	65678	34	30	22	19	31.1	8.07	1449	1	1	1	686.359	1370.7	2	1370.7	-0.0003	0	59.33	1.7e-05	K	LNDLEEALQQAK	E			File18230 Spectrum1374 scans: 4396
4	P35908	Keratin, type II cytoskeletal 2 epidermal OS=Homo sapiens OX=9606 GN=KRT2 PE=1 SV=2	879	65678	34	30	22	19	31.1	8.07	1462	1	1	1	464.563	1390.67	3	1390.67	-0.0066	1	8.36	2.1	R	SKEEAEALYHSK	Y			File18230 Spectrum34 scans: 2314
4	P35908	Keratin, type II cytoskeletal 2 epidermal OS=Homo sapiens OX=9606 GN=KRT2 PE=1 SV=2	879	65678	34	30	22	19	31.1	8.07	1529	1	0	0	738.397	1474.78	2	1474.78	0.0007	0	68.04	2.4e-06	R	FLEQQNQVLQTK	W			File18230 Spectrum789 scans: 3522
4	P35908	Keratin, type II cytoskeletal 2 epidermal OS=Homo sapiens OX=9606 GN=KRT2 PE=1 SV=2	879	65678	34	30	22	19	31.1	8.07	1530	1	0	0	738.397	1474.78	2	1474.78	0.0021	0	76.06	3.8e-07	R	FLEQQNQVLQTK	W			File18230 Spectrum757 scans: 3469	emPAI	2.07
5	P35527	Keratin, type I cytoskeletal 9 OS=Homo sapiens OX=9606 GN=KRT9 PE=1 SV=3	509	62255	24	19	14	14	26.2	5.14	118	1	0	0	405.224	808.433	2	808.433	-0.0003	0	38.9	0.0018	R	LASYLDK	V			File18230 Spectrum458 scans: 3063
5	P35527	Keratin, type I cytoskeletal 9 OS=Homo sapiens OX=9606 GN=KRT9 PE=1 SV=3	509	62255	24	19	14	14	26.2	5.14	412	1	1	1	449.21	896.406	2	896.406	-0.0003	0	11.46	0.54	R	MTLDDFR	I			File18230 Spectrum1248 scans: 4186
5	P35527	Keratin, type I cytoskeletal 9 OS=Homo sapiens OX=9606 GN=KRT9 PE=1 SV=3	509	62255	24	19	14	14	26.2	5.14	413	1	1	1	449.211	896.406	2	896.406	0.0002	0	38.54	0.0011	R	MTLDDFR	I			File18230 Spectrum1225 scans: 4144
5	P35527	Keratin, type I cytoskeletal 9 OS=Homo sapiens OX=9606 GN=KRT9 PE=1 SV=3	509	62255	24	19	14	14	26.2	5.14	457	1	1	1	457.208	912.402	2	912.401	0.0005	0	23.38	0.021	R	MTLDDFR	I	Oxidation (M)	0.1000000.0	File18230 Spectrum701 scans: 3391
5	P35527	Keratin, type I cytoskeletal 9 OS=Homo sapiens OX=9606 GN=KRT9 PE=1 SV=3	509	62255	24	19	14	14	26.2	5.14	458	1	1	1	457.208	912.402	2	912.401	0.0011	0	6.15	1.1	R	MTLDDFR	I	Oxidation (M)	0.1000000.0	File18230 Spectrum743 scans: 3449
5	P35527	Keratin, type I cytoskeletal 9 OS=Homo sapiens OX=9606 GN=KRT9 PE=1 SV=3	509	62255	24	19	14	14	26.2	5.14	868	1	1	1	530.785	1059.56	2	1059.56	-0.0003	0	35.91	0.0068	K	TLLDIDNTR	M			File18230 Spectrum1161 scans: 4040
5	P35527	Keratin, type I cytoskeletal 9 OS=Homo sapiens OX=9606 GN=KRT9 PE=1 SV=3	509	62255	24	19	14	14	26.2	5.14	869	1	1	1	530.785	1059.56	2	1059.56	-0.0003	0	45.28	0.00079	K	TLLDIDNTR	M			File18230 Spectrum1128 scans: 3990
5	P35527	Keratin, type I cytoskeletal 9 OS=Homo sapiens OX=9606 GN=KRT9 PE=1 SV=3	509	62255	24	19	14	14	26.2	5.14	880	1	1	1	533.253	1064.49	2	1064.49	-0.0016	0	34.39	0.0042	K	STMQELNSR	L			File18230 Spectrum134 scans: 2574
5	P35527	Keratin, type I cytoskeletal 9 OS=Homo sapiens OX=9606 GN=KRT9 PE=1 SV=3	509	62255	24	19	14	14	26.2	5.14	888	1	1	1	533.753	1065.49	2	1065.49	0.0009	0	38.24	0.002	K	FEMEQNLR	Q			File18230 Spectrum796 scans: 3531
5	P35527	Keratin, type I cytoskeletal 9 OS=Homo sapiens OX=9606 GN=KRT9 PE=1 SV=3	509	62255	24	19	14	14	26.2	5.14	914	1	1	1	541.751	1081.49	2	1081.49	0.0018	0	16	0.24	K	FEMEQNLR	Q	Oxidation (M)	0.00100000.0	File18230 Spectrum170 scans: 2627
5	P35527	Keratin, type I cytoskeletal 9 OS=Homo sapiens OX=9606 GN=KRT9 PE=1 SV=3	509	62255	24	19	14	14	26.2	5.14	953	1	1	1	365.854	1094.54	3	1094.54	-0.0006	1	12.24	0.86	K	IQDWYDKK	G			File18230 Spectrum379 scans: 2951
5	P35527	Keratin, type I cytoskeletal 9 OS=Homo sapiens OX=9606 GN=KRT9 PE=1 SV=3	509	62255	24	19	14	14	26.2	5.14	954	1	1	1	548.277	1094.54	2	1094.54	0.0001	1	48.43	0.0002	K	IQDWYDKK	G			File18230 Spectrum376 scans: 2948
5	P35527	Keratin, type I cytoskeletal 9 OS=Homo sapiens OX=9606 GN=KRT9 PE=1 SV=3	509	62255	24	19	14	14	26.2	5.14	1019	1	1	1	561.295	1120.58	2	1120.58	-0.0008	0	34.39	0.0061	R	QEYEQLIAK	N			File18230 Spectrum763 scans: 3480
5	P35527	Keratin, type I cytoskeletal 9 OS=Homo sapiens OX=9606 GN=KRT9 PE=1 SV=3	509	62255	24	19	14	14	26.2	5.14	1106	1	1	1	579.298	1156.58	2	1156.58	-0.0024	0	60.46	1.2e-05	R	QGVDADINGLR	Q			File18230 Spectrum787 scans: 3519
5	P35527	Keratin, type I cytoskeletal 9 OS=Homo sapiens OX=9606 GN=KRT9 PE=1 SV=3	509	62255	24	19	14	14	26.2	5.14	1168	1	1	1	595.808	1189.6	2	1189.6	-0.0002	0	50.56	0.00017	R	QVLDNLTMEK	S			File18230 Spectrum1036 scans: 3851
5	P35527	Keratin, type I cytoskeletal 9 OS=Homo sapiens OX=9606 GN=KRT9 PE=1 SV=3	509	62255	24	19	14	14	26.2	5.14	1206	1	1	1	603.806	1205.6	2	1205.6	0.0017	0	44.37	0.00063	R	QVLDNLTMEK	S	Oxidation (M)	0.0000000100.0	File18230 Spectrum727 scans: 3428
5	P35527	Keratin, type I cytoskeletal 9 OS=Homo sapiens OX=9606 GN=KRT9 PE=1 SV=3	509	62255	24	19	14	14	26.2	5.14	1234	1	1	1	616.802	1231.59	2	1231.59	-0.0006	0	84.02	5.7e-08	R	SGGGGGGGLGSGGSIR	S			File18230 Spectrum123 scans: 2553
5	P35527	Keratin, type I cytoskeletal 9 OS=Homo sapiens OX=9606 GN=KRT9 PE=1 SV=3	509	62255	24	19	14	14	26.2	5.14	1235	1	1	1	616.803	1231.59	2	1231.59	0.0007	0	77.17	2.8e-07	R	SGGGGGGGLGSGGSIR	S			File18230 Spectrum103 scans: 2513
5	P35527	Keratin, type I cytoskeletal 9 OS=Homo sapiens OX=9606 GN=KRT9 PE=1 SV=3	509	62255	24	19	14	14	26.2	5.14	1241	1	1	1	618.268	1234.52	2	1234.52	0	0	60.49	2.8e-06	R	FSSSSGYGGGSSR	V			File18230 Spectrum36 scans: 2321
5	P35527	Keratin, type I cytoskeletal 9 OS=Homo sapiens OX=9606 GN=KRT9 PE=1 SV=3	509	62255	24	19	14	14	26.2	5.14	1353	1	1	1	654.343	1306.67	2	1306.67	0.0004	1	34.02	0.0058	R	IKFEMEQNLR	Q			File18230 Spectrum953 scans: 3734
5	P35527	Keratin, type I cytoskeletal 9 OS=Homo sapiens OX=9606 GN=KRT9 PE=1 SV=3	509	62255	24	19	14	14	26.2	5.14	1386	1	1	1	662.34	1322.67	2	1322.67	-0.0001	1	14.5	0.52	R	IKFEMEQNLR	Q	Oxidation (M)	0.0000100000.0	File18230 Spectrum417 scans: 3001
5	P35527	Keratin, type I cytoskeletal 9 OS=Homo sapiens OX=9606 GN=KRT9 PE=1 SV=3	509	62255	24	19	14	14	26.2	5.14	1387	1	1	1	441.896	1322.67	3	1322.67	0.0008	1	47.12	0.00028	R	IKFEMEQNLR	Q	Oxidation (M)	0.0000100000.0	File18230 Spectrum418 scans: 3002
5	P35527	Keratin, type I cytoskeletal 9 OS=Homo sapiens OX=9606 GN=KRT9 PE=1 SV=3	509	62255	24	19	14	14	26.2	5.14	1600	1	1	1	793.881	1585.75	2	1585.76	-0.0102	0	50.74	9.8e-05	K	VQALEEANNDLENK	I			File18230 Spectrum667 scans: 3335
5	P35527	Keratin, type I cytoskeletal 9 OS=Homo sapiens OX=9606 GN=KRT9 PE=1 SV=3	509	62255	24	19	14	14	26.2	5.14	2040	1	1	1	1075.1	3222.28	3	3222.27	0.0037	0	33.19	0.00048	R	GGSGGSHGGGSGFGGESGGSYGGGEEASGSGGGYGGGSGK	S			File18230 Spectrum173 scans: 2635	emPAI	1.4
6	P08779	Keratin, type I cytoskeletal 16 OS=Homo sapiens OX=9606 GN=KRT16 PE=1 SV=4	392	51578	26	16	20	13	33.8	4.99	30	1	1	0	373.706	745.397	2	745.397	-0.0003	0	10.05	3.3	K	TIEDLR	N			File18230 Spectrum312 scans: 2847
6	P08779	Keratin, type I cytoskeletal 16 OS=Homo sapiens OX=9606 GN=KRT16 PE=1 SV=4	392	51578	26	16	20	13	33.8	4.99	69	2	1	0	388.21	774.405	2	774.406	-0.0006	0	14.98	0.75	R	ILNEMR	D			File18230 Spectrum305 scans: 2837
6	P08779	Keratin, type I cytoskeletal 16 OS=Homo sapiens OX=9606 GN=KRT16 PE=1 SV=4	392	51578	26	16	20	13	33.8	4.99	113	1	0	0	404.203	806.391	2	806.392	-0.0017	0	11.68	1.3	R	LAADDFR	T			File18230 Spectrum429 scans: 3016
6	P08779	Keratin, type I cytoskeletal 16 OS=Homo sapiens OX=9606 GN=KRT16 PE=1 SV=4	392	51578	26	16	20	13	33.8	4.99	114	1	0	0	404.203	806.391	2	806.392	-0.0012	0	37.99	0.003	R	LAADDFR	T			File18230 Spectrum522 scans: 3146
6	P08779	Keratin, type I cytoskeletal 16 OS=Homo sapiens OX=9606 GN=KRT16 PE=1 SV=4	392	51578	26	16	20	13	33.8	4.99	115	1	0	0	404.203	806.392	2	806.392	-0.0003	0	19.53	0.22	R	LAADDFR	T			File18230 Spectrum309 scans: 2842
6	P08779	Keratin, type I cytoskeletal 16 OS=Homo sapiens OX=9606 GN=KRT16 PE=1 SV=4	392	51578	26	16	20	13	33.8	4.99	116	1	0	0	404.203	806.392	2	806.392	-0.0002	0	43.26	0.00092	R	LAADDFR	T			File18230 Spectrum567 scans: 3206
6	P08779	Keratin, type I cytoskeletal 16 OS=Homo sapiens OX=9606 GN=KRT16 PE=1 SV=4	392	51578	26	16	20	13	33.8	4.99	118	1	0	0	405.224	808.433	2	808.433	-0.0003	0	38.9	0.0018	R	LASYLDK	V			File18230 Spectrum458 scans: 3063
6	P08779	Keratin, type I cytoskeletal 16 OS=Homo sapiens OX=9606 GN=KRT16 PE=1 SV=4	392	51578	26	16	20	13	33.8	4.99	198	2	1	1	417.222	832.429	2	832.429	0.0001	0	6.8	4.1	R	SEVTELR	R			File18230 Spectrum412 scans: 2995
6	P08779	Keratin, type I cytoskeletal 16 OS=Homo sapiens OX=9606 GN=KRT16 PE=1 SV=4	392	51578	26	16	20	13	33.8	4.99	772	1	1	0	515.301	1028.59	2	1028.59	0.0002	0	37.57	0.0023	R	VLDELTLAR	T			File18230 Spectrum1254 scans: 4196
6	P08779	Keratin, type I cytoskeletal 16 OS=Homo sapiens OX=9606 GN=KRT16 PE=1 SV=4	392	51578	26	16	20	13	33.8	4.99	879	1	0	0	532.809	1063.6	2	1063.6	0.0001	1	54.69	2.9e-05	R	LASYLDKVR	A			File18230 Spectrum565 scans: 3203
6	P08779	Keratin, type I cytoskeletal 16 OS=Homo sapiens OX=9606 GN=KRT16 PE=1 SV=4	392	51578	26	16	20	13	33.8	4.99	936	1	0	0	545.767	1089.52	2	1089.52	-0.0036	0	41.7	0.0011	K	VTMQNLNDR	L			File18230 Spectrum285 scans: 2812
6	P08779	Keratin, type I cytoskeletal 16 OS=Homo sapiens OX=9606 GN=KRT16 PE=1 SV=4	392	51578	26	16	20	13	33.8	4.99	937	1	0	0	545.769	1089.52	2	1089.52	0.0005	0	54.65	5.9e-05	K	VTMQNLNDR	L			File18230 Spectrum330 scans: 2872
6	P08779	Keratin, type I cytoskeletal 16 OS=Homo sapiens OX=9606 GN=KRT16 PE=1 SV=4	392	51578	26	16	20	13	33.8	4.99	980	1	0	0	553.766	1105.52	2	1105.52	-0.0003	0	37.6	0.0026	K	VTMQNLNDR	L	Oxidation (M)	0.001000000.0	File18230 Spectrum19 scans: 2202
6	P08779	Keratin, type I cytoskeletal 16 OS=Homo sapiens OX=9606 GN=KRT16 PE=1 SV=4	392	51578	26	16	20	13	33.8	4.99	983	1	1	0	553.785	1105.56	2	1105.56	0.0005	0	31.59	0.014	R	ISSVLAGGSCR	A			File18230 Spectrum409 scans: 2990
6	P08779	Keratin, type I cytoskeletal 16 OS=Homo sapiens OX=9606 GN=KRT16 PE=1 SV=4	392	51578	26	16	20	13	33.8	4.99	1022	1	1	0	561.793	1121.57	2	1121.57	-0.0009	0	34.45	0.007	R	LEQEIATYR	R			File18230 Spectrum515 scans: 3138
6	P08779	Keratin, type I cytoskeletal 16 OS=Homo sapiens OX=9606 GN=KRT16 PE=1 SV=4	392	51578	26	16	20	13	33.8	4.99	1071	1	1	1	571.245	1140.48	2	1140.48	-0.0004	0	30.48	0.0037	R	DQYEQMAEK	N			File18230 Spectrum156 scans: 2608
6	P08779	Keratin, type I cytoskeletal 16 OS=Homo sapiens OX=9606 GN=KRT16 PE=1 SV=4	392	51578	26	16	20	13	33.8	4.99	1160	3	1	0	395.903	1184.69	3	1184.69	-0.0003	1	4.14	3.7	R	RVLDELTLAR	T			File18230 Spectrum28 scans: 2279
6	P08779	Keratin, type I cytoskeletal 16 OS=Homo sapiens OX=9606 GN=KRT16 PE=1 SV=4	392	51578	26	16	20	13	33.8	4.99	1193	9	0	1	601.312	1200.61	2	1200.61	-0.0004	0	3.34	6.8	R	QTVEADVNGLR	R			File18230 Spectrum977 scans: 3771
6	P08779	Keratin, type I cytoskeletal 16 OS=Homo sapiens OX=9606 GN=KRT16 PE=1 SV=4	392	51578	26	16	20	13	33.8	4.99	1283	1	1	1	420.563	1258.67	3	1258.67	-0.0001	1	37.32	0.0027	R	TKYEHELALR	Q			File18230 Spectrum209 scans: 2695
6	P08779	Keratin, type I cytoskeletal 16 OS=Homo sapiens OX=9606 GN=KRT16 PE=1 SV=4	392	51578	26	16	20	13	33.8	4.99	1309	1	1	0	639.796	1277.58	2	1277.58	-0.0002	0	28.61	0.015	K	GSCGIGGGIGGGSSR	I			File18230 Spectrum220 scans: 2712
6	P08779	Keratin, type I cytoskeletal 16 OS=Homo sapiens OX=9606 GN=KRT16 PE=1 SV=4	392	51578	26	16	20	13	33.8	4.99	1339	1	1	0	651.333	1300.65	2	1300.65	-0.0003	0	62.18	9e-06	R	ALEEANADLEVK	I			File18230 Spectrum704 scans: 3395
6	P08779	Keratin, type I cytoskeletal 16 OS=Homo sapiens OX=9606 GN=KRT16 PE=1 SV=4	392	51578	26	16	20	13	33.8	4.99	1401	1	1	1	669.835	1337.66	2	1337.66	-0.0014	0	59.4	1.8e-05	R	APSTYGGGLSVSSR	F			File18230 Spectrum494 scans: 3114
6	P08779	Keratin, type I cytoskeletal 16 OS=Homo sapiens OX=9606 GN=KRT16 PE=1 SV=4	392	51578	26	16	20	13	33.8	4.99	1435	2	0	1	453.244	1356.71	3	1356.71	-0.0005	1	10.63	1.4	R	QTVEADVNGLRR	V			File18230 Spectrum716 scans: 3412
6	P08779	Keratin, type I cytoskeletal 16 OS=Homo sapiens OX=9606 GN=KRT16 PE=1 SV=4	392	51578	26	16	20	13	33.8	4.99	1436	2	0	1	679.364	1356.71	2	1356.71	0.0017	1	13.95	0.67	R	QTVEADVNGLRR	V			File18230 Spectrum713 scans: 3409
6	P08779	Keratin, type I cytoskeletal 16 OS=Homo sapiens OX=9606 GN=KRT16 PE=1 SV=4	392	51578	26	16	20	13	33.8	4.99	1452	1	1	0	690.368	1378.72	2	1378.72	0.0017	1	19.29	0.19	K	TRLEQEIATYR	R			File18230 Spectrum804 scans: 3540
6	P08779	Keratin, type I cytoskeletal 16 OS=Homo sapiens OX=9606 GN=KRT16 PE=1 SV=4	392	51578	26	16	20	13	33.8	4.99	1472	1	1	1	703.349	1404.68	2	1404.68	-0.0009	0	91.81	9.3e-09	K	EVASNSELVQSSR	S			File18230 Spectrum192 scans: 2666	emPAI	1.38
7	P04259	Keratin, type II cytoskeletal 6B OS=Homo sapiens OX=9606 GN=KRT6B PE=1 SV=5	373	60315	18	17	14	14	23	8.09	182	1	0	0	414.218	826.422	2	826.423	-0.0004	0	26.11	0.03	K	FASFIDK	V			File18230 Spectrum1083 scans: 3915
7	P04259	Keratin, type II cytoskeletal 6B OS=Homo sapiens OX=9606 GN=KRT6B PE=1 SV=5	373	60315	18	17	14	14	23	8.09	183	1	0	0	414.218	826.422	2	826.423	-0.0004	0	46.24	0.00029	K	FASFIDK	V			File18230 Spectrum1108 scans: 3959
7	P04259	Keratin, type II cytoskeletal 6B OS=Homo sapiens OX=9606 GN=KRT6B PE=1 SV=5	373	60315	18	17	14	14	23	8.09	388	1	1	0	441.24	880.466	2	880.465	0.001	0	24.6	0.036	R	SLYGLGGSK	R			File18230 Spectrum779 scans: 3507
7	P04259	Keratin, type II cytoskeletal 6B OS=Homo sapiens OX=9606 GN=KRT6B PE=1 SV=5	373	60315	18	17	14	14	23	8.09	568	1	1	0	473.26	944.504	2	944.504	0.0005	1	41.25	0.0018	R	GRLDSELR	N			File18230 Spectrum114 scans: 2538
7	P04259	Keratin, type II cytoskeletal 6B OS=Homo sapiens OX=9606 GN=KRT6B PE=1 SV=5	373	60315	18	17	14	14	23	8.09	657	1	1	0	486.76	971.505	2	971.504	0.0015	0	30.27	0.015	K	QEIAEINR	M			File18230 Spectrum239 scans: 2743
7	P04259	Keratin, type II cytoskeletal 6B OS=Homo sapiens OX=9606 GN=KRT6B PE=1 SV=5	373	60315	18	17	14	14	23	8.09	715	1	0	0	503.237	1004.46	2	1004.46	0	0	32.44	0.007	K	LLEGEECR	L			File18230 Spectrum121 scans: 2550
7	P04259	Keratin, type II cytoskeletal 6B OS=Homo sapiens OX=9606 GN=KRT6B PE=1 SV=5	373	60315	18	17	14	14	23	8.09	752	1	1	0	513.732	1025.45	2	1025.45	0.0014	0	39.92	0.00066	K	DVDAAYMNK	V			File18230 Spectrum334 scans: 2879
7	P04259	Keratin, type II cytoskeletal 6B OS=Homo sapiens OX=9606 GN=KRT6B PE=1 SV=5	373	60315	18	17	14	14	23	8.09	986	1	0	0	554.275	1106.54	2	1106.54	-0.0006	0	37.59	0.0027	K	AQYEEIAQR	S			File18230 Spectrum254 scans: 2764
7	P04259	Keratin, type II cytoskeletal 6B OS=Homo sapiens OX=9606 GN=KRT6B PE=1 SV=5	373	60315	18	17	14	14	23	8.09	987	1	0	0	554.275	1106.54	2	1106.54	-0.0001	0	43.13	0.00078	K	AQYEEIAQR	S			File18230 Spectrum219 scans: 2711
7	P04259	Keratin, type II cytoskeletal 6B OS=Homo sapiens OX=9606 GN=KRT6B PE=1 SV=5	373	60315	18	17	14	14	23	8.09	1152	1	0	0	590.304	1178.59	2	1178.59	-0.0003	0	61.13	1.3e-05	K	YEELQITAGR	H			File18230 Spectrum913 scans: 3683
7	P04259	Keratin, type II cytoskeletal 6B OS=Homo sapiens OX=9606 GN=KRT6B PE=1 SV=5	373	60315	18	17	14	14	23	8.09	1153	1	0	0	590.304	1178.59	2	1178.59	0	0	66.01	4.2e-06	K	YEELQITAGR	H			File18230 Spectrum870 scans: 3628
7	P04259	Keratin, type II cytoskeletal 6B OS=Homo sapiens OX=9606 GN=KRT6B PE=1 SV=5	373	60315	18	17	14	14	23	8.09	1203	1	1	0	602.322	1202.63	2	1202.63	0	0	62.93	9.5e-06	K	WTLLQEQGTK	T			File18230 Spectrum1261 scans: 4205
7	P04259	Keratin, type II cytoskeletal 6B OS=Homo sapiens OX=9606 GN=KRT6B PE=1 SV=5	373	60315	18	17	14	14	23	8.09	1223	1	1	0	611.819	1221.62	2	1221.62	0.0004	0	45.05	0.00053	R	TAAENEFVTLK	K			File18230 Spectrum1090 scans: 3924
7	P04259	Keratin, type II cytoskeletal 6B OS=Homo sapiens OX=9606 GN=KRT6B PE=1 SV=5	373	60315	18	17	14	14	23	8.09	1288	1	0	0	632.351	1262.69	2	1262.69	-0.0002	0	69.36	1.6e-06	K	LALDVEIATYR	K			File18230 Spectrum1533 scans: 4676
7	P04259	Keratin, type II cytoskeletal 6B OS=Homo sapiens OX=9606 GN=KRT6B PE=1 SV=5	373	60315	18	17	14	14	23	8.09	1427	1	1	0	675.867	1349.72	2	1349.72	-0.0004	1	48.89	0.00021	R	TAAENEFVTLKK	D			File18230 Spectrum628 scans: 3279
7	P04259	Keratin, type II cytoskeletal 6B OS=Homo sapiens OX=9606 GN=KRT6B PE=1 SV=5	373	60315	18	17	14	14	23	8.09	1484	1	1	0	712.819	1423.62	2	1423.63	-0.0018	0	29.62	0.0068	R	GSGGLGGACGGAGFGSR	S			File18230 Spectrum512 scans: 3135
7	P04259	Keratin, type II cytoskeletal 6B OS=Homo sapiens OX=9606 GN=KRT6B PE=1 SV=5	373	60315	18	17	14	14	23	8.09	1510	1	1	0	728.347	1454.68	2	1454.68	0	1	8.16	1.8	R	SRAEAESWYQTK	Y			File18230 Spectrum394 scans: 2972
7	P04259	Keratin, type II cytoskeletal 6B OS=Homo sapiens OX=9606 GN=KRT6B PE=1 SV=5	373	60315	18	17	14	14	23	8.09	1511	1	1	0	485.901	1454.68	3	1454.68	0.001	1	24.51	0.041	R	SRAEAESWYQTK	Y			File18230 Spectrum387 scans: 2964	emPAI	1.1
8	P02533	Keratin, type I cytoskeletal 14 OS=Homo sapiens OX=9606 GN=KRT14 PE=1 SV=4	367	51872	25	16	20	13	34.3	5.09	2	1	1	0	350.733	699.452	2	699.453	-0.0006	0	38.44	0.0015	K	ILLDVK	T			File18230 Spectrum1022 scans: 3834
8	P02533	Keratin, type I cytoskeletal 14 OS=Homo sapiens OX=9606 GN=KRT14 PE=1 SV=4	367	51872	25	16	20	13	34.3	5.09	30	1	0	0	373.706	745.397	2	745.397	-0.0003	0	10.05	3.3	K	TIEDLR	N			File18230 Spectrum312 scans: 2847
8	P02533	Keratin, type I cytoskeletal 14 OS=Homo sapiens OX=9606 GN=KRT14 PE=1 SV=4	367	51872	25	16	20	13	34.3	5.09	69	2	0	0	388.21	774.405	2	774.406	-0.0006	0	14.98	0.75	R	ILNEMR	D			File18230 Spectrum305 scans: 2837
8	P02533	Keratin, type I cytoskeletal 14 OS=Homo sapiens OX=9606 GN=KRT14 PE=1 SV=4	367	51872	25	16	20	13	34.3	5.09	113	1	0	0	404.203	806.391	2	806.392	-0.0017	0	11.68	1.3	R	LAADDFR	T			File18230 Spectrum429 scans: 3016
8	P02533	Keratin, type I cytoskeletal 14 OS=Homo sapiens OX=9606 GN=KRT14 PE=1 SV=4	367	51872	25	16	20	13	34.3	5.09	114	1	0	0	404.203	806.391	2	806.392	-0.0012	0	37.99	0.003	R	LAADDFR	T			File18230 Spectrum522 scans: 3146
8	P02533	Keratin, type I cytoskeletal 14 OS=Homo sapiens OX=9606 GN=KRT14 PE=1 SV=4	367	51872	25	16	20	13	34.3	5.09	115	1	0	0	404.203	806.392	2	806.392	-0.0003	0	19.53	0.22	R	LAADDFR	T			File18230 Spectrum309 scans: 2842
8	P02533	Keratin, type I cytoskeletal 14 OS=Homo sapiens OX=9606 GN=KRT14 PE=1 SV=4	367	51872	25	16	20	13	34.3	5.09	116	1	0	0	404.203	806.392	2	806.392	-0.0002	0	43.26	0.00092	R	LAADDFR	T			File18230 Spectrum567 scans: 3206
8	P02533	Keratin, type I cytoskeletal 14 OS=Homo sapiens OX=9606 GN=KRT14 PE=1 SV=4	367	51872	25	16	20	13	34.3	5.09	118	1	0	0	405.224	808.433	2	808.433	-0.0003	0	38.9	0.0018	R	LASYLDK	V			File18230 Spectrum458 scans: 3063
8	P02533	Keratin, type I cytoskeletal 14 OS=Homo sapiens OX=9606 GN=KRT14 PE=1 SV=4	367	51872	25	16	20	13	34.3	5.09	198	1	0	0	417.222	832.429	2	832.429	0.0002	0	16.37	0.45	K	SEISELR	R			File18230 Spectrum412 scans: 2995
8	P02533	Keratin, type I cytoskeletal 14 OS=Homo sapiens OX=9606 GN=KRT14 PE=1 SV=4	367	51872	25	16	20	13	34.3	5.09	772	1	0	0	515.301	1028.59	2	1028.59	0.0002	0	37.57	0.0023	R	VLDELTLAR	A			File18230 Spectrum1254 scans: 4196
8	P02533	Keratin, type I cytoskeletal 14 OS=Homo sapiens OX=9606 GN=KRT14 PE=1 SV=4	367	51872	25	16	20	13	34.3	5.09	879	1	0	0	532.809	1063.6	2	1063.6	0.0001	1	54.69	2.9e-05	R	LASYLDKVR	A			File18230 Spectrum565 scans: 3203
8	P02533	Keratin, type I cytoskeletal 14 OS=Homo sapiens OX=9606 GN=KRT14 PE=1 SV=4	367	51872	25	16	20	13	34.3	5.09	936	1	0	0	545.767	1089.52	2	1089.52	-0.0036	0	41.7	0.0011	K	VTMQNLNDR	L			File18230 Spectrum285 scans: 2812
8	P02533	Keratin, type I cytoskeletal 14 OS=Homo sapiens OX=9606 GN=KRT14 PE=1 SV=4	367	51872	25	16	20	13	34.3	5.09	937	1	0	0	545.769	1089.52	2	1089.52	0.0005	0	54.65	5.9e-05	K	VTMQNLNDR	L			File18230 Spectrum330 scans: 2872
8	P02533	Keratin, type I cytoskeletal 14 OS=Homo sapiens OX=9606 GN=KRT14 PE=1 SV=4	367	51872	25	16	20	13	34.3	5.09	980	1	0	0	553.766	1105.52	2	1105.52	-0.0003	0	37.6	0.0026	K	VTMQNLNDR	L	Oxidation (M)	0.001000000.0	File18230 Spectrum19 scans: 2202
8	P02533	Keratin, type I cytoskeletal 14 OS=Homo sapiens OX=9606 GN=KRT14 PE=1 SV=4	367	51872	25	16	20	13	34.3	5.09	983	1	0	0	553.785	1105.56	2	1105.56	0.0005	0	31.59	0.014	R	ISSVLAGGSCR	A			File18230 Spectrum409 scans: 2990
8	P02533	Keratin, type I cytoskeletal 14 OS=Homo sapiens OX=9606 GN=KRT14 PE=1 SV=4	367	51872	25	16	20	13	34.3	5.09	1022	1	0	0	561.793	1121.57	2	1121.57	-0.0009	0	34.45	0.007	R	LEQEIATYR	R			File18230 Spectrum515 scans: 3138
8	P02533	Keratin, type I cytoskeletal 14 OS=Homo sapiens OX=9606 GN=KRT14 PE=1 SV=4	367	51872	25	16	20	13	34.3	5.09	1160	3	0	0	395.903	1184.69	3	1184.69	-0.0003	1	4.14	3.7	R	RVLDELTLAR	A			File18230 Spectrum28 scans: 2279
8	P02533	Keratin, type I cytoskeletal 14 OS=Homo sapiens OX=9606 GN=KRT14 PE=1 SV=4	367	51872	25	16	20	13	34.3	5.09	1254	1	1	0	621.78	1241.55	2	1241.55	0	0	27.93	0.0083	K	NHEEEMNALR	G			File18230 Spectrum120 scans: 2549
8	P02533	Keratin, type I cytoskeletal 14 OS=Homo sapiens OX=9606 GN=KRT14 PE=1 SV=4	367	51872	25	16	20	13	34.3	5.09	1297	1	1	1	633.839	1265.66	2	1265.66	0.0018	1	16.49	0.3	R	TKYETELNLR	M			File18230 Spectrum558 scans: 3194
8	P02533	Keratin, type I cytoskeletal 14 OS=Homo sapiens OX=9606 GN=KRT14 PE=1 SV=4	367	51872	25	16	20	13	34.3	5.09	1309	1	0	0	639.796	1277.58	2	1277.58	-0.0002	0	28.61	0.015	K	GSCGIGGGIGGGSSR	I			File18230 Spectrum220 scans: 2712
8	P02533	Keratin, type I cytoskeletal 14 OS=Homo sapiens OX=9606 GN=KRT14 PE=1 SV=4	367	51872	25	16	20	13	34.3	5.09	1339	1	0	0	651.333	1300.65	2	1300.65	-0.0003	0	62.18	9e-06	R	ALEEANADLEVK	I			File18230 Spectrum704 scans: 3395
8	P02533	Keratin, type I cytoskeletal 14 OS=Homo sapiens OX=9606 GN=KRT14 PE=1 SV=4	367	51872	25	16	20	13	34.3	5.09	1443	1	1	0	681.349	1360.68	2	1360.68	0.0005	0	81.46	1.3e-07	R	EVATNSELVQSGK	S			File18230 Spectrum199 scans: 2681
8	P02533	Keratin, type I cytoskeletal 14 OS=Homo sapiens OX=9606 GN=KRT14 PE=1 SV=4	367	51872	25	16	20	13	34.3	5.09	1452	1	0	0	690.368	1378.72	2	1378.72	0.0017	1	19.29	0.19	K	TRLEQEIATYR	R			File18230 Spectrum804 scans: 3540
8	P02533	Keratin, type I cytoskeletal 14 OS=Homo sapiens OX=9606 GN=KRT14 PE=1 SV=4	367	51872	25	16	20	13	34.3	5.09	1485	1	1	1	713.351	1424.69	2	1424.69	-0.002	0	42.69	0.00083	R	APSTYGGGLSVSSSR	F			File18230 Spectrum469 scans: 3077
8	P02533	Keratin, type I cytoskeletal 14 OS=Homo sapiens OX=9606 GN=KRT14 PE=1 SV=4	367	51872	25	16	20	13	34.3	5.09	1502	3	1	0	480.238	1437.69	3	1437.69	-0.0011	1	10.86	1.1	R	ILNEMRDQYEK	M			File18230 Spectrum399 scans: 2978	emPAI	1.37
9	P02538	Keratin, type II cytoskeletal 6A OS=Homo sapiens OX=9606 GN=KRT6A PE=1 SV=3	328	60293	21	17	17	15	28.2	8.09	182	1	0	0	414.218	826.422	2	826.423	-0.0004	0	26.11	0.03	K	FASFIDK	V			File18230 Spectrum1083 scans: 3915
9	P02538	Keratin, type II cytoskeletal 6A OS=Homo sapiens OX=9606 GN=KRT6A PE=1 SV=3	328	60293	21	17	17	15	28.2	8.09	183	1	0	0	414.218	826.422	2	826.423	-0.0004	0	46.24	0.00029	K	FASFIDK	V			File18230 Spectrum1108 scans: 3959
9	P02538	Keratin, type II cytoskeletal 6A OS=Homo sapiens OX=9606 GN=KRT6A PE=1 SV=3	328	60293	21	17	17	15	28.2	8.09	388	1	0	0	441.24	880.466	2	880.465	0.001	0	24.6	0.036	R	SLYGLGGSK	R			File18230 Spectrum779 scans: 3507
9	P02538	Keratin, type II cytoskeletal 6A OS=Homo sapiens OX=9606 GN=KRT6A PE=1 SV=3	328	60293	21	17	17	15	28.2	8.09	568	1	0	0	473.26	944.504	2	944.504	0.0005	1	41.25	0.0018	R	GRLDSELR	G			File18230 Spectrum114 scans: 2538
9	P02538	Keratin, type II cytoskeletal 6A OS=Homo sapiens OX=9606 GN=KRT6A PE=1 SV=3	328	60293	21	17	17	15	28.2	8.09	657	1	0	0	486.76	971.505	2	971.504	0.0015	0	30.27	0.015	K	QEIAEINR	M			File18230 Spectrum239 scans: 2743
9	P02538	Keratin, type II cytoskeletal 6A OS=Homo sapiens OX=9606 GN=KRT6A PE=1 SV=3	328	60293	21	17	17	15	28.2	8.09	715	1	0	0	503.237	1004.46	2	1004.46	0	0	32.44	0.007	K	LLEGEECR	L			File18230 Spectrum121 scans: 2550
9	P02538	Keratin, type II cytoskeletal 6A OS=Homo sapiens OX=9606 GN=KRT6A PE=1 SV=3	328	60293	21	17	17	15	28.2	8.09	724	1	1	1	506.756	1011.5	2	1011.5	-0.001	0	19.29	0.14	R	SGFSSVSVSR	S			File18230 Spectrum468 scans: 3076
9	P02538	Keratin, type II cytoskeletal 6A OS=Homo sapiens OX=9606 GN=KRT6A PE=1 SV=3	328	60293	21	17	17	15	28.2	8.09	734	1	1	0	508.772	1015.53	2	1015.53	-0.0003	0	29.65	0.022	R	QLDSIVGER	G			File18230 Spectrum696 scans: 3385
9	P02538	Keratin, type II cytoskeletal 6A OS=Homo sapiens OX=9606 GN=KRT6A PE=1 SV=3	328	60293	21	17	17	15	28.2	8.09	752	1	0	0	513.732	1025.45	2	1025.45	0.0014	0	39.92	0.00066	K	DVDAAYMNK	V			File18230 Spectrum334 scans: 2879
9	P02538	Keratin, type II cytoskeletal 6A OS=Homo sapiens OX=9606 GN=KRT6A PE=1 SV=3	328	60293	21	17	17	15	28.2	8.09	986	1	0	0	554.275	1106.54	2	1106.54	-0.0006	0	37.59	0.0027	K	AQYEEIAQR	S			File18230 Spectrum254 scans: 2764
9	P02538	Keratin, type II cytoskeletal 6A OS=Homo sapiens OX=9606 GN=KRT6A PE=1 SV=3	328	60293	21	17	17	15	28.2	8.09	987	1	0	0	554.275	1106.54	2	1106.54	-0.0001	0	43.13	0.00078	K	AQYEEIAQR	S			File18230 Spectrum219 scans: 2711
9	P02538	Keratin, type II cytoskeletal 6A OS=Homo sapiens OX=9606 GN=KRT6A PE=1 SV=3	328	60293	21	17	17	15	28.2	8.09	1127	1	1	1	583.296	1164.58	2	1164.58	0	0	48.7	0.00022	K	YEELQVTAGR	H			File18230 Spectrum604 scans: 3250
9	P02538	Keratin, type II cytoskeletal 6A OS=Homo sapiens OX=9606 GN=KRT6A PE=1 SV=3	328	60293	21	17	17	15	28.2	8.09	1203	1	0	0	602.322	1202.63	2	1202.63	0	0	62.93	9.5e-06	K	WTLLQEQGTK	T			File18230 Spectrum1261 scans: 4205
9	P02538	Keratin, type II cytoskeletal 6A OS=Homo sapiens OX=9606 GN=KRT6A PE=1 SV=3	328	60293	21	17	17	15	28.2	8.09	1223	1	0	0	611.819	1221.62	2	1221.62	0.0004	0	45.05	0.00053	R	TAAENEFVTLK	K			File18230 Spectrum1090 scans: 3924
9	P02538	Keratin, type II cytoskeletal 6A OS=Homo sapiens OX=9606 GN=KRT6A PE=1 SV=3	328	60293	21	17	17	15	28.2	8.09	1288	1	0	0	632.351	1262.69	2	1262.69	-0.0002	0	69.36	1.6e-06	K	LALDVEIATYR	K			File18230 Spectrum1533 scans: 4676
9	P02538	Keratin, type II cytoskeletal 6A OS=Homo sapiens OX=9606 GN=KRT6A PE=1 SV=3	328	60293	21	17	17	15	28.2	8.09	1427	1	0	0	675.867	1349.72	2	1349.72	-0.0004	1	48.89	0.00021	R	TAAENEFVTLKK	D			File18230 Spectrum628 scans: 3279
9	P02538	Keratin, type II cytoskeletal 6A OS=Homo sapiens OX=9606 GN=KRT6A PE=1 SV=3	328	60293	21	17	17	15	28.2	8.09	1484	1	0	0	712.819	1423.62	2	1423.63	-0.0018	0	29.62	0.0068	R	GSGGLGGACGGAGFGSR	S			File18230 Spectrum512 scans: 3135
9	P02538	Keratin, type II cytoskeletal 6A OS=Homo sapiens OX=9606 GN=KRT6A PE=1 SV=3	328	60293	21	17	17	15	28.2	8.09	1510	1	0	0	728.347	1454.68	2	1454.68	0	1	8.16	1.8	R	SRAEAESWYQTK	Y			File18230 Spectrum394 scans: 2972
9	P02538	Keratin, type II cytoskeletal 6A OS=Homo sapiens OX=9606 GN=KRT6A PE=1 SV=3	328	60293	21	17	17	15	28.2	8.09	1511	1	0	0	485.901	1454.68	3	1454.68	0.001	1	24.51	0.041	R	SRAEAESWYQTK	Y			File18230 Spectrum387 scans: 2964
9	P02538	Keratin, type II cytoskeletal 6A OS=Homo sapiens OX=9606 GN=KRT6A PE=1 SV=3	328	60293	21	17	17	15	28.2	8.09	1811	7	0	1	637.648	1909.92	3	1909.91	0.0144	1	2.17	6.7	R	LDSELRGMQDLVEDFK	N	Oxidation (M)	0.0000000100000000.0	File18230 Spectrum1311 scans: 4294
9	P02538	Keratin, type II cytoskeletal 6A OS=Homo sapiens OX=9606 GN=KRT6A PE=1 SV=3	328	60293	21	17	17	15	28.2	8.09	1812	6	0	1	637.649	1909.92	3	1909.91	0.0151	1	1.5	7.8	R	LDSELRGMQDLVEDFK	N	Oxidation (M)	0.0000000100000000.0	File18230 Spectrum1291 scans: 4254	emPAI	1.22
10	P13647	Keratin, type II cytoskeletal 5 OS=Homo sapiens OX=9606 GN=KRT5 PE=1 SV=3	305	62568	17	15	15	13	23.4	7.59	182	1	0	0	414.218	826.422	2	826.423	-0.0004	0	26.11	0.03	K	FASFIDK	V			File18230 Spectrum1083 scans: 3915
10	P13647	Keratin, type II cytoskeletal 5 OS=Homo sapiens OX=9606 GN=KRT5 PE=1 SV=3	305	62568	17	15	15	13	23.4	7.59	183	1	0	0	414.218	826.422	2	826.423	-0.0004	0	46.24	0.00029	K	FASFIDK	V			File18230 Spectrum1108 scans: 3959
10	P13647	Keratin, type II cytoskeletal 5 OS=Homo sapiens OX=9606 GN=KRT5 PE=1 SV=3	305	62568	17	15	15	13	23.4	7.59	396	1	1	1	442.728	883.441	2	883.44	0.0009	0	29.58	0.011	R	TSFTSVSR	S			File18230 Spectrum206 scans: 2691
10	P13647	Keratin, type II cytoskeletal 5 OS=Homo sapiens OX=9606 GN=KRT5 PE=1 SV=3	305	62568	17	15	15	13	23.4	7.59	556	1	1	1	469.752	937.489	2	937.487	0.0025	0	27.93	0.018	R	SLYNLGGSK	R			File18230 Spectrum758 scans: 3471
10	P13647	Keratin, type II cytoskeletal 5 OS=Homo sapiens OX=9606 GN=KRT5 PE=1 SV=3	305	62568	17	15	15	13	23.4	7.59	568	1	0	0	473.26	944.504	2	944.504	0.0005	1	41.25	0.0018	R	GRLDSELR	N			File18230 Spectrum114 scans: 2538
10	P13647	Keratin, type II cytoskeletal 5 OS=Homo sapiens OX=9606 GN=KRT5 PE=1 SV=3	305	62568	17	15	15	13	23.4	7.59	715	1	0	0	503.237	1004.46	2	1004.46	0	0	32.44	0.007	K	LLEGEECR	L			File18230 Spectrum121 scans: 2550
10	P13647	Keratin, type II cytoskeletal 5 OS=Homo sapiens OX=9606 GN=KRT5 PE=1 SV=3	305	62568	17	15	15	13	23.4	7.59	734	1	0	0	508.772	1015.53	2	1015.53	-0.0003	0	29.65	0.022	R	QLDSIVGER	G			File18230 Spectrum696 scans: 3385
10	P13647	Keratin, type II cytoskeletal 5 OS=Homo sapiens OX=9606 GN=KRT5 PE=1 SV=3	305	62568	17	15	15	13	23.4	7.59	752	1	0	0	513.732	1025.45	2	1025.45	0.0014	0	39.92	0.00066	K	DVDAAYMNK	V			File18230 Spectrum334 scans: 2879
10	P13647	Keratin, type II cytoskeletal 5 OS=Homo sapiens OX=9606 GN=KRT5 PE=1 SV=3	305	62568	17	15	15	13	23.4	7.59	855	1	1	1	529.304	1056.59	2	1056.59	0.0003	1	15.19	0.38	R	LRAEIDNVK	K			File18230 Spectrum132 scans: 2570
10	P13647	Keratin, type II cytoskeletal 5 OS=Homo sapiens OX=9606 GN=KRT5 PE=1 SV=3	305	62568	17	15	15	13	23.4	7.59	946	1	1	1	547.269	1092.52	2	1092.52	0.0029	0	37.29	0.0029	K	AQYEEIANR	S			File18230 Spectrum205 scans: 2690
10	P13647	Keratin, type II cytoskeletal 5 OS=Homo sapiens OX=9606 GN=KRT5 PE=1 SV=3	305	62568	17	15	15	13	23.4	7.59	1002	1	1	1	556.29	1110.57	2	1110.57	-0.0011	0	17.05	0.26	R	ISISTSGGSFR	N			File18230 Spectrum841 scans: 3589
10	P13647	Keratin, type II cytoskeletal 5 OS=Homo sapiens OX=9606 GN=KRT5 PE=1 SV=3	305	62568	17	15	15	13	23.4	7.59	1100	1	1	1	578.271	1154.53	2	1154.53	0.0001	0	34.76	0.003	R	EYQELMNTK	L			File18230 Spectrum559 scans: 3196
10	P13647	Keratin, type II cytoskeletal 5 OS=Homo sapiens OX=9606 GN=KRT5 PE=1 SV=3	305	62568	17	15	15	13	23.4	7.59	1176	1	1	1	597.791	1193.57	2	1193.57	0	0	80.05	1.4e-07	K	YEELQQTAGR	H			File18230 Spectrum137 scans: 2580
10	P13647	Keratin, type II cytoskeletal 5 OS=Homo sapiens OX=9606 GN=KRT5 PE=1 SV=3	305	62568	17	15	15	13	23.4	7.59	1203	1	0	0	602.322	1202.63	2	1202.63	0	0	62.93	9.5e-06	K	WTLLQEQGTK	T			File18230 Spectrum1261 scans: 4205
10	P13647	Keratin, type II cytoskeletal 5 OS=Homo sapiens OX=9606 GN=KRT5 PE=1 SV=3	305	62568	17	15	15	13	23.4	7.59	1288	1	0	0	632.351	1262.69	2	1262.69	-0.0002	0	69.36	1.6e-06	K	LALDVEIATYR	K			File18230 Spectrum1533 scans: 4676
10	P13647	Keratin, type II cytoskeletal 5 OS=Homo sapiens OX=9606 GN=KRT5 PE=1 SV=3	305	62568	17	15	15	13	23.4	7.59	1314	1	1	1	641.822	1281.63	2	1281.63	0.001	0	25.71	0.035	R	TTAENEFVMLK	K			File18230 Spectrum1343 scans: 4346
10	P13647	Keratin, type II cytoskeletal 5 OS=Homo sapiens OX=9606 GN=KRT5 PE=1 SV=3	305	62568	17	15	15	13	23.4	7.59	1333	1	1	1	649.819	1297.62	2	1297.62	0.0004	0	33.93	0.005	R	TTAENEFVMLK	K	Oxidation (M)	0.00000000100.0	File18230 Spectrum1107 scans: 3957	emPAI	1.15
11	Q04695	Keratin, type I cytoskeletal 17 OS=Homo sapiens OX=9606 GN=KRT17 PE=1 SV=2	226	48361	17	10	14	9	21.1	4.97	2	1	0	0	350.733	699.452	2	699.453	-0.0006	0	38.44	0.0015	K	ILLDVK	T			File18230 Spectrum1022 scans: 3834
11	Q04695	Keratin, type I cytoskeletal 17 OS=Homo sapiens OX=9606 GN=KRT17 PE=1 SV=2	226	48361	17	10	14	9	21.1	4.97	69	2	0	0	388.21	774.405	2	774.406	-0.0006	0	14.98	0.75	R	ILNEMR	D			File18230 Spectrum305 scans: 2837
11	Q04695	Keratin, type I cytoskeletal 17 OS=Homo sapiens OX=9606 GN=KRT17 PE=1 SV=2	226	48361	17	10	14	9	21.1	4.97	113	1	0	0	404.203	806.391	2	806.392	-0.0017	0	11.68	1.3	R	LAADDFR	T			File18230 Spectrum429 scans: 3016
11	Q04695	Keratin, type I cytoskeletal 17 OS=Homo sapiens OX=9606 GN=KRT17 PE=1 SV=2	226	48361	17	10	14	9	21.1	4.97	114	1	0	0	404.203	806.391	2	806.392	-0.0012	0	37.99	0.003	R	LAADDFR	T			File18230 Spectrum522 scans: 3146
11	Q04695	Keratin, type I cytoskeletal 17 OS=Homo sapiens OX=9606 GN=KRT17 PE=1 SV=2	226	48361	17	10	14	9	21.1	4.97	115	1	0	0	404.203	806.392	2	806.392	-0.0003	0	19.53	0.22	R	LAADDFR	T			File18230 Spectrum309 scans: 2842
11	Q04695	Keratin, type I cytoskeletal 17 OS=Homo sapiens OX=9606 GN=KRT17 PE=1 SV=2	226	48361	17	10	14	9	21.1	4.97	116	1	0	0	404.203	806.392	2	806.392	-0.0002	0	43.26	0.00092	R	LAADDFR	T			File18230 Spectrum567 scans: 3206
11	Q04695	Keratin, type I cytoskeletal 17 OS=Homo sapiens OX=9606 GN=KRT17 PE=1 SV=2	226	48361	17	10	14	9	21.1	4.97	118	1	0	0	405.224	808.433	2	808.433	-0.0003	0	38.9	0.0018	R	LASYLDK	V			File18230 Spectrum458 scans: 3063
11	Q04695	Keratin, type I cytoskeletal 17 OS=Homo sapiens OX=9606 GN=KRT17 PE=1 SV=2	226	48361	17	10	14	9	21.1	4.97	198	1	0	0	417.222	832.429	2	832.429	0.0002	0	16.37	0.45	K	SEISELR	R			File18230 Spectrum412 scans: 2995
11	Q04695	Keratin, type I cytoskeletal 17 OS=Homo sapiens OX=9606 GN=KRT17 PE=1 SV=2	226	48361	17	10	14	9	21.1	4.97	696	2	1	1	497.716	993.417	2	993.419	-0.0027	0	21.53	0.031	R	DYSQYYR	T			File18230 Spectrum572 scans: 3212
11	Q04695	Keratin, type I cytoskeletal 17 OS=Homo sapiens OX=9606 GN=KRT17 PE=1 SV=2	226	48361	17	10	14	9	21.1	4.97	772	1	0	0	515.301	1028.59	2	1028.59	0.0002	0	37.57	0.0023	R	VLDELTLAR	A			File18230 Spectrum1254 scans: 4196
11	Q04695	Keratin, type I cytoskeletal 17 OS=Homo sapiens OX=9606 GN=KRT17 PE=1 SV=2	226	48361	17	10	14	9	21.1	4.97	879	1	0	0	532.809	1063.6	2	1063.6	0.0001	1	54.69	2.9e-05	R	LASYLDKVR	A			File18230 Spectrum565 scans: 3203
11	Q04695	Keratin, type I cytoskeletal 17 OS=Homo sapiens OX=9606 GN=KRT17 PE=1 SV=2	226	48361	17	10	14	9	21.1	4.97	1022	1	0	0	561.793	1121.57	2	1121.57	-0.0009	0	34.45	0.007	R	LEQEIATYR	R			File18230 Spectrum515 scans: 3138
11	Q04695	Keratin, type I cytoskeletal 17 OS=Homo sapiens OX=9606 GN=KRT17 PE=1 SV=2	226	48361	17	10	14	9	21.1	4.97	1160	3	0	0	395.903	1184.69	3	1184.69	-0.0003	1	4.14	3.7	R	RVLDELTLAR	A			File18230 Spectrum28 scans: 2279
11	Q04695	Keratin, type I cytoskeletal 17 OS=Homo sapiens OX=9606 GN=KRT17 PE=1 SV=2	226	48361	17	10	14	9	21.1	4.97	1254	1	0	0	621.78	1241.55	2	1241.55	0	0	27.93	0.0083	K	NHEEEMNALR	G			File18230 Spectrum120 scans: 2549
11	Q04695	Keratin, type I cytoskeletal 17 OS=Homo sapiens OX=9606 GN=KRT17 PE=1 SV=2	226	48361	17	10	14	9	21.1	4.97	1443	1	0	0	681.349	1360.68	2	1360.68	0.0005	0	81.46	1.3e-07	R	EVATNSELVQSGK	S			File18230 Spectrum199 scans: 2681
11	Q04695	Keratin, type I cytoskeletal 17 OS=Homo sapiens OX=9606 GN=KRT17 PE=1 SV=2	226	48361	17	10	14	9	21.1	4.97	1452	1	0	0	690.368	1378.72	2	1378.72	0.0017	1	19.29	0.19	K	TRLEQEIATYR	R			File18230 Spectrum804 scans: 3540
11	Q04695	Keratin, type I cytoskeletal 17 OS=Homo sapiens OX=9606 GN=KRT17 PE=1 SV=2	226	48361	17	10	14	9	21.1	4.97	1502	3	0	0	480.238	1437.69	3	1437.69	-0.0011	1	10.86	1.1	R	ILNEMRDQYEK	M			File18230 Spectrum399 scans: 2978	emPAI	0.81
12	Q7Z3Y7	Keratin, type I cytoskeletal 28 OS=Homo sapiens OX=9606 GN=KRT28 PE=1 SV=2	220	51163	12	9	5	4	7.1	5.33	31	2	1	0	373.732	745.449	2	745.445	0.0046	1	0.28	4.7	R	GKVLSSR	I			File18230 Spectrum706 scans: 3399
12	Q7Z3Y7	Keratin, type I cytoskeletal 28 OS=Homo sapiens OX=9606 GN=KRT28 PE=1 SV=2	220	51163	12	9	5	4	7.1	5.33	113	1	0	0	404.203	806.391	2	806.392	-0.0017	0	11.68	1.3	R	LAADDFR	L			File18230 Spectrum429 scans: 3016
12	Q7Z3Y7	Keratin, type I cytoskeletal 28 OS=Homo sapiens OX=9606 GN=KRT28 PE=1 SV=2	220	51163	12	9	5	4	7.1	5.33	114	1	0	0	404.203	806.391	2	806.392	-0.0012	0	37.99	0.003	R	LAADDFR	L			File18230 Spectrum522 scans: 3146
12	Q7Z3Y7	Keratin, type I cytoskeletal 28 OS=Homo sapiens OX=9606 GN=KRT28 PE=1 SV=2	220	51163	12	9	5	4	7.1	5.33	115	1	0	0	404.203	806.392	2	806.392	-0.0003	0	19.53	0.22	R	LAADDFR	L			File18230 Spectrum309 scans: 2842
12	Q7Z3Y7	Keratin, type I cytoskeletal 28 OS=Homo sapiens OX=9606 GN=KRT28 PE=1 SV=2	220	51163	12	9	5	4	7.1	5.33	116	1	0	0	404.203	806.392	2	806.392	-0.0002	0	43.26	0.00092	R	LAADDFR	L			File18230 Spectrum567 scans: 3206
12	Q7Z3Y7	Keratin, type I cytoskeletal 28 OS=Homo sapiens OX=9606 GN=KRT28 PE=1 SV=2	220	51163	12	9	5	4	7.1	5.33	936	1	0	0	545.767	1089.52	2	1089.52	-0.0036	0	41.7	0.0011	K	VTMQNLNDR	L			File18230 Spectrum285 scans: 2812
12	Q7Z3Y7	Keratin, type I cytoskeletal 28 OS=Homo sapiens OX=9606 GN=KRT28 PE=1 SV=2	220	51163	12	9	5	4	7.1	5.33	937	1	0	0	545.769	1089.52	2	1089.52	0.0005	0	54.65	5.9e-05	K	VTMQNLNDR	L			File18230 Spectrum330 scans: 2872
12	Q7Z3Y7	Keratin, type I cytoskeletal 28 OS=Homo sapiens OX=9606 GN=KRT28 PE=1 SV=2	220	51163	12	9	5	4	7.1	5.33	980	1	0	0	553.766	1105.52	2	1105.52	-0.0003	0	37.6	0.0026	K	VTMQNLNDR	L	Oxidation (M)	0.001000000.0	File18230 Spectrum19 scans: 2202
12	Q7Z3Y7	Keratin, type I cytoskeletal 28 OS=Homo sapiens OX=9606 GN=KRT28 PE=1 SV=2	220	51163	12	9	5	4	7.1	5.33	994	1	0	0	555.249	1108.48	2	1108.48	0.0001	0	31.42	0.0048	K	DAEAWFNEK	S			File18230 Spectrum1296 scans: 4264
12	Q7Z3Y7	Keratin, type I cytoskeletal 28 OS=Homo sapiens OX=9606 GN=KRT28 PE=1 SV=2	220	51163	12	9	5	4	7.1	5.33	995	1	0	0	555.249	1108.48	2	1108.48	0.0004	0	42	0.00043	K	DAEAWFNEK	S			File18230 Spectrum1269 scans: 4220
12	Q7Z3Y7	Keratin, type I cytoskeletal 28 OS=Homo sapiens OX=9606 GN=KRT28 PE=1 SV=2	220	51163	12	9	5	4	7.1	5.33	1248	1	0	0	413.2	1236.58	3	1236.58	0.0004	1	42.73	0.00059	R	KDAEAWFNEK	S			File18230 Spectrum840 scans: 3587
12	Q7Z3Y7	Keratin, type I cytoskeletal 28 OS=Homo sapiens OX=9606 GN=KRT28 PE=1 SV=2	220	51163	12	9	5	4	7.1	5.33	1249	1	0	0	619.297	1236.58	2	1236.58	0.001	1	63.15	5.4e-06	R	KDAEAWFNEK	S			File18230 Spectrum832 scans: 3577	emPAI	0.45
13	P13646	Keratin, type I cytoskeletal 13 OS=Homo sapiens OX=9606 GN=KRT13 PE=1 SV=4	194	49900	10	7	6	5	9.2	4.91	113	1	0	0	404.203	806.391	2	806.392	-0.0017	0	11.68	1.3	R	LAADDFR	L			File18230 Spectrum429 scans: 3016
13	P13646	Keratin, type I cytoskeletal 13 OS=Homo sapiens OX=9606 GN=KRT13 PE=1 SV=4	194	49900	10	7	6	5	9.2	4.91	114	1	0	0	404.203	806.391	2	806.392	-0.0012	0	37.99	0.003	R	LAADDFR	L			File18230 Spectrum522 scans: 3146
13	P13646	Keratin, type I cytoskeletal 13 OS=Homo sapiens OX=9606 GN=KRT13 PE=1 SV=4	194	49900	10	7	6	5	9.2	4.91	115	1	0	0	404.203	806.392	2	806.392	-0.0003	0	19.53	0.22	R	LAADDFR	L			File18230 Spectrum309 scans: 2842
13	P13646	Keratin, type I cytoskeletal 13 OS=Homo sapiens OX=9606 GN=KRT13 PE=1 SV=4	194	49900	10	7	6	5	9.2	4.91	116	1	0	0	404.203	806.392	2	806.392	-0.0002	0	43.26	0.00092	R	LAADDFR	L			File18230 Spectrum567 scans: 3206
13	P13646	Keratin, type I cytoskeletal 13 OS=Homo sapiens OX=9606 GN=KRT13 PE=1 SV=4	194	49900	10	7	6	5	9.2	4.91	1022	1	0	0	561.793	1121.57	2	1121.57	-0.0009	0	34.45	0.007	R	LEQEIATYR	S			File18230 Spectrum515 scans: 3138
13	P13646	Keratin, type I cytoskeletal 13 OS=Homo sapiens OX=9606 GN=KRT13 PE=1 SV=4	194	49900	10	7	6	5	9.2	4.91	1193	1	0	0	601.312	1200.61	2	1200.61	-0.0004	0	61.39	1.1e-05	R	QSVEADINGLR	R			File18230 Spectrum977 scans: 3771
13	P13646	Keratin, type I cytoskeletal 13 OS=Homo sapiens OX=9606 GN=KRT13 PE=1 SV=4	194	49900	10	7	6	5	9.2	4.91	1339	1	0	0	651.333	1300.65	2	1300.65	-0.0003	0	62.18	9e-06	R	ALEEANADLEVK	I			File18230 Spectrum704 scans: 3395
13	P13646	Keratin, type I cytoskeletal 13 OS=Homo sapiens OX=9606 GN=KRT13 PE=1 SV=4	194	49900	10	7	6	5	9.2	4.91	1435	1	0	0	453.244	1356.71	3	1356.71	-0.0005	1	38.78	0.0022	R	QSVEADINGLRR	V			File18230 Spectrum716 scans: 3412
13	P13646	Keratin, type I cytoskeletal 13 OS=Homo sapiens OX=9606 GN=KRT13 PE=1 SV=4	194	49900	10	7	6	5	9.2	4.91	1436	1	0	0	679.364	1356.71	2	1356.71	0.0017	1	48.7	0.00022	R	QSVEADINGLRR	V			File18230 Spectrum713 scans: 3409
13	P13646	Keratin, type I cytoskeletal 13 OS=Homo sapiens OX=9606 GN=KRT13 PE=1 SV=4	194	49900	10	7	6	5	9.2	4.91	1452	1	0	0	690.368	1378.72	2	1378.72	0.0017	1	19.29	0.19	K	TRLEQEIATYR	S			File18230 Spectrum804 scans: 3540	emPAI	0.47
14	Q01546	Keratin, type II cytoskeletal 2 oral OS=Homo sapiens OX=9606 GN=KRT76 PE=1 SV=2	183	66370	9	9	6	6	8.3	8.38	182	1	0	0	414.218	826.422	2	826.423	-0.0004	0	26.11	0.03	K	FASFIDK	V			File18230 Spectrum1083 scans: 3915
14	Q01546	Keratin, type II cytoskeletal 2 oral OS=Homo sapiens OX=9606 GN=KRT76 PE=1 SV=2	183	66370	9	9	6	6	8.3	8.38	183	1	0	0	414.218	826.422	2	826.423	-0.0004	0	46.24	0.00029	K	FASFIDK	V			File18230 Spectrum1108 scans: 3959
14	Q01546	Keratin, type II cytoskeletal 2 oral OS=Homo sapiens OX=9606 GN=KRT76 PE=1 SV=2	183	66370	9	9	6	6	8.3	8.38	715	1	0	0	503.237	1004.46	2	1004.46	0	0	32.44	0.007	K	LLEGEECR	M			File18230 Spectrum121 scans: 2550
14	Q01546	Keratin, type II cytoskeletal 2 oral OS=Homo sapiens OX=9606 GN=KRT76 PE=1 SV=2	183	66370	9	9	6	6	8.3	8.38	752	2	0	0	513.732	1025.45	2	1025.45	0.0014	0	25.97	0.016	K	DVDAAFMNK	V	Oxidation (M)	0.000000100.0	File18230 Spectrum334 scans: 2879
14	Q01546	Keratin, type II cytoskeletal 2 oral OS=Homo sapiens OX=9606 GN=KRT76 PE=1 SV=2	183	66370	9	9	6	6	8.3	8.38	986	1	0	0	554.275	1106.54	2	1106.54	-0.0006	0	37.59	0.0027	R	AQYEEIAQR	S			File18230 Spectrum254 scans: 2764
14	Q01546	Keratin, type II cytoskeletal 2 oral OS=Homo sapiens OX=9606 GN=KRT76 PE=1 SV=2	183	66370	9	9	6	6	8.3	8.38	987	1	0	0	554.275	1106.54	2	1106.54	-0.0001	0	43.13	0.00078	R	AQYEEIAQR	S			File18230 Spectrum219 scans: 2711
14	Q01546	Keratin, type II cytoskeletal 2 oral OS=Homo sapiens OX=9606 GN=KRT76 PE=1 SV=2	183	66370	9	9	6	6	8.3	8.38	1067	1	0	0	570.274	1138.53	2	1138.53	0.0006	0	27.79	0.02	R	DYQELMNVK	L			File18230 Spectrum1134 scans: 3999
14	Q01546	Keratin, type II cytoskeletal 2 oral OS=Homo sapiens OX=9606 GN=KRT76 PE=1 SV=2	183	66370	9	9	6	6	8.3	8.38	1101	1	0	0	578.271	1154.53	2	1154.53	0.0002	0	39.37	0.001	R	DYQELMNVK	L	Oxidation (M)	0.000001000.0	File18230 Spectrum513 scans: 3136
14	Q01546	Keratin, type II cytoskeletal 2 oral OS=Homo sapiens OX=9606 GN=KRT76 PE=1 SV=2	183	66370	9	9	6	6	8.3	8.38	1288	1	0	0	632.351	1262.69	2	1262.69	-0.0002	0	69.36	1.6e-06	K	LALDVEIATYR	K			File18230 Spectrum1533 scans: 4676	emPAI	0.4
15	P19012	Keratin, type I cytoskeletal 15 OS=Homo sapiens OX=9606 GN=KRT15 PE=1 SV=3	180	49409	12	7	9	6	12.3	4.71	113	1	0	0	404.203	806.391	2	806.392	-0.0017	0	11.68	1.3	R	LAADDFR	L			File18230 Spectrum429 scans: 3016
15	P19012	Keratin, type I cytoskeletal 15 OS=Homo sapiens OX=9606 GN=KRT15 PE=1 SV=3	180	49409	12	7	9	6	12.3	4.71	114	1	0	0	404.203	806.391	2	806.392	-0.0012	0	37.99	0.003	R	LAADDFR	L			File18230 Spectrum522 scans: 3146
15	P19012	Keratin, type I cytoskeletal 15 OS=Homo sapiens OX=9606 GN=KRT15 PE=1 SV=3	180	49409	12	7	9	6	12.3	4.71	115	1	0	0	404.203	806.392	2	806.392	-0.0003	0	19.53	0.22	R	LAADDFR	L			File18230 Spectrum309 scans: 2842
15	P19012	Keratin, type I cytoskeletal 15 OS=Homo sapiens OX=9606 GN=KRT15 PE=1 SV=3	180	49409	12	7	9	6	12.3	4.71	116	1	0	0	404.203	806.392	2	806.392	-0.0002	0	43.26	0.00092	R	LAADDFR	L			File18230 Spectrum567 scans: 3206
15	P19012	Keratin, type I cytoskeletal 15 OS=Homo sapiens OX=9606 GN=KRT15 PE=1 SV=3	180	49409	12	7	9	6	12.3	4.71	118	1	0	0	405.224	808.433	2	808.433	-0.0003	0	38.9	0.0018	R	LASYLDK	V			File18230 Spectrum458 scans: 3063
15	P19012	Keratin, type I cytoskeletal 15 OS=Homo sapiens OX=9606 GN=KRT15 PE=1 SV=3	180	49409	12	7	9	6	12.3	4.71	304	8	0	1	424.23	846.445	2	846.445	0	0	0.63	18	K	TEITDLR	R			File18230 Spectrum464 scans: 3071
15	P19012	Keratin, type I cytoskeletal 15 OS=Homo sapiens OX=9606 GN=KRT15 PE=1 SV=3	180	49409	12	7	9	6	12.3	4.71	772	1	0	0	515.301	1028.59	2	1028.59	0.0002	0	37.57	0.0023	R	VLDELTLAR	T			File18230 Spectrum1254 scans: 4196
15	P19012	Keratin, type I cytoskeletal 15 OS=Homo sapiens OX=9606 GN=KRT15 PE=1 SV=3	180	49409	12	7	9	6	12.3	4.71	879	1	0	0	532.809	1063.6	2	1063.6	0.0001	1	54.69	2.9e-05	R	LASYLDKVR	A			File18230 Spectrum565 scans: 3203
15	P19012	Keratin, type I cytoskeletal 15 OS=Homo sapiens OX=9606 GN=KRT15 PE=1 SV=3	180	49409	12	7	9	6	12.3	4.71	1022	1	0	0	561.793	1121.57	2	1121.57	-0.0009	0	34.45	0.007	R	LEQEIATYR	S			File18230 Spectrum515 scans: 3138
15	P19012	Keratin, type I cytoskeletal 15 OS=Homo sapiens OX=9606 GN=KRT15 PE=1 SV=3	180	49409	12	7	9	6	12.3	4.71	1160	3	0	0	395.903	1184.69	3	1184.69	-0.0003	1	4.14	3.7	R	RVLDELTLAR	T			File18230 Spectrum28 scans: 2279
15	P19012	Keratin, type I cytoskeletal 15 OS=Homo sapiens OX=9606 GN=KRT15 PE=1 SV=3	180	49409	12	7	9	6	12.3	4.71	1339	1	0	0	651.333	1300.65	2	1300.65	-0.0003	0	62.18	9e-06	R	ALEEANADLEVK	I			File18230 Spectrum704 scans: 3395
15	P19012	Keratin, type I cytoskeletal 15 OS=Homo sapiens OX=9606 GN=KRT15 PE=1 SV=3	180	49409	12	7	9	6	12.3	4.71	1452	1	0	0	690.368	1378.72	2	1378.72	0.0017	1	19.29	0.19	K	TRLEQEIATYR	S			File18230 Spectrum804 scans: 3540	emPAI	0.47
16	Q14244	Ensconsin OS=Homo sapiens OX=9606 GN=MAP7 PE=1 SV=1	179	84116	10	7	10	7	13	9.63	28	1	1	1	372.226	742.437	2	742.438	-0.0007	0	16.25	0.46	R	LWLPSK	S			File18230 Spectrum1199 scans: 4096
16	Q14244	Ensconsin OS=Homo sapiens OX=9606 GN=MAP7 PE=1 SV=1	179	84116	10	7	10	7	13	9.63	469	1	1	1	459.757	917.5	2	917.5	-0.0005	1	12.64	1	K	RLEEIMK	R			File18230 Spectrum260 scans: 2773
16	Q14244	Ensconsin OS=Homo sapiens OX=9606 GN=MAP7 PE=1 SV=1	179	84116	10	7	10	7	13	9.63	564	1	1	1	472.764	943.512	2	943.513	-0.0003	0	26.12	0.051	R	EIVWLER	E			File18230 Spectrum1479 scans: 4581
16	Q14244	Ensconsin OS=Homo sapiens OX=9606 GN=MAP7 PE=1 SV=1	179	84116	10	7	10	7	13	9.63	653	1	1	1	483.75	965.485	2	965.485	-0.0005	0	32.08	0.0092	R	SVSTMNLSK	Y			File18230 Spectrum292 scans: 2820
16	Q14244	Ensconsin OS=Homo sapiens OX=9606 GN=MAP7 PE=1 SV=1	179	84116	10	7	10	7	13	9.63	1166	1	1	1	595.314	1188.61	2	1188.61	-0.0009	0	43.43	0.00087	K	LFVTPPEGSSR	R			File18230 Spectrum890 scans: 3653
16	Q14244	Ensconsin OS=Homo sapiens OX=9606 GN=MAP7 PE=1 SV=1	179	84116	10	7	10	7	13	9.63	1222	1	1	1	609.316	1216.62	2	1216.62	-0.0004	0	42.11	0.0011	K	VTVESTPDLEK	Q			File18230 Spectrum472 scans: 3081
16	Q14244	Ensconsin OS=Homo sapiens OX=9606 GN=MAP7 PE=1 SV=1	179	84116	10	7	10	7	13	9.63	1245	1	1	1	618.833	1235.65	2	1235.65	0.0009	0	32.06	0.0087	R	ENVLFLTSGTR	R			File18230 Spectrum1430 scans: 4502
16	Q14244	Ensconsin OS=Homo sapiens OX=9606 GN=MAP7 PE=1 SV=1	179	84116	10	7	10	7	13	9.63	1507	1	1	1	724.374	1446.73	2	1446.73	0.0018	0	114.3	5.9e-11	R	LSSSSATLLNSPDR	A			File18230 Spectrum741 scans: 3446
16	Q14244	Ensconsin OS=Homo sapiens OX=9606 GN=MAP7 PE=1 SV=1	179	84116	10	7	10	7	13	9.63	1561	1	1	1	507.939	1520.8	3	1520.79	0.0007	1	26.55	0.029	R	ERENVLFLTSGTR	R			File18230 Spectrum1194 scans: 4088
16	Q14244	Ensconsin OS=Homo sapiens OX=9606 GN=MAP7 PE=1 SV=1	179	84116	10	7	10	7	13	9.63	1749	2	1	1	899.909	1797.8	2	1797.82	-0.0131	1	4.63	2.1	-	MAELGAGGDGHRGGDGAVR	S	Oxidation (M)	0.1000000000000000000.0	File18230 Spectrum1371 scans: 4391	emPAI	0.31
17	P12035	Keratin, type II cytoskeletal 3 OS=Homo sapiens OX=9606 GN=KRT3 PE=1 SV=3	170	64549	9	7	7	5	8.6	6.12	4	2	0	0	352.695	703.375	2	703.375	-0.0003	0	16.78	0.57	R	LDSELK	N			File18230 Spectrum68 scans: 2423
17	P12035	Keratin, type II cytoskeletal 3 OS=Homo sapiens OX=9606 GN=KRT3 PE=1 SV=3	170	64549	9	7	7	5	8.6	6.12	182	1	0	0	414.218	826.422	2	826.423	-0.0004	0	26.11	0.03	K	FASFIDK	V			File18230 Spectrum1083 scans: 3915
17	P12035	Keratin, type II cytoskeletal 3 OS=Homo sapiens OX=9606 GN=KRT3 PE=1 SV=3	170	64549	9	7	7	5	8.6	6.12	183	1	0	0	414.218	826.422	2	826.423	-0.0004	0	46.24	0.00029	K	FASFIDK	V			File18230 Spectrum1108 scans: 3959
17	P12035	Keratin, type II cytoskeletal 3 OS=Homo sapiens OX=9606 GN=KRT3 PE=1 SV=3	170	64549	9	7	7	5	8.6	6.12	946	2	0	1	547.269	1092.52	2	1092.52	0.0029	0	13.63	0.67	R	AQYEDIAQR	S			File18230 Spectrum205 scans: 2690
17	P12035	Keratin, type II cytoskeletal 3 OS=Homo sapiens OX=9606 GN=KRT3 PE=1 SV=3	170	64549	9	7	7	5	8.6	6.12	1067	1	0	0	570.274	1138.53	2	1138.53	0.0006	0	27.79	0.02	R	DYQELMNVK	L			File18230 Spectrum1134 scans: 3999
17	P12035	Keratin, type II cytoskeletal 3 OS=Homo sapiens OX=9606 GN=KRT3 PE=1 SV=3	170	64549	9	7	7	5	8.6	6.12	1101	1	0	0	578.271	1154.53	2	1154.53	0.0002	0	39.37	0.001	R	DYQELMNVK	L	Oxidation (M)	0.000001000.0	File18230 Spectrum513 scans: 3136
17	P12035	Keratin, type II cytoskeletal 3 OS=Homo sapiens OX=9606 GN=KRT3 PE=1 SV=3	170	64549	9	7	7	5	8.6	6.12	1223	1	0	0	611.819	1221.62	2	1221.62	0.0004	0	45.05	0.00053	R	TAAENEFVTLK	K			File18230 Spectrum1090 scans: 3924
17	P12035	Keratin, type II cytoskeletal 3 OS=Homo sapiens OX=9606 GN=KRT3 PE=1 SV=3	170	64549	9	7	7	5	8.6	6.12	1288	1	0	0	632.351	1262.69	2	1262.69	-0.0002	0	69.36	1.6e-06	K	LALDVEIATYR	K			File18230 Spectrum1533 scans: 4676
17	P12035	Keratin, type II cytoskeletal 3 OS=Homo sapiens OX=9606 GN=KRT3 PE=1 SV=3	170	64549	9	7	7	5	8.6	6.12	1427	1	0	0	675.867	1349.72	2	1349.72	-0.0004	1	48.89	0.00021	R	TAAENEFVTLKK	D			File18230 Spectrum628 scans: 3279	emPAI	0.35
18	P01860	Immunoglobulin heavy constant gamma 3 OS=Homo sapiens OX=9606 GN=IGHG3 PE=1 SV=2	157	42287	6	5	5	4	13.5	8.23	199	1	1	0	418.221	834.428	2	834.427	0.0008	0	27.8	0.03	K	DTLMISR	T			File18230 Spectrum700 scans: 3390
18	P01860	Immunoglobulin heavy constant gamma 3 OS=Homo sapiens OX=9606 GN=IGHG3 PE=1 SV=2	157	42287	6	5	5	4	13.5	8.23	201	1	1	0	419.755	837.496	2	837.496	0	0	19.54	0.064	K	ALPAPIEK	T			File18230 Spectrum486 scans: 3104
18	P01860	Immunoglobulin heavy constant gamma 3 OS=Homo sapiens OX=9606 GN=IGHG3 PE=1 SV=2	157	42287	6	5	5	4	13.5	8.23	305	1	1	0	426.218	850.422	2	850.422	-0.0002	0	32.04	0.0088	K	DTLMISR	T	Oxidation (M)	0.0001000.0	File18230 Spectrum388 scans: 2965
18	P01860	Immunoglobulin heavy constant gamma 3 OS=Homo sapiens OX=9606 GN=IGHG3 PE=1 SV=2	157	42287	6	5	5	4	13.5	8.23	1112	1	1	0	581.318	1160.62	2	1160.62	-0.0003	0	54.73	5.6e-05	K	NQVSLTCLVK	G			File18230 Spectrum1228 scans: 4149
18	P01860	Immunoglobulin heavy constant gamma 3 OS=Homo sapiens OX=9606 GN=IGHG3 PE=1 SV=2	157	42287	6	5	5	4	13.5	8.23	1325	1	1	0	644.329	1286.64	2	1286.64	-0.0011	0	38.36	0.0021	K	GPSVFPLAPCSR	S			File18230 Spectrum1368 scans: 4387
18	P01860	Immunoglobulin heavy constant gamma 3 OS=Homo sapiens OX=9606 GN=IGHG3 PE=1 SV=2	157	42287	6	5	5	4	13.5	8.23	1384	1	1	0	661.342	1320.67	2	1320.67	-0.0003	0	88.81	2e-08	R	STSGGTAALGCLVK	D			File18230 Spectrum1050 scans: 3870	emPAI	0.57
19	P23246	Splicing factor, proline- and glutamine-rich OS=Homo sapiens OX=9606 GN=SFPQ PE=1 SV=2	152	76216	13	10	12	9	18.5	9.45	73	1	1	1	393.745	785.475	2	785.476	-0.0005	0	33.89	0.0071	K	ANLSLLR	R			File18230 Spectrum1080 scans: 3912
19	P23246	Splicing factor, proline- and glutamine-rich OS=Homo sapiens OX=9606 GN=SFPQ PE=1 SV=2	152	76216	13	10	12	9	18.5	9.45	324	1	1	1	435.186	868.357	2	868.357	0.0003	0	16.41	0.045	R	MGYMDPR	E			File18230 Spectrum481 scans: 3096
19	P23246	Splicing factor, proline- and glutamine-rich OS=Homo sapiens OX=9606 GN=SFPQ PE=1 SV=2	152	76216	13	10	12	9	18.5	9.45	1014	1	1	1	560.763	1119.51	2	1119.51	-0.0012	0	16.33	0.29	R	GMGPGTPAGYGR	G			File18230 Spectrum278 scans: 2803
19	P23246	Splicing factor, proline- and glutamine-rich OS=Homo sapiens OX=9606 GN=SFPQ PE=1 SV=2	152	76216	13	10	12	9	18.5	9.45	1076	1	1	1	381.88	1142.62	3	1142.62	-0.0003	0	27.28	0.035	R	FATHAAALSVR	N			File18230 Spectrum384 scans: 2960
19	P23246	Splicing factor, proline- and glutamine-rich OS=Homo sapiens OX=9606 GN=SFPQ PE=1 SV=2	152	76216	13	10	12	9	18.5	9.45	1077	1	1	1	572.317	1142.62	2	1142.62	0	0	37.32	0.0035	R	FATHAAALSVR	N			File18230 Spectrum393 scans: 2971
19	P23246	Splicing factor, proline- and glutamine-rich OS=Homo sapiens OX=9606 GN=SFPQ PE=1 SV=2	152	76216	13	10	12	9	18.5	9.45	1255	2	1	1	621.82	1241.63	2	1241.6	0.0242	1	0.97	10	R	GGGGGRGGLHDFR	S			File18230 Spectrum343 scans: 2891
19	P23246	Splicing factor, proline- and glutamine-rich OS=Homo sapiens OX=9606 GN=SFPQ PE=1 SV=2	152	76216	13	10	12	9	18.5	9.45	1263	1	1	1	623.353	1244.69	2	1244.69	0.0034	0	45.38	0.00032	K	GIVEFASKPAAR	K			File18230 Spectrum614 scans: 3263
19	P23246	Splicing factor, proline- and glutamine-rich OS=Homo sapiens OX=9606 GN=SFPQ PE=1 SV=2	152	76216	13	10	12	9	18.5	9.45	1270	1	1	1	626.814	1251.61	2	1251.61	-0.0007	0	26.49	0.032	K	YGEPGEVFINK	G			File18230 Spectrum1071 scans: 3898
19	P23246	Splicing factor, proline- and glutamine-rich OS=Homo sapiens OX=9606 GN=SFPQ PE=1 SV=2	152	76216	13	10	12	9	18.5	9.45	1298	1	1	1	634.314	1266.61	2	1266.61	-0.0003	0	30.15	0.013	R	SPPPGMGLNQNR	G			File18230 Spectrum337 scans: 2884
19	P23246	Splicing factor, proline- and glutamine-rich OS=Homo sapiens OX=9606 GN=SFPQ PE=1 SV=2	152	76216	13	10	12	9	18.5	9.45	1412	1	1	1	671.337	1340.66	2	1340.66	0.0001	0	49.92	0.00013	R	FGQGGAGPVGGQGPR	G			File18230 Spectrum233 scans: 2731
19	P23246	Splicing factor, proline- and glutamine-rich OS=Homo sapiens OX=9606 GN=SFPQ PE=1 SV=2	152	76216	13	10	12	9	18.5	9.45	1477	1	1	1	472.88	1415.62	3	1415.62	0.0009	0	9.08	0.65	R	MEELHNQEMQK	R			File18230 Spectrum59 scans: 2394
19	P23246	Splicing factor, proline- and glutamine-rich OS=Homo sapiens OX=9606 GN=SFPQ PE=1 SV=2	152	76216	13	10	12	9	18.5	9.45	1596	1	1	1	524.913	1571.72	3	1571.72	0.0001	1	26.03	0.024	R	RMEELHNQEMQK	R			File18230 Spectrum24 scans: 2251
19	P23246	Splicing factor, proline- and glutamine-rich OS=Homo sapiens OX=9606 GN=SFPQ PE=1 SV=2	152	76216	13	10	12	9	18.5	9.45	1725	1	1	1	886.364	1770.71	2	1770.71	0.0013	0	30.03	0.0013	R	MGGGGAMNMGDPYGSGGQK	F			File18230 Spectrum709 scans: 3402	emPAI	0.52
20	Q7Z794	Keratin, type II cytoskeletal 1b OS=Homo sapiens OX=9606 GN=KRT77 PE=2 SV=3	147	62149	7	4	5	2	6.9	5.73	182	1	0	0	414.218	826.422	2	826.423	-0.0004	0	26.11	0.03	K	FASFIDK	V			File18230 Spectrum1083 scans: 3915
20	Q7Z794	Keratin, type II cytoskeletal 1b OS=Homo sapiens OX=9606 GN=KRT77 PE=2 SV=3	147	62149	7	4	5	2	6.9	5.73	183	1	0	0	414.218	826.422	2	826.423	-0.0004	0	46.24	0.00029	K	FASFIDK	V			File18230 Spectrum1108 scans: 3959
20	Q7Z794	Keratin, type II cytoskeletal 1b OS=Homo sapiens OX=9606 GN=KRT77 PE=2 SV=3	147	62149	7	4	5	2	6.9	5.73	1020	1	1	1	561.301	1120.59	2	1120.59	0.0002	0	16.98	0.32	R	TQYELIAQR	S			File18230 Spectrum818 scans: 3558
20	Q7Z794	Keratin, type II cytoskeletal 1b OS=Homo sapiens OX=9606 GN=KRT77 PE=2 SV=3	147	62149	7	4	5	2	6.9	5.73	1208	1	1	1	604.81	1207.6	2	1207.61	-0.0035	0	12.85	0.84	R	TGSENDFVVLK	K			File18230 Spectrum1192 scans: 4084
20	Q7Z794	Keratin, type II cytoskeletal 1b OS=Homo sapiens OX=9606 GN=KRT77 PE=2 SV=3	147	62149	7	4	5	2	6.9	5.73	1400	5	0	1	668.859	1335.7	2	1335.7	-0.0003	1	1.87	7.8	R	TGSENDFVVLKK	D			File18230 Spectrum569 scans: 3208
20	Q7Z794	Keratin, type II cytoskeletal 1b OS=Homo sapiens OX=9606 GN=KRT77 PE=2 SV=3	147	62149	7	4	5	2	6.9	5.73	1529	1	0	0	738.397	1474.78	2	1474.78	0.0007	0	68.04	2.4e-06	R	FLEQQNQVLQTK	W			File18230 Spectrum789 scans: 3522
20	Q7Z794	Keratin, type II cytoskeletal 1b OS=Homo sapiens OX=9606 GN=KRT77 PE=2 SV=3	147	62149	7	4	5	2	6.9	5.73	1530	1	0	0	738.397	1474.78	2	1474.78	0.0021	0	76.06	3.8e-07	R	FLEQQNQVLQTK	W			File18230 Spectrum757 scans: 3469	emPAI	0.11
21	P01857	Immunoglobulin heavy constant gamma 1 OS=Homo sapiens OX=9606 GN=IGHG1 PE=1 SV=1	142	36596	6	4	5	3	15.5	8.46	199	1	0	0	418.221	834.428	2	834.427	0.0008	0	27.8	0.03	K	DTLMISR	T			File18230 Spectrum700 scans: 3390
21	P01857	Immunoglobulin heavy constant gamma 1 OS=Homo sapiens OX=9606 GN=IGHG1 PE=1 SV=1	142	36596	6	4	5	3	15.5	8.46	201	1	0	0	419.755	837.496	2	837.496	0	0	19.54	0.064	K	ALPAPIEK	T			File18230 Spectrum486 scans: 3104
21	P01857	Immunoglobulin heavy constant gamma 1 OS=Homo sapiens OX=9606 GN=IGHG1 PE=1 SV=1	142	36596	6	4	5	3	15.5	8.46	305	1	0	0	426.218	850.422	2	850.422	-0.0002	0	32.04	0.0088	K	DTLMISR	T	Oxidation (M)	0.0001000.0	File18230 Spectrum388 scans: 2965
21	P01857	Immunoglobulin heavy constant gamma 1 OS=Homo sapiens OX=9606 GN=IGHG1 PE=1 SV=1	142	36596	6	4	5	3	15.5	8.46	1112	1	0	0	581.318	1160.62	2	1160.62	-0.0003	0	54.73	5.6e-05	K	NQVSLTCLVK	G			File18230 Spectrum1228 scans: 4149
21	P01857	Immunoglobulin heavy constant gamma 1 OS=Homo sapiens OX=9606 GN=IGHG1 PE=1 SV=1	142	36596	6	4	5	3	15.5	8.46	1162	1	1	1	593.827	1185.64	2	1185.64	-0.0006	0	22.33	0.092	K	GPSVFPLAPSSK	S			File18230 Spectrum1294 scans: 4260
21	P01857	Immunoglobulin heavy constant gamma 1 OS=Homo sapiens OX=9606 GN=IGHG1 PE=1 SV=1	142	36596	6	4	5	3	15.5	8.46	1384	1	0	0	661.342	1320.67	2	1320.67	-0.0003	0	88.81	2e-08	K	STSGGTAALGCLVK	D			File18230 Spectrum1050 scans: 3870	emPAI	0.68
22	Q5XKE5	Keratin, type II cytoskeletal 79 OS=Homo sapiens OX=9606 GN=KRT79 PE=1 SV=2	141	58085	6	6	4	4	6.5	6.75	182	1	0	0	414.218	826.422	2	826.423	-0.0004	0	26.11	0.03	K	FASFIDK	V			File18230 Spectrum1083 scans: 3915
22	Q5XKE5	Keratin, type II cytoskeletal 79 OS=Homo sapiens OX=9606 GN=KRT79 PE=1 SV=2	141	58085	6	6	4	4	6.5	6.75	183	1	0	0	414.218	826.422	2	826.423	-0.0004	0	46.24	0.00029	K	FASFIDK	V			File18230 Spectrum1108 scans: 3959
22	Q5XKE5	Keratin, type II cytoskeletal 79 OS=Homo sapiens OX=9606 GN=KRT79 PE=1 SV=2	141	58085	6	6	4	4	6.5	6.75	568	1	0	0	473.26	944.504	2	944.504	0.0005	1	41.25	0.0018	R	GRLDSELR	N			File18230 Spectrum114 scans: 2538
22	Q5XKE5	Keratin, type II cytoskeletal 79 OS=Homo sapiens OX=9606 GN=KRT79 PE=1 SV=2	141	58085	6	6	4	4	6.5	6.75	1067	1	0	0	570.274	1138.53	2	1138.53	0.0006	0	27.79	0.02	R	DYQELMNVK	L			File18230 Spectrum1134 scans: 3999
22	Q5XKE5	Keratin, type II cytoskeletal 79 OS=Homo sapiens OX=9606 GN=KRT79 PE=1 SV=2	141	58085	6	6	4	4	6.5	6.75	1101	1	0	0	578.271	1154.53	2	1154.53	0.0002	0	39.37	0.001	R	DYQELMNVK	L	Oxidation (M)	0.000001000.0	File18230 Spectrum513 scans: 3136
22	Q5XKE5	Keratin, type II cytoskeletal 79 OS=Homo sapiens OX=9606 GN=KRT79 PE=1 SV=2	141	58085	6	6	4	4	6.5	6.75	1288	1	0	0	632.351	1262.69	2	1262.69	-0.0002	0	69.36	1.6e-06	K	LALDVEIATYR	K			File18230 Spectrum1533 scans: 4676	emPAI	0.32
23	P19013	Keratin, type II cytoskeletal 4 OS=Homo sapiens OX=9606 GN=KRT4 PE=1 SV=4	135	57649	6	5	4	3	8.1	6.25	182	1	0	0	414.218	826.422	2	826.423	-0.0004	0	26.11	0.03	K	FASFIDK	V			File18230 Spectrum1083 scans: 3915
23	P19013	Keratin, type II cytoskeletal 4 OS=Homo sapiens OX=9606 GN=KRT4 PE=1 SV=4	135	57649	6	5	4	3	8.1	6.25	183	1	0	0	414.218	826.422	2	826.423	-0.0004	0	46.24	0.00029	K	FASFIDK	V			File18230 Spectrum1108 scans: 3959
23	P19013	Keratin, type II cytoskeletal 4 OS=Homo sapiens OX=9606 GN=KRT4 PE=1 SV=4	135	57649	6	5	4	3	8.1	6.25	986	1	0	0	554.275	1106.54	2	1106.54	-0.0006	0	37.59	0.0027	R	AQYEEIAQR	S			File18230 Spectrum254 scans: 2764
23	P19013	Keratin, type II cytoskeletal 4 OS=Homo sapiens OX=9606 GN=KRT4 PE=1 SV=4	135	57649	6	5	4	3	8.1	6.25	987	1	0	0	554.275	1106.54	2	1106.54	-0.0001	0	43.13	0.00078	R	AQYEEIAQR	S			File18230 Spectrum219 scans: 2711
23	P19013	Keratin, type II cytoskeletal 4 OS=Homo sapiens OX=9606 GN=KRT4 PE=1 SV=4	135	57649	6	5	4	3	8.1	6.25	1308	1	0	0	639.359	1276.7	2	1276.7	0.0009	0	68.56	1.4e-06	K	LALDIEIATYR	K			File18230 Spectrum1652 scans: 4922
23	P19013	Keratin, type II cytoskeletal 4 OS=Homo sapiens OX=9606 GN=KRT4 PE=1 SV=4	135	57649	6	5	4	3	8.1	6.25	1795	5	1	1	620.978	1859.91	3	1859.92	-0.003	1	1.12	11	K	KQCQTLQVSVADAEQR	G			File18230 Spectrum86 scans: 2480	emPAI	0.18
24	Q9ULW0	Targeting protein for Xklp2 OS=Homo sapiens OX=9606 GN=TPX2 PE=1 SV=2	135	86227	7	5	7	5	8.6	9.29	24	1	1	1	367.215	732.416	2	732.417	-0.0008	0	8.15	3.1	K	SPAFALK	N			File18230 Spectrum806 scans: 3542
24	Q9ULW0	Targeting protein for Xklp2 OS=Homo sapiens OX=9606 GN=TPX2 PE=1 SV=2	135	86227	7	5	7	5	8.6	9.29	437	1	1	1	454.225	906.435	2	906.435	0.0002	0	34.24	0.0065	K	SVDFHFR	T			File18230 Spectrum874 scans: 3633
24	Q9ULW0	Targeting protein for Xklp2 OS=Homo sapiens OX=9606 GN=TPX2 PE=1 SV=2	135	86227	7	5	7	5	8.6	9.29	667	2	1	1	489.784	977.554	2	977.554	-0.0002	1	2.97	4.2	R	KYQGLEIK	S			File18230 Spectrum352 scans: 2907
24	Q9ULW0	Targeting protein for Xklp2 OS=Homo sapiens OX=9606 GN=TPX2 PE=1 SV=2	135	86227	7	5	7	5	8.6	9.29	846	1	1	1	527.27	1052.53	2	1052.53	0.0002	0	45.31	0.0004	K	HQLEEELR	Q			File18230 Spectrum149 scans: 2599
24	Q9ULW0	Targeting protein for Xklp2 OS=Homo sapiens OX=9606 GN=TPX2 PE=1 SV=2	135	86227	7	5	7	5	8.6	9.29	1091	1	1	1	575.273	1148.53	2	1148.53	0.0003	0	44.14	0.00048	K	MQQEVVEMR	K			File18230 Spectrum527 scans: 3152
24	Q9ULW0	Targeting protein for Xklp2 OS=Homo sapiens OX=9606 GN=TPX2 PE=1 SV=2	135	86227	7	5	7	5	8.6	9.29	1424	1	1	1	674.827	1347.64	2	1347.64	-0.0019	0	43.49	0.00073	K	STAELEAEELEK	L			File18230 Spectrum816 scans: 3556
24	Q9ULW0	Targeting protein for Xklp2 OS=Homo sapiens OX=9606 GN=TPX2 PE=1 SV=2	135	86227	7	5	7	5	8.6	9.29	1431	1	1	1	677.865	1353.71	2	1353.71	0.0009	0	63.51	5.9e-06	K	SSDQPLTVPVSPK	F			File18230 Spectrum801 scans: 3537	emPAI	0.21
25	P01859	Immunoglobulin heavy constant gamma 2 OS=Homo sapiens OX=9606 GN=IGHG2 PE=1 SV=2	121	36505	6	6	5	5	15.6	7.66	135	1	1	1	412.747	823.48	2	823.48	-0.0001	0	25.31	0.019	K	GLPAPIEK	T			File18230 Spectrum556 scans: 3192
25	P01859	Immunoglobulin heavy constant gamma 2 OS=Homo sapiens OX=9606 GN=IGHG2 PE=1 SV=2	121	36505	6	6	5	5	15.6	7.66	199	1	0	0	418.221	834.428	2	834.427	0.0008	0	27.8	0.03	K	DTLMISR	T			File18230 Spectrum700 scans: 3390
25	P01859	Immunoglobulin heavy constant gamma 2 OS=Homo sapiens OX=9606 GN=IGHG2 PE=1 SV=2	121	36505	6	6	5	5	15.6	7.66	305	1	0	0	426.218	850.422	2	850.422	-0.0002	0	32.04	0.0088	K	DTLMISR	T	Oxidation (M)	0.0001000.0	File18230 Spectrum388 scans: 2965
25	P01859	Immunoglobulin heavy constant gamma 2 OS=Homo sapiens OX=9606 GN=IGHG2 PE=1 SV=2	121	36505	6	6	5	5	15.6	7.66	1112	1	0	0	581.318	1160.62	2	1160.62	-0.0003	0	54.73	5.6e-05	K	NQVSLTCLVK	G			File18230 Spectrum1228 scans: 4149
25	P01859	Immunoglobulin heavy constant gamma 2 OS=Homo sapiens OX=9606 GN=IGHG2 PE=1 SV=2	121	36505	6	6	5	5	15.6	7.66	1325	1	0	0	644.329	1286.64	2	1286.64	-0.0011	0	38.36	0.0021	K	GPSVFPLAPCSR	S			File18230 Spectrum1368 scans: 4387
25	P01859	Immunoglobulin heavy constant gamma 2 OS=Homo sapiens OX=9606 GN=IGHG2 PE=1 SV=2	121	36505	6	6	5	5	15.6	7.66	1483	1	1	1	712.359	1422.7	2	1422.7	-0.0001	0	49.05	0.00018	R	STSESTAALGCLVK	D			File18230 Spectrum1105 scans: 3954	emPAI	0.68
26	P01834	Immunoglobulin kappa constant OS=Homo sapiens OX=9606 GN=IGKC PE=1 SV=2	119	11929	2	2	2	2	34.6	6.11	1801	1	1	1	625.98	1874.92	3	1874.92	-0.001	0	47.07	0.00026	K	VYACEVTHQGLSSPVTK	S			File18230 Spectrum508 scans: 3131
26	P01834	Immunoglobulin kappa constant OS=Homo sapiens OX=9606 GN=IGKC PE=1 SV=2	119	11929	2	2	2	2	34.6	6.11	1844	1	1	1	1068.49	2134.96	2	2134.96	-0.0011	0	93.56	2.6e-09	K	VDNALQSGNSQESVTEQDSK	D			File18230 Spectrum181 scans: 2649	emPAI	0.66
27	Q7Z3Y8	Keratin, type I cytoskeletal 27 OS=Homo sapiens OX=9606 GN=KRT27 PE=1 SV=2	119	50419	7	5	4	2	8.7	4.98	31	2	0	0	373.732	745.449	2	745.445	0.0046	1	0.28	4.7	R	GKVLSSR	V			File18230 Spectrum706 scans: 3399
27	Q7Z3Y8	Keratin, type I cytoskeletal 27 OS=Homo sapiens OX=9606 GN=KRT27 PE=1 SV=2	119	50419	7	5	4	2	8.7	4.98	936	1	0	0	545.767	1089.52	2	1089.52	-0.0036	0	41.7	0.0011	K	VTMQNLNDR	L			File18230 Spectrum285 scans: 2812
27	Q7Z3Y8	Keratin, type I cytoskeletal 27 OS=Homo sapiens OX=9606 GN=KRT27 PE=1 SV=2	119	50419	7	5	4	2	8.7	4.98	937	1	0	0	545.769	1089.52	2	1089.52	0.0005	0	54.65	5.9e-05	K	VTMQNLNDR	L			File18230 Spectrum330 scans: 2872
27	Q7Z3Y8	Keratin, type I cytoskeletal 27 OS=Homo sapiens OX=9606 GN=KRT27 PE=1 SV=2	119	50419	7	5	4	2	8.7	4.98	980	1	0	0	553.766	1105.52	2	1105.52	-0.0003	0	37.6	0.0026	K	VTMQNLNDR	L	Oxidation (M)	0.001000000.0	File18230 Spectrum19 scans: 2202
27	Q7Z3Y8	Keratin, type I cytoskeletal 27 OS=Homo sapiens OX=9606 GN=KRT27 PE=1 SV=2	119	50419	7	5	4	2	8.7	4.98	994	1	0	0	555.249	1108.48	2	1108.48	0.0001	0	31.42	0.0048	R	DAEAWFNEK	S			File18230 Spectrum1296 scans: 4264
27	Q7Z3Y8	Keratin, type I cytoskeletal 27 OS=Homo sapiens OX=9606 GN=KRT27 PE=1 SV=2	119	50419	7	5	4	2	8.7	4.98	995	1	0	0	555.249	1108.48	2	1108.48	0.0004	0	42	0.00043	R	DAEAWFNEK	S			File18230 Spectrum1269 scans: 4220
27	Q7Z3Y8	Keratin, type I cytoskeletal 27 OS=Homo sapiens OX=9606 GN=KRT27 PE=1 SV=2	119	50419	7	5	4	2	8.7	4.98	1702	5	1	1	862.385	1722.76	2	1722.75	0.002	1	1	3.6	K	FGPGSCRGLDHDYSR	Y			File18230 Spectrum855 scans: 3608	emPAI	0.21
28	Q8IXB1	DnaJ homolog subfamily C member 10 OS=Homo sapiens OX=9606 GN=DNAJC10 PE=1 SV=2	106	92333	8	3	7	3	9.5	6.78	106	1	1	1	401.227	800.439	2	800.439	0.0002	0	20.91	0.21	K	EVDGLLR	I			File18230 Spectrum845 scans: 3594
28	Q8IXB1	DnaJ homolog subfamily C member 10 OS=Homo sapiens OX=9606 GN=DNAJC10 PE=1 SV=2	106	92333	8	3	7	3	9.5	6.78	304	10	0	1	424.23	846.445	2	846.442	0.0025	0	0.1	21	-	MGVWLNK	D			File18230 Spectrum464 scans: 3071
28	Q8IXB1	DnaJ homolog subfamily C member 10 OS=Homo sapiens OX=9606 GN=DNAJC10 PE=1 SV=2	106	92333	8	3	7	3	9.5	6.78	984	1	1	1	553.813	1105.61	2	1105.61	-0.0008	0	13.67	0.48	R	ASNLLYGQLK	F			File18230 Spectrum1139 scans: 4008
28	Q8IXB1	DnaJ homolog subfamily C member 10 OS=Homo sapiens OX=9606 GN=DNAJC10 PE=1 SV=2	106	92333	8	3	7	3	9.5	6.78	1310	1	1	1	639.807	1277.6	2	1277.6	0.0002	0	52.63	7.4e-05	R	NFQEEQINTR	D			File18230 Spectrum347 scans: 2898
28	Q8IXB1	DnaJ homolog subfamily C member 10 OS=Homo sapiens OX=9606 GN=DNAJC10 PE=1 SV=2	106	92333	8	3	7	3	9.5	6.78	1426	1	1	1	675.847	1349.68	2	1349.68	-0.0035	1	43.8	0.00079	R	AYEVLKDEDLR	K			File18230 Spectrum742 scans: 3447
28	Q8IXB1	DnaJ homolog subfamily C member 10 OS=Homo sapiens OX=9606 GN=DNAJC10 PE=1 SV=2	106	92333	8	3	7	3	9.5	6.78	1524	1	1	1	736.319	1470.62	2	1470.62	-0.0001	0	56.1	1.1e-05	K	VDCQAYAQTCQK	A			File18230 Spectrum54 scans: 2374
28	Q8IXB1	DnaJ homolog subfamily C member 10 OS=Homo sapiens OX=9606 GN=DNAJC10 PE=1 SV=2	106	92333	8	3	7	3	9.5	6.78	1830	1	1	1	507.756	2027	4	2027	-0.0014	1	16.26	0.29	K	LHPDKNPNNPNAHGDFLK	I			File18230 Spectrum93 scans: 2495
28	Q8IXB1	DnaJ homolog subfamily C member 10 OS=Homo sapiens OX=9606 GN=DNAJC10 PE=1 SV=2	106	92333	8	3	7	3	9.5	6.78	1831	2	1	1	676.673	2027	3	2027	0.0007	1	2.94	6.1	K	LHPDKNPNNPNAHGDFLK	I			File18230 Spectrum97 scans: 2501	emPAI	0.15
29	Q2M2I5	Keratin, type I cytoskeletal 24 OS=Homo sapiens OX=9606 GN=KRT24 PE=1 SV=1	100	55567	6	3	3	2	5.3	4.89	113	1	0	0	404.203	806.391	2	806.392	-0.0017	0	11.68	1.3	R	LAADDFR	L			File18230 Spectrum429 scans: 3016
29	Q2M2I5	Keratin, type I cytoskeletal 24 OS=Homo sapiens OX=9606 GN=KRT24 PE=1 SV=1	100	55567	6	3	3	2	5.3	4.89	114	1	0	0	404.203	806.391	2	806.392	-0.0012	0	37.99	0.003	R	LAADDFR	L			File18230 Spectrum522 scans: 3146
29	Q2M2I5	Keratin, type I cytoskeletal 24 OS=Homo sapiens OX=9606 GN=KRT24 PE=1 SV=1	100	55567	6	3	3	2	5.3	4.89	115	1	0	0	404.203	806.392	2	806.392	-0.0003	0	19.53	0.22	R	LAADDFR	L			File18230 Spectrum309 scans: 2842
29	Q2M2I5	Keratin, type I cytoskeletal 24 OS=Homo sapiens OX=9606 GN=KRT24 PE=1 SV=1	100	55567	6	3	3	2	5.3	4.89	116	1	0	0	404.203	806.392	2	806.392	-0.0002	0	43.26	0.00092	R	LAADDFR	L			File18230 Spectrum567 scans: 3206
29	Q2M2I5	Keratin, type I cytoskeletal 24 OS=Homo sapiens OX=9606 GN=KRT24 PE=1 SV=1	100	55567	6	3	3	2	5.3	4.89	921	4	1	1	362.168	1083.48	3	1083.47	0.0106	1	6.59	1.8	M	SCSSRASSSR	A			File18230 Spectrum304 scans: 2836
29	Q2M2I5	Keratin, type I cytoskeletal 24 OS=Homo sapiens OX=9606 GN=KRT24 PE=1 SV=1	100	55567	6	3	3	2	5.3	4.89	1193	1	0	0	601.312	1200.61	2	1200.61	-0.0004	0	61.39	1.1e-05	R	QSVEADINGLR	K			File18230 Spectrum977 scans: 3771	emPAI	0.12
30	P08729	Keratin, type II cytoskeletal 7 OS=Homo sapiens OX=9606 GN=KRT7 PE=1 SV=5	96	51411	6	3	4	2	7.2	5.4	182	1	0	0	414.218	826.422	2	826.423	-0.0004	0	26.11	0.03	K	FASFIDK	V			File18230 Spectrum1083 scans: 3915
30	P08729	Keratin, type II cytoskeletal 7 OS=Homo sapiens OX=9606 GN=KRT7 PE=1 SV=5	96	51411	6	3	4	2	7.2	5.4	183	1	0	0	414.218	826.422	2	826.423	-0.0004	0	46.24	0.00029	K	FASFIDK	V			File18230 Spectrum1108 scans: 3959
30	P08729	Keratin, type II cytoskeletal 7 OS=Homo sapiens OX=9606 GN=KRT7 PE=1 SV=5	96	51411	6	3	4	2	7.2	5.4	686	7	1	1	496.727	991.44	2	991.439	0.0009	0	3.54	3.9	R	NEISEMNR	A			File18230 Spectrum200 scans: 2684
30	P08729	Keratin, type II cytoskeletal 7 OS=Homo sapiens OX=9606 GN=KRT7 PE=1 SV=5	96	51411	6	3	4	2	7.2	5.4	798	3	1	1	523.284	1044.55	2	1044.56	-0.006	0	2.5	12	K	WTLLQEQK	S			File18230 Spectrum996 scans: 3796
30	P08729	Keratin, type II cytoskeletal 7 OS=Homo sapiens OX=9606 GN=KRT7 PE=1 SV=5	96	51411	6	3	4	2	7.2	5.4	818	2	1	1	523.286	1044.56	2	1044.56	-0.0035	0	5.15	5.8	K	WTLLQEQK	S			File18230 Spectrum1079 scans: 3911
30	P08729	Keratin, type II cytoskeletal 7 OS=Homo sapiens OX=9606 GN=KRT7 PE=1 SV=5	96	51411	6	3	4	2	7.2	5.4	1308	1	0	0	639.359	1276.7	2	1276.7	0.0009	0	68.56	1.4e-06	K	LALDIEIATYR	K			File18230 Spectrum1652 scans: 4922	emPAI	0.13
31	B9A064	Immunoglobulin lambda-like polypeptide 5 OS=Homo sapiens OX=9606 GN=IGLL5 PE=2 SV=2	96	23391	3	3	2	2	10.7	9.08	203	1	1	1	421.261	840.507	2	840.507	0	0	34.25	0.0027	K	VTVLGQPK	A			File18230 Spectrum333 scans: 2878
31	B9A064	Immunoglobulin lambda-like polypeptide 5 OS=Homo sapiens OX=9606 GN=IGLL5 PE=2 SV=2	96	23391	3	3	2	2	10.7	9.08	1696	1	1	1	571.258	1710.75	3	1710.75	-0.0005	0	40.26	0.00059	R	SYSCQVTHEGSTVEK	T			File18230 Spectrum53 scans: 2369
31	B9A064	Immunoglobulin lambda-like polypeptide 5 OS=Homo sapiens OX=9606 GN=IGLL5 PE=2 SV=2	96	23391	3	3	2	2	10.7	9.08	1697	1	1	1	856.383	1710.75	2	1710.75	-0.0005	0	62.22	3.7e-06	R	SYSCQVTHEGSTVEK	T			File18230 Spectrum55 scans: 2377	emPAI	0.49
32	Q9H8V3	Protein ECT2 OS=Homo sapiens OX=9606 GN=ECT2 PE=1 SV=4	86	104466	4	2	4	2	4.5	7.77	644	1	1	1	481.751	961.487	2	961.487	0.0006	0	8.5	3	K	YLPLGDER	C			File18230 Spectrum835 scans: 3581
32	Q9H8V3	Protein ECT2 OS=Homo sapiens OX=9606 GN=ECT2 PE=1 SV=4	86	104466	4	2	4	2	4.5	7.77	1204	1	1	1	602.782	1203.55	2	1203.55	0.0005	0	38.26	0.0012	R	AGETMYLYEK	A			File18230 Spectrum948 scans: 3728
32	Q9H8V3	Protein ECT2 OS=Homo sapiens OX=9606 GN=ECT2 PE=1 SV=4	86	104466	4	2	4	2	4.5	7.77	1299	1	1	1	635.812	1269.61	2	1269.61	0.0001	0	67.11	2e-06	R	TSLADSSIFDSK	V			File18230 Spectrum1242 scans: 4173
32	Q9H8V3	Protein ECT2 OS=Homo sapiens OX=9606 GN=ECT2 PE=1 SV=4	86	104466	4	2	4	2	4.5	7.77	1303	6	1	1	636.834	1271.65	2	1271.65	0.0031	1	6.06	3.9	R	ETDVSPFPPRK	R			File18230 Spectrum955 scans: 3738	emPAI	0.06
33	P01023	Alpha-2-macroglobulin OS=Homo sapiens OX=9606 GN=A2M PE=1 SV=3	83	164613	1	1	1	1	1.3	6.03	1842	1	1	1	704.031	2109.07	3	2109.07	0.0006	0	83.47	4.9e-08	K	LHTEAQIQEEGTVVELTGR	Q			File18230 Spectrum1086 scans: 3919	emPAI	0.02
34	Q00839	Heterogeneous nuclear ribonucleoprotein U OS=Homo sapiens OX=9606 GN=HNRNPU PE=1 SV=6	81	91269	6	3	5	2	4.7	5.76	62	3	1	1	386.723	771.431	2	771.431	0.0001	0	2.07	11	K	AVVVCPK	D			File18230 Spectrum573 scans: 3213
34	Q00839	Heterogeneous nuclear ribonucleoprotein U OS=Homo sapiens OX=9606 GN=HNRNPU PE=1 SV=6	81	91269	6	3	5	2	4.7	5.76	124	1	1	0	407.187	812.36	2	812.356	0.0039	0	7.94	0.86	K	VCFEMK	V			File18230 Spectrum765 scans: 3484
34	Q00839	Heterogeneous nuclear ribonucleoprotein U OS=Homo sapiens OX=9606 GN=HNRNPU PE=1 SV=6	81	91269	6	3	5	2	4.7	5.76	130	1	1	1	410.24	818.465	2	818.465	0.0002	0	11.79	0.75	K	FIEIAAR	K			File18230 Spectrum912 scans: 3680
34	Q00839	Heterogeneous nuclear ribonucleoprotein U OS=Homo sapiens OX=9606 GN=HNRNPU PE=1 SV=6	81	91269	6	3	5	2	4.7	5.76	742	1	1	1	511.288	1020.56	2	1020.56	0.0001	0	29.03	0.014	K	DLPEHAVLK	M			File18230 Spectrum439 scans: 3034
34	Q00839	Heterogeneous nuclear ribonucleoprotein U OS=Homo sapiens OX=9606 GN=HNRNPU PE=1 SV=6	81	91269	6	3	5	2	4.7	5.76	1295	1	1	1	422.89	1265.65	3	1265.65	-0.0005	1	41.93	0.00092	K	LLEQYKEESK	K			File18230 Spectrum129 scans: 2567
34	Q00839	Heterogeneous nuclear ribonucleoprotein U OS=Homo sapiens OX=9606 GN=HNRNPU PE=1 SV=6	81	91269	6	3	5	2	4.7	5.76	1296	1	1	1	633.832	1265.65	2	1265.65	-0.0003	1	57.81	2.4e-05	K	LLEQYKEESK	K			File18230 Spectrum127 scans: 2562	emPAI	0.11
35	P08238	Heat shock protein HSP 90-beta OS=Homo sapiens OX=9606 GN=HSP90AB1 PE=1 SV=4	80	83554	7	2	7	2	8.7	4.97	21	1	1	0	365.726	729.436	2	729.438	-0.0021	0	25.51	0.068	R	LSELLR	Y			File18230 Spectrum769 scans: 3491
35	P08238	Heat shock protein HSP 90-beta OS=Homo sapiens OX=9606 GN=HSP90AB1 PE=1 SV=4	80	83554	7	2	7	2	8.7	4.97	189	1	1	1	415.268	828.522	2	828.522	-0.0002	0	21.87	0.059	R	ALLFIPR	R			File18230 Spectrum1596 scans: 4795
35	P08238	Heat shock protein HSP 90-beta OS=Homo sapiens OX=9606 GN=HSP90AB1 PE=1 SV=4	80	83554	7	2	7	2	8.7	4.97	429	7	1	0	451.266	900.518	2	900.518	-0.0004	0	1.34	16	K	TKPIWTR	N			File18230 Spectrum410 scans: 2993
35	P08238	Heat shock protein HSP 90-beta OS=Homo sapiens OX=9606 GN=HSP90AB1 PE=1 SV=4	80	83554	7	2	7	2	8.7	4.97	1098	1	1	0	576.282	1150.55	2	1150.55	-0.0011	0	3.7	5.8	K	YIDQEELNK	T			File18230 Spectrum314 scans: 2850
35	P08238	Heat shock protein HSP 90-beta OS=Homo sapiens OX=9606 GN=HSP90AB1 PE=1 SV=4	80	83554	7	2	7	2	8.7	4.97	1178	1	1	1	597.828	1193.64	2	1193.64	0.0004	0	6.81	2.3	K	IDIIPNPQER	T			File18230 Spectrum1152 scans: 4028
35	P08238	Heat shock protein HSP 90-beta OS=Homo sapiens OX=9606 GN=HSP90AB1 PE=1 SV=4	80	83554	7	2	7	2	8.7	4.97	1256	1	1	0	621.856	1241.7	2	1241.7	-0.0009	0	27.99	0.021	K	ADLINNLGTIAK	S			File18230 Spectrum1390 scans: 4423
35	P08238	Heat shock protein HSP 90-beta OS=Homo sapiens OX=9606 GN=HSP90AB1 PE=1 SV=4	80	83554	7	2	7	2	8.7	4.97	1305	1	1	0	638.325	1274.64	2	1274.64	-0.0001	0	75.96	3.7e-07	R	ELISNASDALDK	I			File18230 Spectrum866 scans: 3623	emPAI	0.08
36	P35030	Trypsin-3 OS=Homo sapiens OX=9606 GN=PRSS3 PE=1 SV=2	78	33306	1	1	1	1	4.3	7.46	1495	1	1	1	716.875	1431.74	2	1431.74	0.0003	0	78.32	2.4e-07	K	VLEGNEQFINAAK	I			File18230 Spectrum922 scans: 3693	emPAI	0.1
37	P14625	Endoplasmin OS=Homo sapiens OX=9606 GN=HSP90B1 PE=1 SV=1	77	92696	9	1	4	1	5.9	4.76	38	3	0	1	377.674	753.333	2	753.318	0.015	0	6.4	1.5	K	FDESEK	T			File18230 Spectrum415 scans: 2998
37	P14625	Endoplasmin OS=Homo sapiens OX=9606 GN=HSP90B1 PE=1 SV=1	77	92696	9	1	4	1	5.9	4.76	1069	1	1	1	380.531	1138.57	3	1138.57	-0.0008	0	21.73	0.079	K	LGVIEDHSNR	T			File18230 Spectrum118 scans: 2544
37	P14625	Endoplasmin OS=Homo sapiens OX=9606 GN=HSP90B1 PE=1 SV=1	77	92696	9	1	4	1	5.9	4.76	1305	1	0	0	638.325	1274.64	2	1274.64	-0.0001	0	75.96	3.7e-07	R	ELISNASDALDK	I			File18230 Spectrum866 scans: 3623
37	P14625	Endoplasmin OS=Homo sapiens OX=9606 GN=HSP90B1 PE=1 SV=1	77	92696	9	1	4	1	5.9	4.76	1877	2	0	1	754.012	2259.01	3	2259.06	-0.0416	0	0.14	5	R	FQSSHHPTDITSLDQYVER	M			File18230 Spectrum1681 scans: 5006
37	P14625	Endoplasmin OS=Homo sapiens OX=9606 GN=HSP90B1 PE=1 SV=1	77	92696	9	1	4	1	5.9	4.76	1893	3	0	1	754.012	2259.01	3	2259.06	-0.0408	0	1.1	4.2	R	FQSSHHPTDITSLDQYVER	M			File18230 Spectrum1828 scans: 5528
37	P14625	Endoplasmin OS=Homo sapiens OX=9606 GN=HSP90B1 PE=1 SV=1	77	92696	9	1	4	1	5.9	4.76	1894	3	0	1	754.012	2259.01	3	2259.06	-0.0408	0	1.33	3.9	R	FQSSHHPTDITSLDQYVER	M			File18230 Spectrum1739 scans: 5251
37	P14625	Endoplasmin OS=Homo sapiens OX=9606 GN=HSP90B1 PE=1 SV=1	77	92696	9	1	4	1	5.9	4.76	1898	3	0	1	754.012	2259.01	3	2259.06	-0.0407	0	2.18	3.3	R	FQSSHHPTDITSLDQYVER	M			File18230 Spectrum1865 scans: 5735
37	P14625	Endoplasmin OS=Homo sapiens OX=9606 GN=HSP90B1 PE=1 SV=1	77	92696	9	1	4	1	5.9	4.76	1899	4	0	1	754.012	2259.01	3	2259.06	-0.0407	0	0.85	4.4	R	FQSSHHPTDITSLDQYVER	M			File18230 Spectrum1714 scans: 5132
37	P14625	Endoplasmin OS=Homo sapiens OX=9606 GN=HSP90B1 PE=1 SV=1	77	92696	9	1	4	1	5.9	4.76	1919	4	0	1	754.013	2259.02	3	2259.06	-0.0398	0	1.2	4.1	R	FQSSHHPTDITSLDQYVER	M			File18230 Spectrum1870 scans: 5764	emPAI	0.07
38	Q14CN4	Keratin, type II cytoskeletal 72 OS=Homo sapiens OX=9606 GN=KRT72 PE=1 SV=2	69	56470	4	3	3	2	5.5	6.54	182	1	0	0	414.218	826.422	2	826.423	-0.0004	0	26.11	0.03	K	FASFIDK	V			File18230 Spectrum1083 scans: 3915
38	Q14CN4	Keratin, type II cytoskeletal 72 OS=Homo sapiens OX=9606 GN=KRT72 PE=1 SV=2	69	56470	4	3	3	2	5.5	6.54	183	1	0	0	414.218	826.422	2	826.423	-0.0004	0	46.24	0.00029	K	FASFIDK	V			File18230 Spectrum1108 scans: 3959
38	Q14CN4	Keratin, type II cytoskeletal 72 OS=Homo sapiens OX=9606 GN=KRT72 PE=1 SV=2	69	56470	4	3	3	2	5.5	6.54	752	1	0	0	513.732	1025.45	2	1025.45	0.0014	0	39.92	0.00066	K	DVDAAYMNK	V			File18230 Spectrum334 scans: 2879
38	Q14CN4	Keratin, type II cytoskeletal 72 OS=Homo sapiens OX=9606 GN=KRT72 PE=1 SV=2	69	56470	4	3	3	2	5.5	6.54	1531	1	1	0	738.888	1475.76	2	1475.76	0.0001	0	19.68	0.17	R	FLEQQNQVLETK	W			File18230 Spectrum872 scans: 3631	emPAI	0.12
39	Q6KB66	Keratin, type II cytoskeletal 80 OS=Homo sapiens OX=9606 GN=KRT80 PE=1 SV=2	69	51007	2	1	2	1	4.4	5.58	734	8	0	1	508.772	1015.53	2	1015.53	-0.0003	1	2.4	11	R	KLVEGEEGR	M			File18230 Spectrum696 scans: 3385
39	Q6KB66	Keratin, type II cytoskeletal 80 OS=Homo sapiens OX=9606 GN=KRT80 PE=1 SV=2	69	51007	2	1	2	1	4.4	5.58	1308	1	0	0	639.359	1276.7	2	1276.7	0.0009	0	68.56	1.4e-06	K	LALDIEIATYR	K			File18230 Spectrum1652 scans: 4922	emPAI	0.06
40	Q7RTS7	Keratin, type II cytoskeletal 74 OS=Homo sapiens OX=9606 GN=KRT74 PE=1 SV=2	63	58229	4	3	3	2	5.1	7.59	182	1	0	0	414.218	826.422	2	826.423	-0.0004	0	26.11	0.03	K	FASFIDK	V			File18230 Spectrum1083 scans: 3915
40	Q7RTS7	Keratin, type II cytoskeletal 74 OS=Homo sapiens OX=9606 GN=KRT74 PE=1 SV=2	63	58229	4	3	3	2	5.1	7.59	183	1	0	0	414.218	826.422	2	826.423	-0.0004	0	46.24	0.00029	K	FASFIDK	V			File18230 Spectrum1108 scans: 3959
40	Q7RTS7	Keratin, type II cytoskeletal 74 OS=Homo sapiens OX=9606 GN=KRT74 PE=1 SV=2	63	58229	4	3	3	2	5.1	7.59	715	1	0	0	503.237	1004.46	2	1004.46	0	0	32.44	0.007	K	LLEGEECR	M			File18230 Spectrum121 scans: 2550
40	Q7RTS7	Keratin, type II cytoskeletal 74 OS=Homo sapiens OX=9606 GN=KRT74 PE=1 SV=2	63	58229	4	3	3	2	5.1	7.59	1531	1	0	0	738.888	1475.76	2	1475.76	0.0001	0	19.68	0.17	R	FLEQQNQVLETK	W			File18230 Spectrum872 scans: 3631	emPAI	0.12
41	O76013	Keratin, type I cuticular Ha6 OS=Homo sapiens OX=9606 GN=KRT36 PE=2 SV=1	61	53354	7	2	3	1	5.1	4.9	113	1	0	0	404.203	806.391	2	806.392	-0.0017	0	11.68	1.3	K	LAADDFR	T			File18230 Spectrum429 scans: 3016
41	O76013	Keratin, type I cuticular Ha6 OS=Homo sapiens OX=9606 GN=KRT36 PE=2 SV=1	61	53354	7	2	3	1	5.1	4.9	114	1	0	0	404.203	806.391	2	806.392	-0.0012	0	37.99	0.003	K	LAADDFR	T			File18230 Spectrum522 scans: 3146
41	O76013	Keratin, type I cuticular Ha6 OS=Homo sapiens OX=9606 GN=KRT36 PE=2 SV=1	61	53354	7	2	3	1	5.1	4.9	115	1	0	0	404.203	806.392	2	806.392	-0.0003	0	19.53	0.22	K	LAADDFR	T			File18230 Spectrum309 scans: 2842
41	O76013	Keratin, type I cuticular Ha6 OS=Homo sapiens OX=9606 GN=KRT36 PE=2 SV=1	61	53354	7	2	3	1	5.1	4.9	116	1	0	0	404.203	806.392	2	806.392	-0.0002	0	43.26	0.00092	K	LAADDFR	T			File18230 Spectrum567 scans: 3206
41	O76013	Keratin, type I cuticular Ha6 OS=Homo sapiens OX=9606 GN=KRT36 PE=2 SV=1	61	53354	7	2	3	1	5.1	4.9	719	1	1	1	505.767	1009.52	2	1009.51	0.0114	0	10.38	1.2	K	YETELSLR	Q			File18230 Spectrum321 scans: 2860
41	O76013	Keratin, type I cuticular Ha6 OS=Homo sapiens OX=9606 GN=KRT36 PE=2 SV=1	61	53354	7	2	3	1	5.1	4.9	728	3	1	1	507.303	1012.59	2	1012.59	0.0002	0	1.37	6.6	R	LVLQIDNAK	L			File18230 Spectrum1727 scans: 5171
41	O76013	Keratin, type I cuticular Ha6 OS=Homo sapiens OX=9606 GN=KRT36 PE=2 SV=1	61	53354	7	2	3	1	5.1	4.9	732	3	0	1	507.303	1012.59	2	1012.59	0.0007	0	0.62	7.8	R	LVLQIDNAK	L			File18230 Spectrum1682 scans: 5007	emPAI	0.06
42	Q5D862	Filaggrin-2 OS=Homo sapiens OX=9606 GN=FLG2 PE=1 SV=1	60	249296	1	1	1	1	0.5	8.45	1377	1	1	1	660.789	1319.56	2	1319.56	0	0	60.48	3.2e-06	R	FSNSSSSNEFSK	C			File18230 Spectrum133 scans: 2573	emPAI	0.01
43	O00159	Unconventional myosin-Ic OS=Homo sapiens OX=9606 GN=MYO1C PE=1 SV=4	57	122461	3	1	3	1	2.8	9.46	680	1	1	1	494.259	986.504	2	986.503	0.0008	0	57.2	3.2e-05	R	LGTDEISPR	V			File18230 Spectrum344 scans: 2892
43	O00159	Unconventional myosin-Ic OS=Homo sapiens OX=9606 GN=MYO1C PE=1 SV=4	57	122461	3	1	3	1	2.8	9.46	1287	1	1	1	421.884	1262.63	3	1262.63	0.0001	0	6.24	4	R	HLGYKPEEYK	M			File18230 Spectrum67 scans: 2418
43	O00159	Unconventional myosin-Ic OS=Homo sapiens OX=9606 GN=MYO1C PE=1 SV=4	57	122461	3	1	3	1	2.8	9.46	1347	2	1	1	435.582	1303.73	3	1303.72	0.0005	1	7.55	1.7	K	KRPETVATQFK	M			File18230 Spectrum51 scans: 2361	emPAI	0.03
44	Q9NSB2	Keratin, type II cuticular Hb4 OS=Homo sapiens OX=9606 GN=KRT84 PE=2 SV=2	55	65942	6	3	4	2	6.5	7.75	182	1	0	0	414.218	826.422	2	826.423	-0.0004	0	26.11	0.03	K	FASFIDK	V			File18230 Spectrum1083 scans: 3915
44	Q9NSB2	Keratin, type II cuticular Hb4 OS=Homo sapiens OX=9606 GN=KRT84 PE=2 SV=2	55	65942	6	3	4	2	6.5	7.75	183	1	0	0	414.218	826.422	2	826.423	-0.0004	0	46.24	0.00029	K	FASFIDK	V			File18230 Spectrum1108 scans: 3959
44	Q9NSB2	Keratin, type II cuticular Hb4 OS=Homo sapiens OX=9606 GN=KRT84 PE=2 SV=2	55	65942	6	3	4	2	6.5	7.75	752	2	0	0	513.732	1025.45	2	1025.45	0.0014	0	25.97	0.016	K	DVDAAFMNK	S	Oxidation (M)	0.000000100.0	File18230 Spectrum334 scans: 2879
44	Q9NSB2	Keratin, type II cuticular Hb4 OS=Homo sapiens OX=9606 GN=KRT84 PE=2 SV=2	55	65942	6	3	4	2	6.5	7.75	1288	2	0	0	632.351	1262.69	2	1262.69	-0.0002	0	23.77	0.057	K	LGLDIEIATYR	R			File18230 Spectrum1533 scans: 4676
44	Q9NSB2	Keratin, type II cuticular Hb4 OS=Homo sapiens OX=9606 GN=KRT84 PE=2 SV=2	55	65942	6	3	4	2	6.5	7.75	1441	1	1	1	680.341	1358.67	2	1358.69	-0.0189	0	7.3	2.7	K	LADLECALQQAK	Q			File18230 Spectrum907 scans: 3674
44	Q9NSB2	Keratin, type II cuticular Hb4 OS=Homo sapiens OX=9606 GN=KRT84 PE=2 SV=2	55	65942	6	3	4	2	6.5	7.75	1442	2	1	1	680.341	1358.67	2	1358.69	-0.0179	0	7.41	2.7	K	LADLECALQQAK	Q			File18230 Spectrum861 scans: 3616	emPAI	0.1
45	P11586	C-1-tetrahydrofolate synthase, cytoplasmic OS=Homo sapiens OX=9606 GN=MTHFD1 PE=1 SV=3	50	102180	6	2	6	2	5.3	6.89	128	1	1	1	408.733	815.451	2	815.45	0.0006	0	12.92	1.2	K	EISAQIR	A			File18230 Spectrum212 scans: 2699
45	P11586	C-1-tetrahydrofolate synthase, cytoplasmic OS=Homo sapiens OX=9606 GN=MTHFD1 PE=1 SV=3	50	102180	6	2	6	2	5.3	6.89	191	7	1	1	415.73	829.444	2	829.455	-0.01	0	7.8	4.6	K	AAEEIGIK	A			File18230 Spectrum139 scans: 2584
45	P11586	C-1-tetrahydrofolate synthase, cytoplasmic OS=Homo sapiens OX=9606 GN=MTHFD1 PE=1 SV=3	50	102180	6	2	6	2	5.3	6.89	381	1	1	1	439.741	877.467	2	877.466	0.001	0	26.49	0.035	R	FSDIQIR	R			File18230 Spectrum834 scans: 3580
45	P11586	C-1-tetrahydrofolate synthase, cytoplasmic OS=Homo sapiens OX=9606 GN=MTHFD1 PE=1 SV=3	50	102180	6	2	6	2	5.3	6.89	428	3	1	1	450.779	899.543	2	899.544	-0.0005	0	0.3	8.9	K	VLLSALER	L			File18230 Spectrum1255 scans: 4197
45	P11586	C-1-tetrahydrofolate synthase, cytoplasmic OS=Homo sapiens OX=9606 GN=MTHFD1 PE=1 SV=3	50	102180	6	2	6	2	5.3	6.89	773	1	1	1	515.77	1029.53	2	1029.52	0.0019	0	13.32	1	K	EQVPGFTPR	L			File18230 Spectrum722 scans: 3420
45	P11586	C-1-tetrahydrofolate synthase, cytoplasmic OS=Homo sapiens OX=9606 GN=MTHFD1 PE=1 SV=3	50	102180	6	2	6	2	5.3	6.89	959	1	1	1	549.325	1096.64	2	1096.64	-0.0002	0	45.78	0.00013	K	GALALAQAVQR	A			File18230 Spectrum1062 scans: 3886	emPAI	0.07
46	P35606	Coatomer subunit beta~ OS=Homo sapiens OX=9606 GN=COPB2 PE=1 SV=2	50	103278	5	1	5	1	5.1	5.15	59	1	1	1	384.255	766.495	2	766.495	-0.0001	0	12.87	0.096	K	VLPTIPK	E			File18230 Spectrum848 scans: 3599
46	P35606	Coatomer subunit beta~ OS=Homo sapiens OX=9606 GN=COPB2 PE=1 SV=2	50	103278	5	1	5	1	5.1	5.15	652	1	1	1	483.738	965.461	2	965.461	0.0005	0	19.47	0.15	K	IWDYQNK	T			File18230 Spectrum658 scans: 3319
46	P35606	Coatomer subunit beta~ OS=Homo sapiens OX=9606 GN=COPB2 PE=1 SV=2	50	103278	5	1	5	1	5.1	5.15	681	1	1	1	494.284	986.554	2	986.555	-0.001	0	18.47	0.23	R	LPEAAFLAR	T			File18230 Spectrum1317 scans: 4303
46	P35606	Coatomer subunit beta~ OS=Homo sapiens OX=9606 GN=COPB2 PE=1 SV=2	50	103278	5	1	5	1	5.1	5.15	1364	1	1	1	656.814	1311.61	2	1311.61	0.0016	0	49.12	0.00012	R	LESTLNYGMER	V			File18230 Spectrum876 scans: 3635
46	P35606	Coatomer subunit beta~ OS=Homo sapiens OX=9606 GN=COPB2 PE=1 SV=2	50	103278	5	1	5	1	5.1	5.15	1553	1	1	1	502.238	1503.69	3	1503.69	-0.0017	0	17.6	0.16	R	VHMFEAHSDYIR	C			File18230 Spectrum621 scans: 3270	emPAI	0.06
47	P38646	Stress-70 protein, mitochondrial OS=Homo sapiens OX=9606 GN=HSPA9 PE=1 SV=2	50	73920	1	1	1	1	1.6	5.87	1326	1	1	1	645.844	1289.67	2	1289.67	0.0002	0	49.89	0.00016	K	VQQTVQDLFGR	A			File18230 Spectrum1319 scans: 4307	emPAI	0.04
48	P26373	60S ribosomal protein L13 OS=Homo sapiens OX=9606 GN=RPL13 PE=1 SV=4	48	24304	1	1	1	1	5.2	11.65	1236	1	1	1	616.816	1231.62	2	1231.62	0.0012	0	48.37	0.00027	K	STESLQANVQR	L			File18230 Spectrum138 scans: 2581	emPAI	0.14
49	P16402	Histone H1.3 OS=Homo sapiens OX=9606 GN=HIST1H1D PE=1 SV=2	47	22336	42	1	5	1	19.5	11.02	208	1	1	1	421.758	841.501	2	841.502	-0.0013	1	12.28	0.64	K	VAGAATPKK	S			File18230 Spectrum665 scans: 3331
49	P16402	Histone H1.3 OS=Homo sapiens OX=9606 GN=HIST1H1D PE=1 SV=2	47	22336	42	1	5	1	19.5	11.02	209	2	1	1	421.758	841.501	2	841.502	-0.001	1	10.75	0.91	K	VAGAATPKK	S			File18230 Spectrum693 scans: 3380
49	P16402	Histone H1.3 OS=Homo sapiens OX=9606 GN=HIST1H1D PE=1 SV=2	47	22336	42	1	5	1	19.5	11.02	210	1	1	1	421.758	841.502	2	841.502	-0.0006	1	4.15	3.9	K	VAGAATPKK	S			File18230 Spectrum2009 scans: 6601
49	P16402	Histone H1.3 OS=Homo sapiens OX=9606 GN=HIST1H1D PE=1 SV=2	47	22336	42	1	5	1	19.5	11.02	214	2	1	1	421.758	841.502	2	841.502	-0.0005	1	10.56	0.9	K	VAGAATPKK	S			File18230 Spectrum625 scans: 3276
49	P16402	Histone H1.3 OS=Homo sapiens OX=9606 GN=HIST1H1D PE=1 SV=2	47	22336	42	1	5	1	19.5	11.02	215	2	1	1	421.758	841.502	2	841.502	-0.0005	1	5.49	2.9	K	VAGAATPKK	S			File18230 Spectrum1235 scans: 4161
49	P16402	Histone H1.3 OS=Homo sapiens OX=9606 GN=HIST1H1D PE=1 SV=2	47	22336	42	1	5	1	19.5	11.02	216	2	1	1	421.758	841.502	2	841.502	-0.0005	1	5.61	2.8	K	VAGAATPKK	S			File18230 Spectrum1088 scans: 3922
49	P16402	Histone H1.3 OS=Homo sapiens OX=9606 GN=HIST1H1D PE=1 SV=2	47	22336	42	1	5	1	19.5	11.02	217	1	1	1	421.758	841.502	2	841.502	-0.0005	1	10.28	0.96	K	VAGAATPKK	S			File18230 Spectrum1186 scans: 4077
49	P16402	Histone H1.3 OS=Homo sapiens OX=9606 GN=HIST1H1D PE=1 SV=2	47	22336	42	1	5	1	19.5	11.02	219	1	1	1	421.758	841.502	2	841.502	-0.0004	1	9.89	1	K	VAGAATPKK	S			File18230 Spectrum1573 scans: 4756
49	P16402	Histone H1.3 OS=Homo sapiens OX=9606 GN=HIST1H1D PE=1 SV=2	47	22336	42	1	5	1	19.5	11.02	220	1	1	1	421.758	841.502	2	841.502	-0.0004	1	9.35	1.2	K	VAGAATPKK	S			File18230 Spectrum1259 scans: 4203
49	P16402	Histone H1.3 OS=Homo sapiens OX=9606 GN=HIST1H1D PE=1 SV=2	47	22336	42	1	5	1	19.5	11.02	221	3	1	1	421.758	841.502	2	841.502	-0.0004	1	5.45	2.9	K	VAGAATPKK	S			File18230 Spectrum1112 scans: 3965
49	P16402	Histone H1.3 OS=Homo sapiens OX=9606 GN=HIST1H1D PE=1 SV=2	47	22336	42	1	5	1	19.5	11.02	222	2	1	1	421.758	841.502	2	841.502	-0.0004	1	6.45	2.3	K	VAGAATPKK	S			File18230 Spectrum936 scans: 3711
49	P16402	Histone H1.3 OS=Homo sapiens OX=9606 GN=HIST1H1D PE=1 SV=2	47	22336	42	1	5	1	19.5	11.02	223	1	1	1	421.758	841.502	2	841.502	-0.0004	1	7.89	1.7	K	VAGAATPKK	S			File18230 Spectrum1006 scans: 3813
49	P16402	Histone H1.3 OS=Homo sapiens OX=9606 GN=HIST1H1D PE=1 SV=2	47	22336	42	1	5	1	19.5	11.02	224	2	1	1	421.758	841.502	2	841.502	-0.0004	1	5.38	3	K	VAGAATPKK	S			File18230 Spectrum1209 scans: 4118
49	P16402	Histone H1.3 OS=Homo sapiens OX=9606 GN=HIST1H1D PE=1 SV=2	47	22336	42	1	5	1	19.5	11.02	225	4	1	1	421.758	841.502	2	841.502	-0.0004	1	3.69	4.4	K	VAGAATPKK	S			File18230 Spectrum1149 scans: 4024
49	P16402	Histone H1.3 OS=Homo sapiens OX=9606 GN=HIST1H1D PE=1 SV=2	47	22336	42	1	5	1	19.5	11.02	235	1	1	1	421.758	841.502	2	841.502	-0.0004	1	2.32	6	K	VAGAATPKK	S			File18230 Spectrum1914 scans: 6024
49	P16402	Histone H1.3 OS=Homo sapiens OX=9606 GN=HIST1H1D PE=1 SV=2	47	22336	42	1	5	1	19.5	11.02	236	2	1	1	421.758	841.502	2	841.502	-0.0004	1	9.66	1.1	K	VAGAATPKK	S			File18230 Spectrum892 scans: 3656
49	P16402	Histone H1.3 OS=Homo sapiens OX=9606 GN=HIST1H1D PE=1 SV=2	47	22336	42	1	5	1	19.5	11.02	240	1	1	1	421.758	841.502	2	841.502	-0.0003	1	11.47	0.73	K	VAGAATPKK	S			File18230 Spectrum809 scans: 3546
49	P16402	Histone H1.3 OS=Homo sapiens OX=9606 GN=HIST1H1D PE=1 SV=2	47	22336	42	1	5	1	19.5	11.02	244	1	1	1	421.758	841.502	2	841.502	-0.0003	1	12.28	0.6	K	VAGAATPKK	S			File18230 Spectrum1049 scans: 3868
49	P16402	Histone H1.3 OS=Homo sapiens OX=9606 GN=HIST1H1D PE=1 SV=2	47	22336	42	1	5	1	19.5	11.02	245	1	1	1	421.758	841.502	2	841.502	-0.0003	1	5.08	3.2	K	VAGAATPKK	S			File18230 Spectrum1549 scans: 4714
49	P16402	Histone H1.3 OS=Homo sapiens OX=9606 GN=HIST1H1D PE=1 SV=2	47	22336	42	1	5	1	19.5	11.02	246	3	1	1	421.758	841.502	2	841.502	-0.0003	1	1.03	8	K	VAGAATPKK	S			File18230 Spectrum1687 scans: 5034
49	P16402	Histone H1.3 OS=Homo sapiens OX=9606 GN=HIST1H1D PE=1 SV=2	47	22336	42	1	5	1	19.5	11.02	247	4	1	1	421.758	841.502	2	841.502	-0.0003	1	1.15	7.8	K	VAGAATPKK	S			File18230 Spectrum1616 scans: 4851
49	P16402	Histone H1.3 OS=Homo sapiens OX=9606 GN=HIST1H1D PE=1 SV=2	47	22336	42	1	5	1	19.5	11.02	253	1	1	1	421.758	841.502	2	841.502	-0.0003	1	11.14	0.78	K	VAGAATPKK	S			File18230 Spectrum1453 scans: 4544
49	P16402	Histone H1.3 OS=Homo sapiens OX=9606 GN=HIST1H1D PE=1 SV=2	47	22336	42	1	5	1	19.5	11.02	254	3	1	1	421.758	841.502	2	841.502	-0.0003	1	6.07	2.5	K	VAGAATPKK	S			File18230 Spectrum1509 scans: 4635
49	P16402	Histone H1.3 OS=Homo sapiens OX=9606 GN=HIST1H1D PE=1 SV=2	47	22336	42	1	5	1	19.5	11.02	255	1	1	1	421.758	841.502	2	841.502	-0.0003	1	13.2	0.49	K	VAGAATPKK	S			File18230 Spectrum1388 scans: 4421
49	P16402	Histone H1.3 OS=Homo sapiens OX=9606 GN=HIST1H1D PE=1 SV=2	47	22336	42	1	5	1	19.5	11.02	256	2	1	1	421.758	841.502	2	841.502	-0.0003	1	10.24	0.97	K	VAGAATPKK	S			File18230 Spectrum847 scans: 3598
49	P16402	Histone H1.3 OS=Homo sapiens OX=9606 GN=HIST1H1D PE=1 SV=2	47	22336	42	1	5	1	19.5	11.02	257	1	1	1	421.758	841.502	2	841.502	-0.0003	1	7.46	1.8	K	VAGAATPKK	S			File18230 Spectrum1310 scans: 4291
49	P16402	Histone H1.3 OS=Homo sapiens OX=9606 GN=HIST1H1D PE=1 SV=2	47	22336	42	1	5	1	19.5	11.02	258	3	1	1	421.758	841.502	2	841.502	-0.0003	1	4.36	3.7	K	VAGAATPKK	S			File18230 Spectrum1289 scans: 4250
49	P16402	Histone H1.3 OS=Homo sapiens OX=9606 GN=HIST1H1D PE=1 SV=2	47	22336	42	1	5	1	19.5	11.02	261	1	1	1	421.758	841.502	2	841.502	-0.0002	1	9.18	1.2	K	VAGAATPKK	S			File18230 Spectrum1534 scans: 4678
49	P16402	Histone H1.3 OS=Homo sapiens OX=9606 GN=HIST1H1D PE=1 SV=2	47	22336	42	1	5	1	19.5	11.02	262	1	1	1	421.758	841.502	2	841.502	-0.0002	1	8.32	1.5	K	VAGAATPKK	S			File18230 Spectrum1363 scans: 4379
49	P16402	Histone H1.3 OS=Homo sapiens OX=9606 GN=HIST1H1D PE=1 SV=2	47	22336	42	1	5	1	19.5	11.02	263	1	1	1	421.758	841.502	2	841.502	-0.0002	1	5.38	2.9	K	VAGAATPKK	S			File18230 Spectrum1488 scans: 4595
49	P16402	Histone H1.3 OS=Homo sapiens OX=9606 GN=HIST1H1D PE=1 SV=2	47	22336	42	1	5	1	19.5	11.02	271	2	1	1	421.758	841.502	2	841.502	-0.0001	1	5.28	3	K	VAGAATPKK	S			File18230 Spectrum1679 scans: 5003
49	P16402	Histone H1.3 OS=Homo sapiens OX=9606 GN=HIST1H1D PE=1 SV=2	47	22336	42	1	5	1	19.5	11.02	276	4	1	1	421.758	841.502	2	841.502	-0.0001	1	6.04	2.5	K	VAGAATPKK	S			File18230 Spectrum1335 scans: 4334
49	P16402	Histone H1.3 OS=Homo sapiens OX=9606 GN=HIST1H1D PE=1 SV=2	47	22336	42	1	5	1	19.5	11.02	277	1	1	1	421.758	841.502	2	841.502	-0.0001	1	14.01	0.4	K	VAGAATPKK	S			File18230 Spectrum1428 scans: 4500
49	P16402	Histone H1.3 OS=Homo sapiens OX=9606 GN=HIST1H1D PE=1 SV=2	47	22336	42	1	5	1	19.5	11.02	278	3	1	1	421.758	841.502	2	841.502	0	1	1.59	7	K	VAGAATPKK	S			File18230 Spectrum1890 scans: 5891
49	P16402	Histone H1.3 OS=Homo sapiens OX=9606 GN=HIST1H1D PE=1 SV=2	47	22336	42	1	5	1	19.5	11.02	281	1	1	1	421.758	841.502	2	841.502	0	1	11.65	0.69	K	VAGAATPKK	S			File18230 Spectrum1410 scans: 4462
49	P16402	Histone H1.3 OS=Homo sapiens OX=9606 GN=HIST1H1D PE=1 SV=2	47	22336	42	1	5	1	19.5	11.02	285	1	1	1	421.758	841.502	2	841.502	0	1	14.34	0.37	K	KVAGAATPK	K			File18230 Spectrum1852 scans: 5656
49	P16402	Histone H1.3 OS=Homo sapiens OX=9606 GN=HIST1H1D PE=1 SV=2	47	22336	42	1	5	1	19.5	11.02	286	5	1	1	421.758	841.502	2	841.502	0	1	0.66	8.7	K	VAGAATPKK	S			File18230 Spectrum970 scans: 3761
49	P16402	Histone H1.3 OS=Homo sapiens OX=9606 GN=HIST1H1D PE=1 SV=2	47	22336	42	1	5	1	19.5	11.02	292	1	1	1	421.758	841.502	2	841.502	0.0002	1	11.68	0.69	K	VAGAATPKK	S			File18230 Spectrum732 scans: 3436
49	P16402	Histone H1.3 OS=Homo sapiens OX=9606 GN=HIST1H1D PE=1 SV=2	47	22336	42	1	5	1	19.5	11.02	294	1	1	1	421.759	841.504	2	841.502	0.0017	1	10.38	0.93	K	VAGAATPKK	S			File18230 Spectrum768 scans: 3490
49	P16402	Histone H1.3 OS=Homo sapiens OX=9606 GN=HIST1H1D PE=1 SV=2	47	22336	42	1	5	1	19.5	11.02	660	1	1	1	487.306	972.597	2	972.597	0.0006	1	11.14	0.32	R	SGVSLAALKK	A			File18230 Spectrum532 scans: 3159
49	P16402	Histone H1.3 OS=Homo sapiens OX=9606 GN=HIST1H1D PE=1 SV=2	47	22336	42	1	5	1	19.5	11.02	991	1	1	0	554.288	1106.56	2	1106.56	0.0005	0	46.95	0.00038	K	ALAAAGYDVEK	N			File18230 Spectrum514 scans: 3137
49	P16402	Histone H1.3 OS=Homo sapiens OX=9606 GN=HIST1H1D PE=1 SV=2	47	22336	42	1	5	1	19.5	11.02	1186	1	1	1	599.837	1197.66	2	1197.66	-0.0001	0	11.75	0.81	K	ASGPPVSELITK	A			File18230 Spectrum1111 scans: 3963	emPAI	0.15
50	Q02539	Histone H1.1 OS=Homo sapiens OX=9606 GN=HIST1H1A PE=1 SV=3	47	21829	4	1	2	1	8.8	10.99	218	3	1	1	421.758	841.502	2	841.513	-0.0117	1	3.53	4.5	K	AKKPAATR	K			File18230 Spectrum1758 scans: 5335
50	Q02539	Histone H1.1 OS=Homo sapiens OX=9606 GN=HIST1H1A PE=1 SV=3	47	21829	4	1	2	1	8.8	10.99	276	8	0	1	421.758	841.502	2	841.513	-0.0113	1	3.75	4.3	K	AKKPAATR	K			File18230 Spectrum1335 scans: 4334
50	Q02539	Histone H1.1 OS=Homo sapiens OX=9606 GN=HIST1H1A PE=1 SV=3	47	21829	4	1	2	1	8.8	10.99	286	3	0	1	421.758	841.502	2	841.513	-0.0112	1	1.5	7.2	K	AKKPAATR	K			File18230 Spectrum970 scans: 3761
50	Q02539	Histone H1.1 OS=Homo sapiens OX=9606 GN=HIST1H1A PE=1 SV=3	47	21829	4	1	2	1	8.8	10.99	991	1	0	0	554.288	1106.56	2	1106.56	0.0005	0	46.95	0.00038	K	ALAAAGYDVEK	N			File18230 Spectrum514 scans: 3137	emPAI	0.15
51	A0A075B6P5	Immunoglobulin kappa variable 2-28 OS=Homo sapiens OX=9606 GN=IGKV2-28 PE=3 SV=1	47	13062	1	1	1	1	10.8	5.61	1342	1	1	1	652.312	1302.61	2	1302.61	-0.0001	0	46.67	0.00026	R	FSGSGSGTDFTLK	I			File18230 Spectrum978 scans: 3772	emPAI	0.26
52	P11142	Heat shock cognate 71 kDa protein OS=Homo sapiens OX=9606 GN=HSPA8 PE=1 SV=1	40	71082	1	1	1	1	2.5	5.37	1683	1	1	1	564.58	1690.72	3	1690.72	0.0004	0	39.88	0.00035	K	STAGDTHLGGEDFDNR	M			File18230 Spectrum348 scans: 2899	emPAI	0.05
53	P62899	60S ribosomal protein L31 OS=Homo sapiens OX=9606 GN=RPL31 PE=1 SV=1	39	14454	2	1	2	1	13.6	10.54	428	2	0	1	450.779	899.543	2	899.534	0.0094	1	3.22	4.5	K	AVWAKGIR	N			File18230 Spectrum1255 scans: 4197
53	P62899	60S ribosomal protein L31 OS=Homo sapiens OX=9606 GN=RPL31 PE=1 SV=1	39	14454	2	1	2	1	13.6	10.54	682	1	1	1	494.775	987.536	2	987.535	0.001	0	39.48	0.0027	R	SAINEVVTR	E			File18230 Spectrum452 scans: 3054	emPAI	0.24
54	Q14764	Major vault protein OS=Homo sapiens OX=9606 GN=MVP PE=1 SV=4	37	99551	7	3	7	3	7.8	5.34	391	1	1	1	441.266	880.517	2	880.513	0.0042	0	23.13	0.023	K	SLQPLAPR	N			File18230 Spectrum537 scans: 3166
54	Q14764	Major vault protein OS=Homo sapiens OX=9606 GN=MVP PE=1 SV=4	37	99551	7	3	7	3	7.8	5.34	689	1	1	1	496.774	991.534	2	991.534	-0.0003	0	28.94	0.019	R	ELELVYAR	A			File18230 Spectrum1238 scans: 4164
54	Q14764	Major vault protein OS=Homo sapiens OX=9606 GN=MVP PE=1 SV=4	37	99551	7	3	7	3	7.8	5.34	870	1	1	1	530.789	1059.56	2	1059.56	0.0032	0	14.83	0.72	R	GPLEYVPSAK	V			File18230 Spectrum960 scans: 3747
54	Q14764	Major vault protein OS=Homo sapiens OX=9606 GN=MVP PE=1 SV=4	37	99551	7	3	7	3	7.8	5.34	1031	8	0	1	563.274	1124.53	2	1124.55	-0.0193	0	0.5	11	-	MATEEFIIR	I	Oxidation (M)	0.100000000.0	File18230 Spectrum237 scans: 2739
54	Q14764	Major vault protein OS=Homo sapiens OX=9606 GN=MVP PE=1 SV=4	37	99551	7	3	7	3	7.8	5.34	1049	1	1	1	565.807	1129.6	2	1129.6	0.0008	0	15.7	0.53	R	IEGEGSVLQAK	L			File18230 Spectrum434 scans: 3026
54	Q14764	Major vault protein OS=Homo sapiens OX=9606 GN=MVP PE=1 SV=4	37	99551	7	3	7	3	7.8	5.34	1280	1	1	1	629.329	1256.64	2	1256.64	0.0002	0	29.14	0.017	R	DLAVAGPEMQVK	L			File18230 Spectrum1051 scans: 3871
54	Q14764	Major vault protein OS=Homo sapiens OX=9606 GN=MVP PE=1 SV=4	37	99551	7	3	7	3	7.8	5.34	1321	1	1	1	643.816	1285.62	2	1285.62	-0.0014	0	11.76	0.86	R	TAVFGFETSEAK	G			File18230 Spectrum1316 scans: 4302	emPAI	0.1
55	Q86Y91	Kinesin-like protein KIF18B OS=Homo sapiens OX=9606 GN=KIF18B PE=1 SV=3	33	95020	6	2	5	2	6.3	9.01	206	1	1	1	421.74	841.466	2	841.466	-0.0003	0	8.33	1.9	K	IPQELSR	L			File18230 Spectrum224 scans: 2720
55	Q86Y91	Kinesin-like protein KIF18B OS=Homo sapiens OX=9606 GN=KIF18B PE=1 SV=3	33	95020	6	2	5	2	6.3	9.01	577	1	1	1	478.264	954.514	2	954.513	0.0005	0	17.92	0.19	K	IEPGAEALR	T			File18230 Spectrum419 scans: 3003
55	Q86Y91	Kinesin-like protein KIF18B OS=Homo sapiens OX=9606 GN=KIF18B PE=1 SV=3	33	95020	6	2	5	2	6.3	9.01	1184	1	1	1	399.563	1195.67	3	1195.67	-0.001	0	26.3	0.017	R	RPVVQVVDER	V			File18230 Spectrum243 scans: 2749
55	Q86Y91	Kinesin-like protein KIF18B OS=Homo sapiens OX=9606 GN=KIF18B PE=1 SV=3	33	95020	6	2	5	2	6.3	9.01	1185	1	1	1	598.841	1195.67	2	1195.67	-0.0002	0	16.61	0.16	R	RPVVQVVDER	V			File18230 Spectrum235 scans: 2735
55	Q86Y91	Kinesin-like protein KIF18B OS=Homo sapiens OX=9606 GN=KIF18B PE=1 SV=3	33	95020	6	2	5	2	6.3	9.01	1230	9	1	1	615.319	1228.62	2	1228.63	-0.0043	1	1.11	12	R	VASSSVSHGRSR	I			File18230 Spectrum328 scans: 2869
55	Q86Y91	Kinesin-like protein KIF18B OS=Homo sapiens OX=9606 GN=KIF18B PE=1 SV=3	33	95020	6	2	5	2	6.3	9.01	1603	1	1	1	798.897	1595.78	2	1595.78	-0.0001	0	26.18	0.033	R	GSLPDTQPSQGPSTPK	G			File18230 Spectrum207 scans: 2693	emPAI	0.07
56	P12036	Neurofilament heavy polypeptide OS=Homo sapiens OX=9606 GN=NEFH PE=1 SV=4	32	112639	2	1	2	1	1.9	5.99	715	1	0	0	503.237	1004.46	2	1004.46	0	0	32.44	0.007	K	LLEGEECR	I			File18230 Spectrum121 scans: 2550
56	P12036	Neurofilament heavy polypeptide OS=Homo sapiens OX=9606 GN=NEFH PE=1 SV=4	32	112639	2	1	2	1	1.9	5.99	1501	3	1	1	479.903	1436.69	3	1436.67	0.0149	0	2.5	6.6	K	AQALQEECGYLR	R			File18230 Spectrum177 scans: 2641	emPAI	0.03
57	P61313	60S ribosomal protein L15 OS=Homo sapiens OX=9606 GN=RPL15 PE=1 SV=2	30	24245	1	1	1	1	4.4	11.62	738	1	1	1	509.761	1017.51	2	1017.51	-0.001	0	29.81	0.023	R	SLQSVAEER	A			File18230 Spectrum310 scans: 2843	emPAI	0.14
58	Q9H1H9	Kinesin-like protein KIF13A OS=Homo sapiens OX=9606 GN=KIF13A PE=1 SV=2	30	203836	1	1	1	1	0.4	5.43	738	1	0	1	509.761	1017.51	2	1017.49	0.0201	0	29.81	0.023	K	VTQWAEER	D			File18230 Spectrum310 scans: 2843	emPAI	0.02
59	Q8TF72	Protein Shroom3 OS=Homo sapiens OX=9606 GN=SHROOM3 PE=1 SV=2	30	218321	3	1	2	1	1.2	7.87	480	8	1	1	466.743	931.472	2	931.472	-0.0001	1	4.78	6.6	R	SSPATADKR	Q			File18230 Spectrum255 scans: 2765
59	Q8TF72	Protein Shroom3 OS=Homo sapiens OX=9606 GN=SHROOM3 PE=1 SV=2	30	218321	3	1	2	1	1.2	7.87	481	1	1	1	466.744	931.473	2	931.472	0.0003	1	29.6	0.026	R	SSPATADKR	Q			File18230 Spectrum21 scans: 2232
59	Q8TF72	Protein Shroom3 OS=Homo sapiens OX=9606 GN=SHROOM3 PE=1 SV=2	30	218321	3	1	2	1	1.2	7.87	1593	2	1	1	785.877	1569.74	2	1569.75	-0.0135	0	2.74	6.6	K	STGSIDQLSHFHNK	R			File18230 Spectrum1018 scans: 3829	emPAI	0.01
60	P0C869	Cytosolic phospholipase A2 beta OS=Homo sapiens OX=9606 GN=PLA2G4B PE=1 SV=2	29	89006	2	1	2	1	2.3	5.64	657	2	0	1	486.76	971.505	2	971.515	-0.0098	1	29.34	0.018	R	QELAERAR	L			File18230 Spectrum239 scans: 2743
60	P0C869	Cytosolic phospholipase A2 beta OS=Homo sapiens OX=9606 GN=PLA2G4B PE=1 SV=2	29	89006	2	1	2	1	2.3	5.64	1088	1	1	1	574.853	1147.69	2	1147.68	0.0094	1	2.73	1	R	VLQAHRLPSK	D			File18230 Spectrum766 scans: 3485	emPAI	0.04
61	Q5CZC0	Fibrous sheath-interacting protein 2 OS=Homo sapiens OX=9606 GN=FSIP2 PE=2 SV=4	29	785878	4	1	4	1	0.6	6.27	32	8	1	1	374.688	747.362	2	747.374	-0.0118	0	4.91	6.8	K	LHMGFK	S	Oxidation (M)	0.001000.0	File18230 Spectrum842 scans: 3590
61	Q5CZC0	Fibrous sheath-interacting protein 2 OS=Homo sapiens OX=9606 GN=FSIP2 PE=2 SV=4	29	785878	4	1	4	1	0.6	6.27	73	2	0	1	393.745	785.475	2	785.476	-0.0005	0	29.2	0.021	K	LANSLIR	E			File18230 Spectrum1080 scans: 3912
61	Q5CZC0	Fibrous sheath-interacting protein 2 OS=Homo sapiens OX=9606 GN=FSIP2 PE=2 SV=4	29	785878	4	1	4	1	0.6	6.27	1233	2	1	1	616.34	1230.66	2	1230.68	-0.0172	1	14.12	0.57	R	KSELIELGQSK	S			File18230 Spectrum1415 scans: 4477
61	Q5CZC0	Fibrous sheath-interacting protein 2 OS=Homo sapiens OX=9606 GN=FSIP2 PE=2 SV=4	29	785878	4	1	4	1	0.6	6.27	1841	3	1	1	700.011	2097.01	3	2097.02	-0.0118	0	4.04	4.4	R	SYDSNSLTVSLNNPSVVSSK	I			File18230 Spectrum1262 scans: 4206	emPAI	0
62	P81605	Dermcidin OS=Homo sapiens OX=9606 GN=DCD PE=1 SV=2	29	11391	3	2	3	2	27.3	6.08	636	3	1	1	480.785	959.556	2	959.54	0.016	1	2.49	5.8	K	QRSSLLEK	G			File18230 Spectrum152 scans: 2602
62	P81605	Dermcidin OS=Homo sapiens OX=9606 GN=DCD PE=1 SV=2	29	11391	3	2	3	2	27.3	6.08	1041	1	1	1	564.768	1127.52	2	1127.52	0.0002	0	25.42	0.024	K	ENAGEDPGLAR	Q			File18230 Spectrum75 scans: 2444
62	P81605	Dermcidin OS=Homo sapiens OX=9606 GN=DCD PE=1 SV=2	29	11391	3	2	3	2	27.3	6.08	1111	1	1	1	581.285	1160.56	2	1160.56	-0.0001	0	25.16	0.044	K	DAVEDLESVGK	G			File18230 Spectrum1146 scans: 4020	emPAI	0.69
63	P13639	Elongation factor 2 OS=Homo sapiens OX=9606 GN=EEF2 PE=1 SV=4	28	96246	5	1	5	1	5.9	6.41	655	1	1	1	485.278	968.541	2	968.54	0.0006	0	6.52	2.1	R	GGGQIIPTAR	R			File18230 Spectrum448 scans: 3049
63	P13639	Elongation factor 2 OS=Homo sapiens OX=9606 GN=EEF2 PE=1 SV=4	28	96246	5	1	5	1	5.9	6.41	904	3	1	1	539.281	1076.55	2	1076.53	0.0146	0	6.4	4.2	R	IMGPNYTPGK	K			File18230 Spectrum99 scans: 2507
63	P13639	Elongation factor 2 OS=Homo sapiens OX=9606 GN=EEF2 PE=1 SV=4	28	96246	5	1	5	1	5.9	6.41	944	1	1	1	546.296	1090.58	2	1090.58	0.0001	0	28.4	0.026	M	VNFTVDQIR	A			File18230 Spectrum1125 scans: 3985
63	P13639	Elongation factor 2 OS=Homo sapiens OX=9606 GN=EEF2 PE=1 SV=4	28	96246	5	1	5	1	5.9	6.41	1024	1	1	1	562.287	1122.56	2	1122.56	0.0005	0	15.94	0.4	K	STLTDSLVCK	A			File18230 Spectrum880 scans: 3640
63	P13639	Elongation factor 2 OS=Homo sapiens OX=9606 GN=EEF2 PE=1 SV=4	28	96246	5	1	5	1	5.9	6.41	1352	1	1	1	436.557	1306.65	3	1306.65	0.0053	0	19.14	0.19	R	NMSVIAHVDHGK	S			File18230 Spectrum175 scans: 2638	emPAI	0.03
64	P07900	Heat shock protein HSP 90-alpha OS=Homo sapiens OX=9606 GN=HSP90AA1 PE=1 SV=5	28	85006	6	1	6	1	7.1	4.94	21	1	0	0	365.726	729.436	2	729.438	-0.0021	0	25.51	0.068	K	LSELLR	Y			File18230 Spectrum769 scans: 3491
64	P07900	Heat shock protein HSP 90-alpha OS=Homo sapiens OX=9606 GN=HSP90AA1 PE=1 SV=5	28	85006	6	1	6	1	7.1	4.94	126	5	1	1	408.253	814.491	2	814.506	-0.0156	0	0.66	12	R	ALLFVPR	R			File18230 Spectrum431 scans: 3020
64	P07900	Heat shock protein HSP 90-alpha OS=Homo sapiens OX=9606 GN=HSP90AA1 PE=1 SV=5	28	85006	6	1	6	1	7.1	4.94	429	7	0	0	451.266	900.518	2	900.518	-0.0004	0	1.34	16	K	TKPIWTR	N			File18230 Spectrum410 scans: 2993
64	P07900	Heat shock protein HSP 90-alpha OS=Homo sapiens OX=9606 GN=HSP90AA1 PE=1 SV=5	28	85006	6	1	6	1	7.1	4.94	1098	1	0	0	576.282	1150.55	2	1150.55	-0.0011	0	3.7	5.8	K	YIDQEELNK	T			File18230 Spectrum314 scans: 2850
64	P07900	Heat shock protein HSP 90-alpha OS=Homo sapiens OX=9606 GN=HSP90AA1 PE=1 SV=5	28	85006	6	1	6	1	7.1	4.94	1242	1	1	1	618.304	1234.59	2	1234.59	-0.0001	0	21.22	0.1	K	DQVANSAFVER	L			File18230 Spectrum561 scans: 3198
64	P07900	Heat shock protein HSP 90-alpha OS=Homo sapiens OX=9606 GN=HSP90AA1 PE=1 SV=5	28	85006	6	1	6	1	7.1	4.94	1256	1	0	0	621.856	1241.7	2	1241.7	-0.0009	0	27.99	0.021	K	ADLINNLGTIAK	S			File18230 Spectrum1390 scans: 4423	emPAI	0.08
65	Q58FF8	Putative heat shock protein HSP 90-beta 2 OS=Homo sapiens OX=9606 GN=HSP90AB2P PE=1 SV=2	28	44492	4	1	4	1	11	4.79	429	7	0	0	451.266	900.518	2	900.518	-0.0004	0	1.34	16	K	TKPIWTR	N			File18230 Spectrum410 scans: 2993
65	Q58FF8	Putative heat shock protein HSP 90-beta 2 OS=Homo sapiens OX=9606 GN=HSP90AB2P PE=1 SV=2	28	44492	4	1	4	1	11	4.79	1098	1	0	0	576.282	1150.55	2	1150.55	-0.0011	0	3.7	5.8	K	YIDQEELNK	T			File18230 Spectrum314 scans: 2850
65	Q58FF8	Putative heat shock protein HSP 90-beta 2 OS=Homo sapiens OX=9606 GN=HSP90AB2P PE=1 SV=2	28	44492	4	1	4	1	11	4.79	1256	1	0	0	621.856	1241.7	2	1241.7	-0.0009	0	27.99	0.021	K	ADLINNLGTIAK	F			File18230 Spectrum1390 scans: 4423
65	Q58FF8	Putative heat shock protein HSP 90-beta 2 OS=Homo sapiens OX=9606 GN=HSP90AB2P PE=1 SV=2	28	44492	4	1	4	1	11	4.79	1620	1	1	1	817.923	1633.83	2	1633.81	0.0213	0	6.29	3.2	K	EQVANSAFVEQVWK	R			File18230 Spectrum931 scans: 3704	emPAI	0.07
66	Q9Y2V7	Conserved oligomeric Golgi complex subunit 6 OS=Homo sapiens OX=9606 GN=COG6 PE=1 SV=2	28	73746	1	1	1	1	1.4	5.51	899	2	0	1	537.301	1072.59	2	1072.58	0.0112	0	27.68	0.036	K	EQTQDLIVK	T			File18230 Spectrum66 scans: 2417	emPAI	0.05
67	Q5M775	Cytospin-B OS=Homo sapiens OX=9606 GN=SPECC1 PE=1 SV=1	27	119197	2	0	1	0	0.7	6.29	64	1	1	1	387.224	772.433	2	772.433	-0.0004	0	27.67	0.055	R	ELLAEAK	A			File18230 Spectrum223 scans: 2719
67	Q5M775	Cytospin-B OS=Homo sapiens OX=9606 GN=SPECC1 PE=1 SV=1	27	119197	2	0	1	0	0.7	6.29	65	1	1	1	387.224	772.433	2	772.433	-0.0003	0	26.84	0.066	R	ELLAEAK	A			File18230 Spectrum195 scans: 2673	emPAI	0.03
68	Q9H2G2	STE20-like serine/threonine-protein kinase OS=Homo sapiens OX=9606 GN=SLK PE=1 SV=1	27	143234	2	0	1	0	0.6	5.08	64	1	0	1	387.224	772.433	2	772.433	-0.0004	0	27.67	0.055	R	ELIAEAK	A			File18230 Spectrum223 scans: 2719
68	Q9H2G2	STE20-like serine/threonine-protein kinase OS=Homo sapiens OX=9606 GN=SLK PE=1 SV=1	27	143234	2	0	1	0	0.6	5.08	65	1	0	1	387.224	772.433	2	772.433	-0.0003	0	26.84	0.066	R	ELIAEAK	A			File18230 Spectrum195 scans: 2673	emPAI	0.02
69	Q9P2B4	CTTNBP2 N-terminal-like protein OS=Homo sapiens OX=9606 GN=CTTNBP2NL PE=1 SV=2	27	70571	3	1	3	1	4.7	8.22	183	7	0	1	414.218	826.422	2	826.43	-0.0076	0	2.84	6.3	R	THGSNIAK	M			File18230 Spectrum1108 scans: 3959
69	Q9P2B4	CTTNBP2 N-terminal-like protein OS=Homo sapiens OX=9606 GN=CTTNBP2NL PE=1 SV=2	27	70571	3	1	3	1	4.7	8.22	1171	1	1	1	596.812	1191.61	2	1191.59	0.0186	0	26.71	0.035	R	MLSQLAAAESR	H	Oxidation (M)	0.10000000000.0	File18230 Spectrum301 scans: 2831
69	Q9P2B4	CTTNBP2 N-terminal-like protein OS=Homo sapiens OX=9606 GN=CTTNBP2NL PE=1 SV=2	27	70571	3	1	3	1	4.7	8.22	1386	6	0	1	662.34	1322.67	2	1322.66	0.0077	0	1.32	11	K	QLSSMLVLECK	K	Oxidation (M)	0.00001000000.0	File18230 Spectrum417 scans: 3001	emPAI	0.05
70	Q96PE2	Rho guanine nucleotide exchange factor 17 OS=Homo sapiens OX=9606 GN=ARHGEF17 PE=1 SV=1	27	223645	4	1	2	1	0.9	5.9	397	1	1	1	442.762	883.51	2	883.513	-0.0032	0	3.92	3.1	K	LADILSPR	L			File18230 Spectrum939 scans: 3716
70	Q96PE2	Rho guanine nucleotide exchange factor 17 OS=Homo sapiens OX=9606 GN=ARHGEF17 PE=1 SV=1	27	223645	4	1	2	1	0.9	5.9	398	1	1	1	442.763	883.512	2	883.513	-0.0009	0	26.71	0.017	K	LADILSPR	L			File18230 Spectrum794 scans: 3529
70	Q96PE2	Rho guanine nucleotide exchange factor 17 OS=Homo sapiens OX=9606 GN=ARHGEF17 PE=1 SV=1	27	223645	4	1	2	1	0.9	5.9	399	2	1	1	442.764	883.513	2	883.513	-0.0001	0	7.36	1.5	K	LADILSPR	L			File18230 Spectrum1386 scans: 4417
70	Q96PE2	Rho guanine nucleotide exchange factor 17 OS=Homo sapiens OX=9606 GN=ARHGEF17 PE=1 SV=1	27	223645	4	1	2	1	0.9	5.9	1413	8	1	1	671.341	1340.67	2	1340.65	0.0217	0	2.44	8.6	R	TLMQGYMQPLK	Q	2 Oxidation (M)	0.00100010000.0	File18230 Spectrum820 scans: 3561	emPAI	0.01
71	Q9NS37	CREB/ATF bZIP transcription factor OS=Homo sapiens OX=9606 GN=CREBZF PE=1 SV=2	26	37396	1	1	1	1	2	5.12	381	1	0	1	439.741	877.467	2	877.466	0.001	0	26.49	0.035	R	FSDLLQR	L			File18230 Spectrum834 scans: 3580	emPAI	0.09
72	Q969T7	7-methylguanosine phosphate-specific 5~-nucleotidase OS=Homo sapiens OX=9606 GN=NT5C3B PE=1 SV=4	26	34653	13	1	1	1	2.7	5.94	582	6	0	1	480.785	959.555	2	959.555	-0.0005	0	0.17	10	K	FQIAQVVR	E			File18230 Spectrum1312 scans: 4295
72	Q969T7	7-methylguanosine phosphate-specific 5~-nucleotidase OS=Homo sapiens OX=9606 GN=NT5C3B PE=1 SV=4	26	34653	13	1	1	1	2.7	5.94	586	2	0	1	480.785	959.555	2	959.555	-0.0003	0	26.07	0.026	K	FQIAQVVR	E			File18230 Spectrum1132 scans: 3995
72	Q969T7	7-methylguanosine phosphate-specific 5~-nucleotidase OS=Homo sapiens OX=9606 GN=NT5C3B PE=1 SV=4	26	34653	13	1	1	1	2.7	5.94	589	3	0	1	480.785	959.555	2	959.555	-0.0001	0	0.59	9.2	K	FQIAQVVR	E			File18230 Spectrum1556 scans: 4731
72	Q969T7	7-methylguanosine phosphate-specific 5~-nucleotidase OS=Homo sapiens OX=9606 GN=NT5C3B PE=1 SV=4	26	34653	13	1	1	1	2.7	5.94	592	2	0	1	480.785	959.555	2	959.555	0	0	2.5	5.9	K	FQIAQVVR	E			File18230 Spectrum1853 scans: 5657
72	Q969T7	7-methylguanosine phosphate-specific 5~-nucleotidase OS=Homo sapiens OX=9606 GN=NT5C3B PE=1 SV=4	26	34653	13	1	1	1	2.7	5.94	594	3	0	1	480.785	959.555	2	959.555	0	0	2.12	6.4	K	FQIAQVVR	E			File18230 Spectrum1677 scans: 5000
72	Q969T7	7-methylguanosine phosphate-specific 5~-nucleotidase OS=Homo sapiens OX=9606 GN=NT5C3B PE=1 SV=4	26	34653	13	1	1	1	2.7	5.94	598	3	0	1	480.785	959.555	2	959.555	0	0	6.8	2.2	K	FQIAQVVR	E			File18230 Spectrum1742 scans: 5272
72	Q969T7	7-methylguanosine phosphate-specific 5~-nucleotidase OS=Homo sapiens OX=9606 GN=NT5C3B PE=1 SV=4	26	34653	13	1	1	1	2.7	5.94	600	1	0	1	480.785	959.555	2	959.555	0.0001	0	7.45	1.9	K	FQIAQVVR	E			File18230 Spectrum65 scans: 2414
72	Q969T7	7-methylguanosine phosphate-specific 5~-nucleotidase OS=Homo sapiens OX=9606 GN=NT5C3B PE=1 SV=4	26	34653	13	1	1	1	2.7	5.94	611	4	0	1	480.785	959.555	2	959.555	0.0002	0	0.3	9.6	K	FQIAQVVR	E			File18230 Spectrum1377 scans: 4400
72	Q969T7	7-methylguanosine phosphate-specific 5~-nucleotidase OS=Homo sapiens OX=9606 GN=NT5C3B PE=1 SV=4	26	34653	13	1	1	1	2.7	5.94	620	1	1	1	480.785	959.556	2	959.555	0.0003	0	1.06	8.1	K	FQIAQVVR	E			File18230 Spectrum1840 scans: 5587
72	Q969T7	7-methylguanosine phosphate-specific 5~-nucleotidase OS=Homo sapiens OX=9606 GN=NT5C3B PE=1 SV=4	26	34653	13	1	1	1	2.7	5.94	623	4	0	1	480.785	959.556	2	959.555	0.0004	0	1.29	7.7	K	FQIAQVVR	E			File18230 Spectrum6 scans: 1839
72	Q969T7	7-methylguanosine phosphate-specific 5~-nucleotidase OS=Homo sapiens OX=9606 GN=NT5C3B PE=1 SV=4	26	34653	13	1	1	1	2.7	5.94	626	3	0	1	480.785	959.556	2	959.555	0.0004	0	9.71	1.1	K	FQIAQVVR	E			File18230 Spectrum1 scans: 746
72	Q969T7	7-methylguanosine phosphate-specific 5~-nucleotidase OS=Homo sapiens OX=9606 GN=NT5C3B PE=1 SV=4	26	34653	13	1	1	1	2.7	5.94	632	5	0	1	480.785	959.556	2	959.555	0.0005	0	0.05	10	K	FQIAQVVR	E			File18230 Spectrum1287 scans: 4247
72	Q969T7	7-methylguanosine phosphate-specific 5~-nucleotidase OS=Homo sapiens OX=9606 GN=NT5C3B PE=1 SV=4	26	34653	13	1	1	1	2.7	5.94	634	3	0	1	480.785	959.556	2	959.555	0.0006	0	4.74	3.5	K	FQIAQVVR	E			File18230 Spectrum962 scans: 3749	emPAI	0.1
73	Q96Q27	Ankyrin repeat and SOCS box protein 2 OS=Homo sapiens OX=9606 GN=ASB2 PE=1 SV=1	26	65898	1	1	1	1	2	7.55	1446	2	0	1	683.323	1364.63	2	1364.65	-0.0181	1	25.66	0.032	K	DGDEEALKTMIK	E	Oxidation (M)	0.000000000100.0	File18230 Spectrum288 scans: 2816	emPAI	0.05
74	Q3KNS1	Patched domain-containing protein 3 OS=Homo sapiens OX=9606 GN=PTCHD3 PE=1 SV=3	25	87842	5	1	2	1	2.7	5.84	961	2	1	1	549.809	1097.6	2	1097.62	-0.0197	0	4.33	3.2	K	QPPPGPLAPPK	S			File18230 Spectrum634 scans: 3287
74	Q3KNS1	Patched domain-containing protein 3 OS=Homo sapiens OX=9606 GN=PTCHD3 PE=1 SV=3	25	87842	5	1	2	1	2.7	5.84	962	9	1	1	366.875	1097.6	3	1097.62	-0.0196	0	0.32	8	K	QPPPGPLAPPK	S			File18230 Spectrum636 scans: 3289
74	Q3KNS1	Patched domain-containing protein 3 OS=Homo sapiens OX=9606 GN=PTCHD3 PE=1 SV=3	25	87842	5	1	2	1	2.7	5.84	1195	1	1	1	601.804	1201.59	2	1201.61	-0.0125	1	24.13	0.057	K	TNLADDIRER	M			File18230 Spectrum859 scans: 3614
74	Q3KNS1	Patched domain-containing protein 3 OS=Homo sapiens OX=9606 GN=PTCHD3 PE=1 SV=3	25	87842	5	1	2	1	2.7	5.84	1196	1	1	1	601.804	1201.59	2	1201.61	-0.0117	1	23.79	0.058	K	TNLADDIRER	M			File18230 Spectrum1101 scans: 3940
74	Q3KNS1	Patched domain-containing protein 3 OS=Homo sapiens OX=9606 GN=PTCHD3 PE=1 SV=3	25	87842	5	1	2	1	2.7	5.84	1197	1	1	1	601.805	1201.59	2	1201.61	-0.0103	1	19.22	0.16	K	TNLADDIRER	M			File18230 Spectrum690 scans: 3376	emPAI	0.04
75	Q9UJV9	Probable ATP-dependent RNA helicase DDX41 OS=Homo sapiens OX=9606 GN=DDX41 PE=1 SV=2	25	70477	3	1	2	1	3.2	6.4	658	4	0	1	487.269	972.524	2	972.524	-0.0002	0	12.24	1.2	K	ILESVAEGR	A			File18230 Spectrum826 scans: 3570
75	Q9UJV9	Probable ATP-dependent RNA helicase DDX41 OS=Homo sapiens OX=9606 GN=DDX41 PE=1 SV=2	25	70477	3	1	2	1	3.2	6.4	659	4	0	1	487.269	972.524	2	972.524	0	0	14.82	0.69	K	ILESVAEGR	A			File18230 Spectrum865 scans: 3622
75	Q9UJV9	Probable ATP-dependent RNA helicase DDX41 OS=Homo sapiens OX=9606 GN=DDX41 PE=1 SV=2	25	70477	3	1	2	1	3.2	6.4	1245	2	0	1	618.833	1235.65	2	1235.66	-0.0064	0	24.9	0.045	R	QTLLFSATMPK	K			File18230 Spectrum1430 scans: 4502	emPAI	0.05
76	Q9HCF6	Transient receptor potential cation channel subfamily M member 3 OS=Homo sapiens OX=9606 GN=TRPM3 PE=2 SV=4	25	199155	4	1	3	1	2.3	6.74	1052	2	0	1	566.259	1130.5	2	1130.52	-0.0219	0	24.76	0.021	R	TSAFQSFESK	H			File18230 Spectrum543 scans: 3173
76	Q9HCF6	Transient receptor potential cation channel subfamily M member 3 OS=Homo sapiens OX=9606 GN=TRPM3 PE=2 SV=4	25	199155	4	1	3	1	2.3	6.74	1585	3	1	1	777.895	1553.78	2	1553.75	0.0244	0	3.35	7.1	R	DTPPVPVVVCDGSGR	A			File18230 Spectrum1543 scans: 4700
76	Q9HCF6	Transient receptor potential cation channel subfamily M member 3 OS=Homo sapiens OX=9606 GN=TRPM3 PE=2 SV=4	25	199155	4	1	3	1	2.3	6.74	1745	1	1	1	898.901	1795.79	2	1795.8	-0.0102	1	7.71	0.85	K	EKEEEDMELTAMLGR	N	Oxidation (M)	0.000000000001000.0	File18230 Spectrum1276 scans: 4230
76	Q9HCF6	Transient receptor potential cation channel subfamily M member 3 OS=Homo sapiens OX=9606 GN=TRPM3 PE=2 SV=4	25	199155	4	1	3	1	2.3	6.74	1746	1	1	1	898.901	1795.79	2	1795.8	-0.0091	1	2.38	2.9	K	EKEEEDMELTAMLGR	N	Oxidation (M)	0.000000000001000.0	File18230 Spectrum1017 scans: 3828	emPAI	0.02
77	Q8WZ42	Titin OS=Homo sapiens OX=9606 GN=TTN PE=1 SV=4	24	3842904	16	1	16	1	0.5	6.02	106	6	0	1	401.227	800.439	2	800.425	0.0142	1	10.04	2.6	K	NNREIR	S			File18230 Spectrum845 scans: 3594
77	Q8WZ42	Titin OS=Homo sapiens OX=9606 GN=TTN PE=1 SV=4	24	3842904	16	1	16	1	0.5	6.02	404	4	1	1	443.735	885.456	2	885.456	0.0003	0	0.84	9.7	K	IKPGDNDK	K			File18230 Spectrum13 scans: 2099
77	Q8WZ42	Titin OS=Homo sapiens OX=9606 GN=TTN PE=1 SV=4	24	3842904	16	1	16	1	0.5	6.02	406	1	1	1	446.765	891.516	2	891.503	0.0134	1	0.26	8.8	K	VATSKTSAK	L			File18230 Spectrum749 scans: 3458
77	Q8WZ42	Titin OS=Homo sapiens OX=9606 GN=TTN PE=1 SV=4	24	3842904	16	1	16	1	0.5	6.02	449	1	1	1	456.768	911.522	2	911.519	0.0029	0	23.57	0.03	R	NAVGVSLPR	E			File18230 Spectrum781 scans: 3511
77	Q8WZ42	Titin OS=Homo sapiens OX=9606 GN=TTN PE=1 SV=4	24	3842904	16	1	16	1	0.5	6.02	466	6	1	1	458.764	915.514	2	915.528	-0.0132	0	3.09	9.9	K	VLISEEVK	K			File18230 Spectrum169 scans: 2626
77	Q8WZ42	Titin OS=Homo sapiens OX=9606 GN=TTN PE=1 SV=4	24	3842904	16	1	16	1	0.5	6.02	698	4	0	1	497.788	993.561	2	993.561	-0.0001	1	1.27	7.4	K	APPKKPDNK	E			File18230 Spectrum58 scans: 2391
77	Q8WZ42	Titin OS=Homo sapiens OX=9606 GN=TTN PE=1 SV=4	24	3842904	16	1	16	1	0.5	6.02	701	10	0	1	498.263	994.512	2	994.497	0.0152	1	0.31	14	K	EKEAVYEK	K			File18230 Spectrum440 scans: 3036
77	Q8WZ42	Titin OS=Homo sapiens OX=9606 GN=TTN PE=1 SV=4	24	3842904	16	1	16	1	0.5	6.02	836	6	1	1	525.269	1048.52	2	1048.51	0.0088	1	5.66	5.1	K	EKTVSDTNR	E			File18230 Spectrum1053 scans: 3875
77	Q8WZ42	Titin OS=Homo sapiens OX=9606 GN=TTN PE=1 SV=4	24	3842904	16	1	16	1	0.5	6.02	905	7	1	1	539.762	1077.51	2	1077.52	-0.0144	0	3.35	7.1	R	NAMGSASATIR	V			File18230 Spectrum591 scans: 3235
77	Q8WZ42	Titin OS=Homo sapiens OX=9606 GN=TTN PE=1 SV=4	24	3842904	16	1	16	1	0.5	6.02	940	3	1	1	546.259	1090.5	2	1090.49	0.0149	0	0.58	10	K	GTQEITGDDR	F			File18230 Spectrum364 scans: 2929
77	Q8WZ42	Titin OS=Homo sapiens OX=9606 GN=TTN PE=1 SV=4	24	3842904	16	1	16	1	0.5	6.02	1183	1	1	1	598.835	1195.66	2	1195.64	0.0137	1	5.89	2.4	R	SPTPERTRPR	S			File18230 Spectrum1077 scans: 3907
77	Q8WZ42	Titin OS=Homo sapiens OX=9606 GN=TTN PE=1 SV=4	24	3842904	16	1	16	1	0.5	6.02	1197	7	0	1	601.805	1201.59	2	1201.59	0.001	1	2.73	7.3	K	KGEDPLATDTR	V			File18230 Spectrum690 scans: 3376
77	Q8WZ42	Titin OS=Homo sapiens OX=9606 GN=TTN PE=1 SV=4	24	3842904	16	1	16	1	0.5	6.02	1237	8	1	1	616.831	1231.65	2	1231.66	-0.0128	0	1.16	14	R	DPIAPPGPPFPK	V			File18230 Spectrum1034 scans: 3849
77	Q8WZ42	Titin OS=Homo sapiens OX=9606 GN=TTN PE=1 SV=4	24	3842904	16	1	16	1	0.5	6.02	1269	8	1	1	626.8	1251.59	2	1251.59	-0.0063	1	1.37	7.9	K	IRDQYEMPGK	L	Oxidation (M)	0.0000001000.0	File18230 Spectrum165 scans: 2619
77	Q8WZ42	Titin OS=Homo sapiens OX=9606 GN=TTN PE=1 SV=4	24	3842904	16	1	16	1	0.5	6.02	1573	2	1	1	771.441	1540.87	2	1540.88	-0.0155	1	0.98	5.5	K	TSTAKLVVEELPVR	F			File18230 Spectrum786 scans: 3518
77	Q8WZ42	Titin OS=Homo sapiens OX=9606 GN=TTN PE=1 SV=4	24	3842904	16	1	16	1	0.5	6.02	1744	5	1	1	599.271	1794.79	3	1794.82	-0.0281	0	1.08	5.3	R	DPCDPPGQPEVTNITR	K			File18230 Spectrum1514 scans: 4642	emPAI	0
78	Q02880	DNA topoisomerase 2-beta OS=Homo sapiens OX=9606 GN=TOP2B PE=1 SV=3	23	184122	3	1	3	1	2.2	8.14	2	2	0	1	350.733	699.452	2	699.453	-0.0006	0	23.22	0.048	K	LIEVVK	K			File18230 Spectrum1022 scans: 3834
78	Q02880	DNA topoisomerase 2-beta OS=Homo sapiens OX=9606 GN=TOP2B PE=1 SV=3	23	184122	3	1	3	1	2.2	8.14	870	4	0	1	530.789	1059.56	2	1059.56	0.0072	0	4.54	7.7	K	TPTSSGKPSAK	K			File18230 Spectrum960 scans: 3747
78	Q02880	DNA topoisomerase 2-beta OS=Homo sapiens OX=9606 GN=TOP2B PE=1 SV=3	23	184122	3	1	3	1	2.2	8.14	1841	6	0	0	700.011	2097.01	3	2097.05	-0.0416	1	1.59	7.7	R	EASHKQIMENAEINNIIK	I	Oxidation (M)	0.000000010000000000.0	File18230 Spectrum1262 scans: 4206	emPAI	0.02
79	Q5VX52	Spermatogenesis-associated protein 1 OS=Homo sapiens OX=9606 GN=SPATA1 PE=2 SV=4	23	53141	1	1	1	1	1.3	8.93	2	2	0	1	350.733	699.452	2	699.453	-0.0006	0	23.22	0.048	K	LIVEVK	M			File18230 Spectrum1022 scans: 3834	emPAI	0.06
80	P20674	Cytochrome c oxidase subunit 5A, mitochondrial OS=Homo sapiens OX=9606 GN=COX5A PE=1 SV=2	23	16923	1	1	1	1	4	6.3	2	2	0	1	350.733	699.452	2	699.453	-0.0006	0	23.22	0.048	R	ILEVVK	D			File18230 Spectrum1022 scans: 3834	emPAI	0.2
81	P47914	60S ribosomal protein L29 OS=Homo sapiens OX=9606 GN=RPL29 PE=1 SV=2	23	17798	2	0	2	0	14.5	11.66	450	1	1	1	456.769	911.523	2	911.523	0.0002	0	17.79	0.11	R	LAYIAHPK	L			File18230 Spectrum115 scans: 2539
81	P47914	60S ribosomal protein L29 OS=Homo sapiens OX=9606 GN=RPL29 PE=1 SV=2	23	17798	2	0	2	0	14.5	11.66	1450	1	1	1	689.378	1376.74	2	1376.74	-0.0002	0	22.78	0.074	K	AQAAAPASVPAQAPK	R			File18230 Spectrum136 scans: 2577	emPAI	0.19
82	P42766	60S ribosomal protein L35 OS=Homo sapiens OX=9606 GN=RPL35 PE=1 SV=2	23	14543	2	1	2	1	15.4	11.04	1047	1	1	1	377.229	1128.67	3	1128.67	-0.0001	0	12.54	0.44	K	YKPLDLRPK	K			File18230 Spectrum353 scans: 2908
82	P42766	60S ribosomal protein L35 OS=Homo sapiens OX=9606 GN=RPL35 PE=1 SV=2	23	14543	2	1	2	1	15.4	11.04	1078	1	1	1	572.34	1142.66	2	1142.67	-0.001	0	22.63	0.041	R	VLTVINQTQK	E			File18230 Spectrum566 scans: 3204	emPAI	0.23
83	Q8NGX3	Olfactory receptor 10T2 OS=Homo sapiens OX=9606 GN=OR10T2 PE=3 SV=1	22	35615	1	0	1	0	3.2	9.24	931	1	1	1	544.322	1086.63	2	1086.62	0.0066	1	21.87	0.07	K	RVLGMPVATK	M	Oxidation (M)	0.0000100000.0	File18230 Spectrum1118 scans: 3972	emPAI	0.09
84	P03372	Estrogen receptor OS=Homo sapiens OX=9606 GN=ESR1 PE=1 SV=2	22	66914	2	1	2	1	3.5	8.3	696	1	0	1	497.716	993.417	2	993.419	-0.0021	0	21.81	0.029	R	GEVGSAGDMR	A	Oxidation (M)	0.0000000010.0	File18230 Spectrum572 scans: 3212
84	P03372	Estrogen receptor OS=Homo sapiens OX=9606 GN=ESR1 PE=1 SV=2	22	66914	2	1	2	1	3.5	8.3	1312	1	1	1	640.335	1278.66	2	1278.68	-0.0233	0	11.14	1.2	K	AGLTLQQQHQR	L			File18230 Spectrum902 scans: 3668	emPAI	0.05
85	P60709	Actin, cytoplasmic 1 OS=Homo sapiens OX=9606 GN=ACTB PE=1 SV=1	22	42052	3	0	3	0	11.2	5.29	82	1	1	1	398.24	794.465	2	794.465	-0.0001	0	10.77	0.61	K	IIAPPER	K			File18230 Spectrum234 scans: 2732
85	P60709	Actin, cytoplasmic 1 OS=Homo sapiens OX=9606 GN=ACTB PE=1 SV=1	22	42052	3	0	3	0	11.2	5.29	663	1	1	0	488.728	975.442	2	975.441	0.0007	0	21.64	0.064	K	AGFAGDDAPR	A			File18230 Spectrum182 scans: 2650
85	P60709	Actin, cytoplasmic 1 OS=Homo sapiens OX=9606 GN=ACTB PE=1 SV=1	22	42052	3	0	3	0	11.2	5.29	2035	3	1	0	702.584	2806.31	4	2806.3	0.0033	1	1.1	6.4	K	EKLCYVALDFEQEMATAASSSSLEK	S			File18230 Spectrum1218 scans: 4133	emPAI	0.08
86	Q6S8J3	POTE ankyrin domain family member E OS=Homo sapiens OX=9606 GN=POTEE PE=2 SV=3	22	122882	5	0	4	0	5	5.83	663	1	0	0	488.728	975.442	2	975.441	0.0007	0	21.64	0.064	K	AGFAGDDAPR	A			File18230 Spectrum182 scans: 2650
86	Q6S8J3	POTE ankyrin domain family member E OS=Homo sapiens OX=9606 GN=POTEE PE=2 SV=3	22	122882	5	0	4	0	5	5.83	986	2	0	1	554.275	1106.54	2	1106.53	0.0073	0	5.84	4	K	MSQELEINK	D	Oxidation (M)	0.100000000.0	File18230 Spectrum254 scans: 2764
86	Q6S8J3	POTE ankyrin domain family member E OS=Homo sapiens OX=9606 GN=POTEE PE=2 SV=3	22	122882	5	0	4	0	5	5.83	987	2	0	1	554.275	1106.54	2	1106.53	0.0077	0	6.22	3.8	K	MSQELEINK	D	Oxidation (M)	0.100000000.0	File18230 Spectrum219 scans: 2711
86	Q6S8J3	POTE ankyrin domain family member E OS=Homo sapiens OX=9606 GN=POTEE PE=2 SV=3	22	122882	5	0	4	0	5	5.83	1341	3	1	1	652.293	1302.57	2	1302.55	0.0225	1	1.51	3.5	R	CFPCYRESGK	S			File18230 Spectrum998 scans: 3800
86	Q6S8J3	POTE ankyrin domain family member E OS=Homo sapiens OX=9606 GN=POTEE PE=2 SV=3	22	122882	5	0	4	0	5	5.83	2035	3	0	0	702.584	2806.31	4	2806.3	0.0033	1	1.1	6.4	K	EKLCYVALDFEQEMATAASSSSLEK	S			File18230 Spectrum1218 scans: 4133	emPAI	0.03
87	P0CG39	POTE ankyrin domain family member J OS=Homo sapiens OX=9606 GN=POTEJ PE=3 SV=1	22	118740	2	0	2	0	2	5.66	663	1	0	0	488.728	975.442	2	975.441	0.0007	0	21.64	0.064	K	AGFAGDDAPR	A			File18230 Spectrum182 scans: 2650
87	P0CG39	POTE ankyrin domain family member J OS=Homo sapiens OX=9606 GN=POTEJ PE=3 SV=1	22	118740	2	0	2	0	2	5.66	1198	3	1	1	601.812	1201.61	2	1201.63	-0.0188	0	6.41	4.3	R	AVFPSIVGCPR	Q			File18230 Spectrum1057 scans: 3880	emPAI	0.03
88	Q9Y450	HBS1-like protein OS=Homo sapiens OX=9606 GN=HBS1L PE=1 SV=1	21	75939	2	0	1	0	2.3	6.17	1713	1	1	1	587.943	1760.81	3	1760.83	-0.0243	1	21.32	0.075	R	GVTMDVGMTKFETTTK	V	Oxidation (M)	0.0001000000000000.0	File18230 Spectrum145 scans: 2593
88	Q9Y450	HBS1-like protein OS=Homo sapiens OX=9606 GN=HBS1L PE=1 SV=1	21	75939	2	0	1	0	2.3	6.17	1714	3	1	1	587.945	1760.81	3	1760.83	-0.0195	1	7.27	2.1	R	GVTMDVGMTKFETTTK	V	Oxidation (M)	0.0001000000000000.0	File18230 Spectrum119 scans: 2548	emPAI	0.04
89	Q75V66	Anoctamin-5 OS=Homo sapiens OX=9606 GN=ANO5 PE=1 SV=1	21	107860	1	1	1	1	1.3	6.37	1506	1	1	1	482.279	1443.82	3	1443.79	0.025	1	21.01	0.05	K	ISAWITKMEIPR	T			File18230 Spectrum25 scans: 2267	emPAI	0.03
90	P49207	60S ribosomal protein L34 OS=Homo sapiens OX=9606 GN=RPL34 PE=1 SV=3	21	13513	1	0	1	0	6.8	11.48	664	1	1	1	489.269	976.523	2	976.523	-0.0002	0	20.8	0.13	R	AFLIEEQK	I			File18230 Spectrum1068 scans: 3894	emPAI	0.25
91	O60437	Periplakin OS=Homo sapiens OX=9606 GN=PPL PE=1 SV=4	19	205193	4	0	4	0	2.4	5.47	1003	1	1	1	557.28	1112.55	2	1112.56	-0.0117	0	19.22	0.16	R	NQGPQESVVR	K			File18230 Spectrum227 scans: 2723
91	O60437	Periplakin OS=Homo sapiens OX=9606 GN=PPL PE=1 SV=4	19	205193	4	0	4	0	2.4	5.47	1198	4	0	1	601.812	1201.61	2	1201.6	0.0111	0	1.56	13	K	IWALEEENAK	V			File18230 Spectrum1057 scans: 3880
91	O60437	Periplakin OS=Homo sapiens OX=9606 GN=PPL PE=1 SV=4	19	205193	4	0	4	0	2.4	5.47	1360	2	1	1	655.324	1308.63	2	1308.65	-0.0206	0	0.08	12	R	AGLIDWNMFVK	L	Oxidation (M)	0.00000001000.0	File18230 Spectrum717 scans: 3413
91	O60437	Periplakin OS=Homo sapiens OX=9606 GN=PPL PE=1 SV=4	19	205193	4	0	4	0	2.4	5.47	1427	2	0	1	675.867	1349.72	2	1349.71	0.0135	1	10.16	1.5	R	QPEHRDVTLQK	V			File18230 Spectrum628 scans: 3279	emPAI	0.02
92	Q92598	Heat shock protein 105 kDa OS=Homo sapiens OX=9606 GN=HSPH1 PE=1 SV=1	19	97716	2	0	2	0	2.7	5.28	768	1	1	1	514.773	1027.53	2	1027.53	0.0007	0	18.73	0.17	K	SLDQDPVVR	A			File18230 Spectrum381 scans: 2955
92	Q92598	Heat shock protein 105 kDa OS=Homo sapiens OX=9606 GN=HSPH1 PE=1 SV=1	19	97716	2	0	2	0	2.7	5.28	1528	6	0	0	738.377	1474.74	2	1474.73	0.0139	0	1.13	13	K	DISTTLNADEAVAR	G			File18230 Spectrum1510 scans: 4636	emPAI	0.03
93	A0A0C4DH55	Immunoglobulin kappa variable 3D-7 OS=Homo sapiens OX=9606 GN=IGKV3D-7 PE=3 SV=5	18	13254	1	0	1	0	7.6	5.63	694	1	1	1	497.29	992.565	2	992.566	-0.0003	0	18.28	0.11	R	LLIYGASTR	A			File18230 Spectrum1041 scans: 3857	emPAI	0.26
94	Q5T890	DNA excision repair protein ERCC-6-like 2 OS=Homo sapiens OX=9606 GN=ERCC6L2 PE=1 SV=2	18	178955	4	0	3	0	2.4	8.83	857	1	1	1	529.745	1057.48	2	1057.49	-0.0109	0	17.93	0.089	R	CLAPSPDNGK	L			File18230 Spectrum1365 scans: 4382
94	Q5T890	DNA excision repair protein ERCC-6-like 2 OS=Homo sapiens OX=9606 GN=ERCC6L2 PE=1 SV=2	18	178955	4	0	3	0	2.4	8.83	858	3	1	1	529.745	1057.48	2	1057.49	-0.0105	0	1.12	4.3	R	CLAPSPDNGK	L			File18230 Spectrum1338 scans: 4337
94	Q5T890	DNA excision repair protein ERCC-6-like 2 OS=Homo sapiens OX=9606 GN=ERCC6L2 PE=1 SV=2	18	178955	4	0	3	0	2.4	8.83	1128	9	0	1	583.296	1164.58	2	1164.59	-0.0106	0	2.49	9	K	SHGNSPTQLPK	K			File18230 Spectrum459 scans: 3064
94	Q5T890	DNA excision repair protein ERCC-6-like 2 OS=Homo sapiens OX=9606 GN=ERCC6L2 PE=1 SV=2	18	178955	4	0	3	0	2.4	8.83	1783	5	1	1	613.315	1836.92	3	1836.89	0.0363	1	1.01	10	K	QFSDPVEHGQRHTATK	R			File18230 Spectrum1799 scans: 5428	emPAI	0.02
95	Q9NX20	39S ribosomal protein L16, mitochondrial OS=Homo sapiens OX=9606 GN=MRPL16 PE=1 SV=1	18	28488	16	0	2	0	7.2	10.13	581	1	1	1	480.785	959.555	2	959.54	0.0146	1	5.13	3.2	K	AVSRGTLEK	M			File18230 Spectrum1103 scans: 3948
95	Q9NX20	39S ribosomal protein L16, mitochondrial OS=Homo sapiens OX=9606 GN=MRPL16 PE=1 SV=1	18	28488	16	0	2	0	7.2	10.13	582	5	0	1	480.785	959.555	2	959.54	0.0147	1	1.41	7.6	K	AVSRGTLEK	M			File18230 Spectrum1312 scans: 4295
95	Q9NX20	39S ribosomal protein L16, mitochondrial OS=Homo sapiens OX=9606 GN=MRPL16 PE=1 SV=1	18	28488	16	0	2	0	7.2	10.13	605	3	1	1	480.785	959.555	2	959.54	0.0154	1	3.8	4.3	K	AVSRGTLEK	M			File18230 Spectrum391 scans: 2968
95	Q9NX20	39S ribosomal protein L16, mitochondrial OS=Homo sapiens OX=9606 GN=MRPL16 PE=1 SV=1	18	28488	16	0	2	0	7.2	10.13	606	1	0	1	480.785	959.555	2	959.54	0.0154	1	1.98	6.5	K	AVSRGTLEK	M			File18230 Spectrum1508 scans: 4633
95	Q9NX20	39S ribosomal protein L16, mitochondrial OS=Homo sapiens OX=9606 GN=MRPL16 PE=1 SV=1	18	28488	16	0	2	0	7.2	10.13	608	1	1	1	480.785	959.555	2	959.54	0.0154	1	0.55	9.1	K	AVSRGTLEK	M			File18230 Spectrum1421 scans: 4486
95	Q9NX20	39S ribosomal protein L16, mitochondrial OS=Homo sapiens OX=9606 GN=MRPL16 PE=1 SV=1	18	28488	16	0	2	0	7.2	10.13	609	1	1	1	480.785	959.555	2	959.54	0.0154	1	5.58	2.8	K	AVSRGTLEK	M			File18230 Spectrum1047 scans: 3865
95	Q9NX20	39S ribosomal protein L16, mitochondrial OS=Homo sapiens OX=9606 GN=MRPL16 PE=1 SV=1	18	28488	16	0	2	0	7.2	10.13	615	1	1	1	480.785	959.556	2	959.54	0.0155	1	4.04	4.1	K	AVSRGTLEK	M			File18230 Spectrum1709 scans: 5122
95	Q9NX20	39S ribosomal protein L16, mitochondrial OS=Homo sapiens OX=9606 GN=MRPL16 PE=1 SV=1	18	28488	16	0	2	0	7.2	10.13	625	1	1	1	480.785	959.556	2	959.54	0.0157	1	4.1	4	K	AVSRGTLEK	M			File18230 Spectrum1826 scans: 5519
95	Q9NX20	39S ribosomal protein L16, mitochondrial OS=Homo sapiens OX=9606 GN=MRPL16 PE=1 SV=1	18	28488	16	0	2	0	7.2	10.13	629	2	1	1	480.785	959.556	2	959.54	0.0158	1	3.69	4.4	K	AVSRGTLEK	M			File18230 Spectrum1878 scans: 5809
95	Q9NX20	39S ribosomal protein L16, mitochondrial OS=Homo sapiens OX=9606 GN=MRPL16 PE=1 SV=1	18	28488	16	0	2	0	7.2	10.13	632	3	0	1	480.785	959.556	2	959.54	0.0158	1	2.52	5.8	K	AVSRGTLEK	M			File18230 Spectrum1287 scans: 4247
95	Q9NX20	39S ribosomal protein L16, mitochondrial OS=Homo sapiens OX=9606 GN=MRPL16 PE=1 SV=1	18	28488	16	0	2	0	7.2	10.13	634	5	0	1	480.785	959.556	2	959.54	0.0159	1	0.16	9.9	K	AVSRGTLEK	M			File18230 Spectrum962 scans: 3749
95	Q9NX20	39S ribosomal protein L16, mitochondrial OS=Homo sapiens OX=9606 GN=MRPL16 PE=1 SV=1	18	28488	16	0	2	0	7.2	10.13	636	1	0	1	480.785	959.556	2	959.54	0.016	1	10.49	0.92	K	AVSRGTLEK	M			File18230 Spectrum152 scans: 2602
95	Q9NX20	39S ribosomal protein L16, mitochondrial OS=Homo sapiens OX=9606 GN=MRPL16 PE=1 SV=1	18	28488	16	0	2	0	7.2	10.13	637	4	0	1	480.785	959.556	2	959.54	0.016	1	2.69	5.5	K	AVSRGTLEK	M			File18230 Spectrum108 scans: 2524
95	Q9NX20	39S ribosomal protein L16, mitochondrial OS=Homo sapiens OX=9606 GN=MRPL16 PE=1 SV=1	18	28488	16	0	2	0	7.2	10.13	639	1	1	1	480.785	959.556	2	959.54	0.0162	1	17.86	0.17	K	AVSRGTLEK	M			File18230 Spectrum197 scans: 2677
95	Q9NX20	39S ribosomal protein L16, mitochondrial OS=Homo sapiens OX=9606 GN=MRPL16 PE=1 SV=1	18	28488	16	0	2	0	7.2	10.13	640	1	1	1	480.785	959.556	2	959.54	0.0162	1	11.29	0.77	K	AVSRGTLEK	M			File18230 Spectrum618 scans: 3267
95	Q9NX20	39S ribosomal protein L16, mitochondrial OS=Homo sapiens OX=9606 GN=MRPL16 PE=1 SV=1	18	28488	16	0	2	0	7.2	10.13	1242	7	0	1	618.304	1234.59	2	1234.58	0.0096	1	0.51	12	K	YWGKFYMPK	R	Oxidation (M)	0.000000100.0	File18230 Spectrum561 scans: 3198	emPAI	0.12
96	P52735	Guanine nucleotide exchange factor VAV2 OS=Homo sapiens OX=9606 GN=VAV2 PE=1 SV=2	17	102478	2	0	1	0	2.4	6.67	1972	1	1	1	827.754	2480.24	3	2480.23	0.0107	1	17.41	0.18	R	QQLKEALEAMQDLAMYINEVK	R	Oxidation (M)	0.000000000100000000000.0	File18230 Spectrum1809 scans: 5462
96	P52735	Guanine nucleotide exchange factor VAV2 OS=Homo sapiens OX=9606 GN=VAV2 PE=1 SV=2	17	102478	2	0	1	0	2.4	6.67	1977	2	1	1	1249.12	2496.22	2	2496.22	-0.0073	1	2.2	5.5	R	QQLKEALEAMQDLAMYINEVK	R	2 Oxidation (M)	0.000000000100001000000.0	File18230 Spectrum1823 scans: 5497	emPAI	0.03
97	Q9Y6I3	Epsin-1 OS=Homo sapiens OX=9606 GN=EPN1 PE=1 SV=2	17	60370	2	0	2	0	3	4.72	85	1	1	1	399.193	796.371	2	796.375	-0.0035	0	16.91	0.19	-	MSTSSLR	R	Oxidation (M)	0.1000000.0	File18230 Spectrum61 scans: 2400
97	Q9Y6I3	Epsin-1 OS=Homo sapiens OX=9606 GN=EPN1 PE=1 SV=2	17	60370	2	0	2	0	3	4.72	1182	5	0	1	598.802	1195.59	2	1195.59	-0.0017	0	6.37	3.6	K	ENMYAVQTLK	D			File18230 Spectrum392 scans: 2969	emPAI	0.05
98	Q17R60	Interphotoreceptor matrix proteoglycan 1 OS=Homo sapiens OX=9606 GN=IMPG1 PE=1 SV=2	17	90015	1	0	1	0	0.8	4.79	85	1	0	1	399.193	796.371	2	796.368	0.0031	1	16.91	0.19	K	MSTMRR	I	Oxidation (M)	0.100000.0	File18230 Spectrum61 scans: 2400	emPAI	0.04
99	Q08043	Alpha-actinin-3 OS=Homo sapiens OX=9606 GN=ACTN3 PE=1 SV=2	16	103917	2	0	2	0	1.3	5.37	34	1	1	1	374.716	747.416	2	747.417	-0.0003	0	16.26	0.33	K	YLDIPK	M			File18230 Spectrum885 scans: 3647
99	Q08043	Alpha-actinin-3 OS=Homo sapiens OX=9606 GN=ACTN3 PE=1 SV=2	16	103917	2	0	2	0	1.3	5.37	118	8	0	1	405.224	808.433	2	808.427	0.0062	1	2.9	7.2	R	RMVPYK	G	Oxidation (M)	0.010000.0	File18230 Spectrum458 scans: 3063	emPAI	0.03
100	P0C874	Spermatogenesis-associated protein 31D3 OS=Homo sapiens OX=9606 GN=SPATA31D3 PE=2 SV=1	15	103380	9	0	2	0	3.3	8.32	1537	4	1	1	494.291	1479.85	3	1479.84	0.0112	1	9.09	0.45	K	QLENALTVHLSKK	F			File18230 Spectrum185 scans: 2655
100	P0C874	Spermatogenesis-associated protein 31D3 OS=Homo sapiens OX=9606 GN=SPATA31D3 PE=2 SV=1	15	103380	9	0	2	0	3.3	8.32	1771	1	1	1	913.905	1825.79	2	1825.82	-0.0252	0	13.84	0.21	R	DLGTHMMHLSGNDSGVR	L			File18230 Spectrum1176 scans: 4063
100	P0C874	Spermatogenesis-associated protein 31D3 OS=Homo sapiens OX=9606 GN=SPATA31D3 PE=2 SV=1	15	103380	9	0	2	0	3.3	8.32	1772	4	1	1	913.905	1825.8	2	1825.82	-0.0248	0	6.24	1.2	R	DLGTHMMHLSGNDSGVR	L			File18230 Spectrum1237 scans: 4163
100	P0C874	Spermatogenesis-associated protein 31D3 OS=Homo sapiens OX=9606 GN=SPATA31D3 PE=2 SV=1	15	103380	9	0	2	0	3.3	8.32	1773	6	1	1	913.906	1825.8	2	1825.82	-0.0232	0	0.05	5.3	R	DLGTHMMHLSGNDSGVR	L			File18230 Spectrum1096 scans: 3933
100	P0C874	Spermatogenesis-associated protein 31D3 OS=Homo sapiens OX=9606 GN=SPATA31D3 PE=2 SV=1	15	103380	9	0	2	0	3.3	8.32	1774	1	1	1	913.906	1825.8	2	1825.82	-0.023	0	14.24	0.2	R	DLGTHMMHLSGNDSGVR	L			File18230 Spectrum1281 scans: 4238
100	P0C874	Spermatogenesis-associated protein 31D3 OS=Homo sapiens OX=9606 GN=SPATA31D3 PE=2 SV=1	15	103380	9	0	2	0	3.3	8.32	1775	1	1	1	913.906	1825.8	2	1825.82	-0.023	0	1.18	4.1	R	DLGTHMMHLSGNDSGVR	L			File18230 Spectrum1328 scans: 4322
100	P0C874	Spermatogenesis-associated protein 31D3 OS=Homo sapiens OX=9606 GN=SPATA31D3 PE=2 SV=1	15	103380	9	0	2	0	3.3	8.32	1776	1	1	1	913.906	1825.8	2	1825.82	-0.022	0	15.26	0.17	R	DLGTHMMHLSGNDSGVR	L			File18230 Spectrum1304 scans: 4280
100	P0C874	Spermatogenesis-associated protein 31D3 OS=Homo sapiens OX=9606 GN=SPATA31D3 PE=2 SV=1	15	103380	9	0	2	0	3.3	8.32	1777	3	1	1	913.906	1825.8	2	1825.82	-0.0218	0	1.41	4	R	DLGTHMMHLSGNDSGVR	L			File18230 Spectrum1465 scans: 4559
100	P0C874	Spermatogenesis-associated protein 31D3 OS=Homo sapiens OX=9606 GN=SPATA31D3 PE=2 SV=1	15	103380	9	0	2	0	3.3	8.32	1778	1	1	1	913.907	1825.8	2	1825.82	-0.0214	0	15.38	0.16	R	DLGTHMMHLSGNDSGVR	L			File18230 Spectrum1059 scans: 3883	emPAI	0.03
101	P25100	Alpha-1D adrenergic receptor OS=Homo sapiens OX=9606 GN=ADRA1D PE=1 SV=2	15	61394	1	0	1	0	2.8	9.41	1512	1	1	1	486.562	1456.66	3	1456.68	-0.0214	1	15.07	0.27	R	GAATGADGAHGMRSAK	G			File18230 Spectrum16 scans: 2179	emPAI	0.05
102	P18858	DNA ligase 1 OS=Homo sapiens OX=9606 GN=LIG1 PE=1 SV=1	13	102301	3	0	3	0	2.9	5.49	133	4	1	1	411.721	821.428	2	821.422	0.0064	0	2.14	9.4	K	GLFVACR	H			File18230 Spectrum1001 scans: 3805
102	P18858	DNA ligase 1 OS=Homo sapiens OX=9606 GN=LIG1 PE=1 SV=1	13	102301	3	0	3	0	2.9	5.49	569	1	1	1	473.29	944.565	2	944.556	0.0095	1	13.15	0.37	K	GISLRFPR	F			File18230 Spectrum492 scans: 3112
102	P18858	DNA ligase 1 OS=Homo sapiens OX=9606 GN=LIG1 PE=1 SV=1	13	102301	3	0	3	0	2.9	5.49	1572	5	1	1	770.887	1539.76	2	1539.73	0.0277	1	1.04	13	-	MQRSIMSFFHPK	K	2 Oxidation (M)	0.100001000000.0	File18230 Spectrum1525 scans: 4662	emPAI	0.03
Peptide matches not assigned to protein hits	--------------------------------------------------------
											1	1	1	0	350.687	699.359	2	699.349	0.0099	0	9.36	1.2		AGHIMR		Oxidation (M)	0.000010.0	File18230 Spectrum1172 scans: 4056
											3				352.572	703.13	2											File18230 Spectrum1784 scans: 5406
											4	1	0	0	352.695	703.375	2	703.369	0.0062	0	19.38	0.31		LAACAAK				File18230 Spectrum68 scans: 2423
											5	1	1	0	355.682	709.349	2	709.358	-0.0092	0	7.84	1.8		LGAMFR		Oxidation (M)	0.000100.0	File18230 Spectrum1005 scans: 3811
											6	1	1	0	357.235	712.456	2	712.448	0.008	0	3.57	2.8		TVAVPVK				File18230 Spectrum1517 scans: 4647
											7	1	1	0	362.222	722.43	2	722.444	-0.0141	0	12.45	0.28		LAALHAK				File18230 Spectrum1581 scans: 4765
											8				362.555	723.096	2											File18230 Spectrum142 scans: 2589
											9				362.556	723.097	2											File18230 Spectrum176 scans: 2640
											10	1	1	0	363.217	724.419	2	724.423	-0.004	0	4.8	1.8		VPSGLPR				File18230 Spectrum673 scans: 3349
											11	1	1	0	363.218	724.421	2	724.423	-0.0024	0	0.43	6.3		VAHLTGK				File18230 Spectrum647 scans: 3302
											12				363.267	724.519	2											File18230 Spectrum1953 scans: 6232
											13	1	1	0	363.671	725.327	2	725.32	0.0067	1	3.18	2.9		MGKSCK		Oxidation (M)	0.100000.0	File18230 Spectrum1003 scans: 3809
											14				363.765	725.516	2											File18230 Spectrum1588 scans: 4777
											15				364.15	726.285	2											File18230 Spectrum585 scans: 3227
											16	1	1	0	364.15	726.286	2	726.283	0.0028	0	1.35	0.73		CCPYK				File18230 Spectrum640 scans: 3294
											17				364.224	726.433	2											File18230 Spectrum1584 scans: 4770
											18				364.542	727.07	2											File18230 Spectrum1429 scans: 4501
											19	1	1	0	364.724	727.434	2	727.423	0.0108	0	2.84	7.2		ATPVAAAK				File18230 Spectrum466 scans: 3074
											20	1	1	0	364.724	727.434	2	727.445	-0.011	1	8.13	2.1		RGLGLGR				File18230 Spectrum517 scans: 3140
											22	1	1	0	366.719	731.424	2	731.422	0.0028	0	8.67	2.3		LDIFPK				File18230 Spectrum1308 scans: 4288
											23	1	1	0	366.72	731.425	2	731.436	-0.0118	0	14.35	0.62		LMSILR				File18230 Spectrum1288 scans: 4248
											25				368.72	735.425	2											File18230 Spectrum1501 scans: 4614
											26				368.721	735.428	2											File18230 Spectrum851 scans: 3602
											27				372.057	742.099	2											File18230 Spectrum1140 scans: 4011
											29				372.531	743.048	2											File18230 Spectrum1420 scans: 4483
											31	1	0	0	373.732	745.449	2	745.445	0.0046	1	4.09	2		KTSGVVR				File18230 Spectrum706 scans: 3399
											32	1	0	0	374.688	747.362	2	747.359	0.0035	0	16.75	0.44		QDLMGGK				File18230 Spectrum842 scans: 3590
											33	1	1	0	374.689	747.363	2	747.37	-0.0071	1	19.32	0.25		REAMNK				File18230 Spectrum797 scans: 3532
											35	1	1	0	374.716	747.418	2	747.413	0.0059	1	11.41	0.92		EKSGSLK				File18230 Spectrum1015 scans: 3826
											36				377.233	752.451	2											File18230 Spectrum1499 scans: 4610
											37				377.247	752.48	2											File18230 Spectrum782 scans: 3512
											38	1	0	0	377.674	753.333	2	753.34	-0.007	0	15.27	0.2		ALMMEK		2 Oxidation (M)	0.001100.0	File18230 Spectrum415 scans: 2998
											39	1	1	0	378.219	754.422	2	754.409	0.0138	0	10.1	0.95		NAALGPGR				File18230 Spectrum201 scans: 2685
											40				378.359	754.703	2											File18230 Spectrum1045 scans: 3863
											41				378.359	754.703	2											File18230 Spectrum1245 scans: 4178
											42				379.249	756.483	2											File18230 Spectrum1560 scans: 4738
											43				379.711	757.407	2											File18230 Spectrum240 scans: 2744
											44	1	1	0	379.711	757.408	2	757.416	-0.008	0	5.34	5.1		HLTMIK		Oxidation (M)	0.000100.0	File18230 Spectrum1455 scans: 4546
											45				379.711	757.408	2											File18230 Spectrum272 scans: 2795
											46	1	1	0	379.75	757.485	2	757.47	0.0148	1	6.81	2.4		IPSVSKK				File18230 Spectrum1520 scans: 4650
											47	1	1	0	380.203	758.391	2	758.392	-0.001	0	3.77	8.3		LGQAGEGK				File18230 Spectrum345 scans: 2894
											48	1	1	0	380.203	758.391	2	758.386	0.0057	1	5.3	5.8		GAAPKCR				File18230 Spectrum367 scans: 2935
											49	1	1	0	380.203	758.392	2	758.392	-0.0002	0	7.88	3.2		LGQAGEGK				File18230 Spectrum307 scans: 2839
											50	1	1	0	380.222	758.429	2	758.415	0.014	1	15.05	0.93		LSGGGGRR				File18230 Spectrum629 scans: 3281
											51	1	1	0	380.692	759.37	2	759.376	-0.0065	0	9.21	1.5		LGEQEGK				File18230 Spectrum1109 scans: 3960
											52	1	1	0	381.707	761.399	2	761.403	-0.0047	0	16.92	0.44		VAGTTGTR				File18230 Spectrum449 scans: 3050
											53				381.747	761.479	2											File18230 Spectrum484 scans: 3102
											54	1	1	0	382.191	762.368	2	762.369	-0.0018	0	5.13	5.4		MGSLPSR		Oxidation (M)	0.1000000.0	File18230 Spectrum1873 scans: 5779
											55	1	1	0	382.221	762.428	2	762.428	0.0006	0	9.4	1.9		GLFLEGK				File18230 Spectrum1185 scans: 4075
											56	1	1	0	382.686	763.357	2	763.365	-0.0077	1	8.32	2.2		MKNGNGK		Oxidation (M)	0.1000000.0	File18230 Spectrum1548 scans: 4711
											57	1	1	0	382.686	763.358	2	763.35	0.0075	0	15.19	0.45		YDPGANK				File18230 Spectrum214 scans: 2701
											58	1	1	0	383.219	764.424	2	764.426	-0.0013	0	14.3	0.46		MQIFVK				File18230 Spectrum1070 scans: 3897
											60	1	1	0	385.203	768.391	2	768.384	0.0072	0	11.01	0.97		AIAGMYK		Oxidation (M)	0.0000100.0	File18230 Spectrum627 scans: 3278
											61	1	1	0	385.753	769.492	2	769.492	-0.0006	1	4.3	2.4		AVRVGLR				File18230 Spectrum530 scans: 3156
											62	1	0	0	386.723	771.431	2	771.424	0.0076	0	6.64	3.9		AALDNLR				File18230 Spectrum573 scans: 3213
											63	1	1	0	386.724	771.433	2	771.439	-0.0066	1	5.17	5.4		PRQFPK				File18230 Spectrum624 scans: 3274
											66	1	1	0	387.244	772.474	2	772.481	-0.007	1	12.83	0.45		IGQIKSK				File18230 Spectrum1961 scans: 6263
											67	1	1	0	387.244	772.474	2	772.46	0.0147	0	8.65	1.2		FIAVPAR				File18230 Spectrum1951 scans: 6226
											68	1	1	0	387.727	773.439	2	773.439	-0.0008	1	13.92	0.93		INTGKNK				File18230 Spectrum1926 scans: 6072
											69	1	0	0	388.21	774.405	2	774.406	-0.0007	0	16.98	0.47		LLQDMR				File18230 Spectrum305 scans: 2837
											70	1	1	0	390.752	779.49	2	779.477	0.0134	1	2.78	1.4		LVRHQK				File18230 Spectrum303 scans: 2835
											71	1	1	0	393.2	784.386	2	784.397	-0.0102	0	3.98	4.5		LPSDEPK				File18230 Spectrum339 scans: 2886
											72	1	1	0	393.219	784.424	2	784.433	-0.0089	0	9.04	1.1		IIEPISN				File18230 Spectrum1927 scans: 6076
											74				394.003	785.992	2											File18230 Spectrum958 scans: 3743
											75	1	1	0	394.243	786.471	2	786.46	0.0115	0	9.1	2.4		IAISDIR				File18230 Spectrum160 scans: 2613
											76				395.233	788.451	2											File18230 Spectrum1967 scans: 6285
											77				395.233	788.451	2											File18230 Spectrum1955 scans: 6236
											78				395.239	788.464	2											File18230 Spectrum454 scans: 3057
											80	1	1	0	396.734	791.454	2	791.439	0.0148	1	4.92	3.5		KLTDTSK				File18230 Spectrum1066 scans: 3892
											81	1	1	0	398.212	794.41	2	794.396	0.0143	0	7.95	1.9		LTSAMTR		Oxidation (M)	0.0000100.0	File18230 Spectrum899 scans: 3664
											83				399.022	796.03	2											File18230 Spectrum1795 scans: 5422
											84				399.022	796.03	2											File18230 Spectrum1773 scans: 5377
											86				399.246	796.478	2											File18230 Spectrum1550 scans: 4718
											87				399.77	797.525	2											File18230 Spectrum1999 scans: 6535
											88	1	1	0	399.77	797.525	2	797.512	0.0124	0	9.17	0.59		IGIAAVVR				File18230 Spectrum2015 scans: 6652
											89	1	1	0	399.77	797.525	2	797.524	0.0012	1	0.07	4.8		IQLLRR				File18230 Spectrum2019 scans: 6680
											90	1	1	0	399.77	797.525	2	797.524	0.0012	1	8.83	0.63		ALGILRR				File18230 Spectrum2030 scans: 6764
											91	1	1	0	399.77	797.525	2	797.512	0.0125	0	8.82	0.64		IGIAAVVR				File18230 Spectrum2036 scans: 6820
											92	1	1	0	399.77	797.525	2	797.512	0.0125	0	7.4	0.88		VILLANR				File18230 Spectrum1939 scans: 6158
											93	1	1	0	399.77	797.525	2	797.524	0.0013	1	2.72	2.6		ALGILRR				File18230 Spectrum2022 scans: 6708
											94	1	1	0	399.77	797.525	2	797.524	0.0013	1	4.86	1.6		LLLQRR				File18230 Spectrum1946 scans: 6193
											95	1	1	0	399.77	797.525	2	797.512	0.0126	0	9.64	0.53		IGIAAVVR				File18230 Spectrum2033 scans: 6792
											96	1	1	0	399.77	797.525	2	797.512	0.0126	0	8.84	0.63		VVAVAALR				File18230 Spectrum2002 scans: 6563
											97	1	1	0	399.77	797.525	2	797.524	0.0014	1	9.51	0.54		IQLLRR				File18230 Spectrum2026 scans: 6736
											98	1	1	0	399.77	797.525	2	797.512	0.0126	0	6.53	1.1		IGIAAVVR				File18230 Spectrum2012 scans: 6624
											99	1	1	0	399.77	797.525	2	797.524	0.002	1	10.19	0.46		ALLIGRR				File18230 Spectrum2006 scans: 6592
											100	1	1	0	400.194	798.374	2	798.358	0.0158	0	1.1	6.5		EVGMYGK		Oxidation (M)	0.0001000.0	File18230 Spectrum1275 scans: 4229
											101	1	1	0	400.231	798.447	2	798.435	0.0122	0	14.49	0.36		AVAPGGATR				File18230 Spectrum702 scans: 3392
											102	1	1	0	400.231	798.448	2	798.46	-0.012	0	15.73	0.27		AVQGLSPK				File18230 Spectrum666 scans: 3334
											103	1	1	0	400.243	798.472	2	798.482	-0.0108	1	11.71	0.76		ALGGRAVR				File18230 Spectrum478 scans: 3091
											104	1	1	0	400.747	799.479	2	799.491	-0.0121	1	13.42	0.94		AALLEKR				File18230 Spectrum1129 scans: 3991
											105	1	1	0	401.209	800.402	2	800.393	0.0095	0	2.25	7.1		YPQHTR				File18230 Spectrum1924 scans: 6067
											107	1	1	0	401.24	800.465	2	800.476	-0.011	0	16.18	0.68		ELLASLR				File18230 Spectrum869 scans: 3627
											108				401.262	800.51	2											File18230 Spectrum1621 scans: 4860
											109				401.262	800.51	2											File18230 Spectrum1608 scans: 4825
											110				401.659	801.304	2											File18230 Spectrum1545 scans: 4704
											111	1	1	0	401.719	801.423	2	801.423	-0.0003	0	11.64	2		VAPTSAEK				File18230 Spectrum575 scans: 3215
											112	1	1	0	401.719	801.423	2	801.434	-0.0112	0	13.15	1.4		GIISAADR				File18230 Spectrum626 scans: 3277
											117	1	1	0	404.239	806.463	2	806.465	-0.0023	1	11.19	0.64		IFNGTKK				File18230 Spectrum1956 scans: 6237
											119				406.25	810.486	2											File18230 Spectrum710 scans: 3403
											120	1	1	0	406.255	810.496	2	810.508	-0.0114	1	8.01	0.59		AGRLPLGK				File18230 Spectrum232 scans: 2730
											121	1	1	0	406.706	811.397	2	811.386	0.0116	1	9.94	0.97		MSSRSTK		Oxidation (M)	0.1000000.0	File18230 Spectrum411 scans: 2994
											122	1	1	0	406.719	811.422	2	811.423	-0.0004	0	10.63	0.8		YLFVDR				File18230 Spectrum1265 scans: 4214
											123				407.011	812.007	2											File18230 Spectrum1771 scans: 5373
											125	1	1	0	407.242	812.469	2	812.476	-0.0069	0	1.74	5.6		LGPTLQGK				File18230 Spectrum780 scans: 3508
											126	1	0	0	408.253	814.491	2	814.48	0.0109	0	0.85	11		AIEELLK				File18230 Spectrum431 scans: 3020
											127	1	1	0	408.723	815.431	2	815.429	0.0017	0	7.41	3.2		ISPWTGR				File18230 Spectrum1131 scans: 3994
											129	1	1	0	409.742	817.47	2	817.459	0.0103	1	9.92	1.6		MRGGLLR		Oxidation (M)	0.1000000.0	File18230 Spectrum952 scans: 3733
											131	1	1	0	411.177	820.339	2	820.35	-0.0112	0	5.85	1		AAGQGDMR		Oxidation (M)	0.00000010.0	File18230 Spectrum456 scans: 3059
											132	1	1	0	411.177	820.339	2	820.35	-0.0104	0	5.66	1.1		CEQQTR				File18230 Spectrum349 scans: 2902
											133	1	0	0	411.721	821.428	2	821.414	0.0138	0	14.43	0.56		ASPAHSPR				File18230 Spectrum1001 scans: 3805
											134				412.261	822.507	2											File18230 Spectrum541 scans: 3171
											136				412.752	823.49	2											File18230 Spectrum777 scans: 3503
											137				412.753	823.491	2											File18230 Spectrum669 scans: 3338
											138	1	1	0	412.753	823.491	2	823.496	-0.0046	1	1.56	2.8		AAFKLFK				File18230 Spectrum1075 scans: 3904
											139	1	1	0	412.753	823.491	2	823.492	-0.0006	0	3.02	2		HSNILLK				File18230 Spectrum1035 scans: 3850
											140				412.753	823.491	2											File18230 Spectrum1411 scans: 4465
											141				412.753	823.491	2											File18230 Spectrum860 scans: 3615
											142				412.753	823.491	2											File18230 Spectrum1431 scans: 4504
											143	1	1	0	412.753	823.491	2	823.492	-0.0001	0	5.14	1.2		GPVSPLVR				File18230 Spectrum919 scans: 3690
											144	1	1	0	412.753	823.491	2	823.492	-0.0001	1	6.74	0.86		HLIKEGK				File18230 Spectrum631 scans: 3283
											145				412.753	823.492	2											File18230 Spectrum819 scans: 3560
											146				412.753	823.492	2											File18230 Spectrum744 scans: 3450
											147				412.753	823.492	2											File18230 Spectrum699 scans: 3389
											148	1	1	0	412.754	823.493	2	823.492	0.001	0	5.15	1.2		VLLSHGAK				File18230 Spectrum981 scans: 3775
											149	1	1	0	412.776	823.538	2	823.528	0.0101	1	0.65	1.4		TPLLPRK				File18230 Spectrum1965 scans: 6275
											150	1	1	0	412.777	823.54	2	823.528	0.0123	1	3.81	0.67		TPLLPRK				File18230 Spectrum1900 scans: 5951
											151	1	1	0	412.777	823.54	2	823.528	0.0124	1	1.36	1.2		TPLLPRK				File18230 Spectrum2008 scans: 6598
											152				412.777	823.54	2											File18230 Spectrum1896 scans: 5923
											153				412.777	823.54	2											File18230 Spectrum1971 scans: 6312
											154				412.777	823.54	2											File18230 Spectrum1949 scans: 6220
											155	1	1	0	412.777	823.54	2	823.528	0.0125	1	8.13	0.25		LPTLPKR				File18230 Spectrum1904 scans: 5979
											156				412.777	823.54	2											File18230 Spectrum1982 scans: 6400
											157				412.777	823.54	2											File18230 Spectrum1919 scans: 6037
											158				412.777	823.54	2											File18230 Spectrum1925 scans: 6069
											159				412.777	823.54	2											File18230 Spectrum2013 scans: 6629
											160	1	1	0	412.777	823.54	2	823.528	0.0126	1	2.37	0.93		TPLLPRK				File18230 Spectrum1978 scans: 6371
											161				412.777	823.54	2											File18230 Spectrum2032 scans: 6786
											162				412.778	823.541	2											File18230 Spectrum1995 scans: 6511
											163				412.778	823.541	2											File18230 Spectrum1989 scans: 6456
											164	1	1	0	412.778	823.541	2	823.528	0.0126	1	0.5	1.4		TPLLPRK				File18230 Spectrum1974 scans: 6342
											165	1	1	0	412.778	823.541	2	823.528	0.0127	1	2.61	0.88		TPLLPRK				File18230 Spectrum1986 scans: 6428
											166				412.778	823.541	2											File18230 Spectrum1929 scans: 6098
											167				412.778	823.541	2											File18230 Spectrum2021 scans: 6702
											168	1	1	0	412.778	823.541	2	823.528	0.0127	1	0.28	1.5		TPLLPRK				File18230 Spectrum1934 scans: 6127
											169	1	1	0	412.778	823.541	2	823.528	0.0127	1	0.27	1.5		TPLLPRK				File18230 Spectrum2000 scans: 6540
											170				412.778	823.541	2											File18230 Spectrum1992 scans: 6483
											171	1	1	0	412.778	823.541	2	823.528	0.0127	1	0.73	1.4		TPLLPRK				File18230 Spectrum2016 scans: 6657
											172				412.778	823.541	2											File18230 Spectrum2029 scans: 6758
											173				412.778	823.541	2											File18230 Spectrum2034 scans: 6813
											174				412.778	823.541	2											File18230 Spectrum1945 scans: 6192
											175				412.778	823.541	2											File18230 Spectrum2037 scans: 6841
											176				412.778	823.541	2											File18230 Spectrum2003 scans: 6568
											177				412.778	823.541	2											File18230 Spectrum2025 scans: 6730
											178				412.796	823.578	2											File18230 Spectrum1696 scans: 5065
											179				413.643	825.271	2											File18230 Spectrum911 scans: 3679
											180	1	1	0	413.697	825.38	2	825.369	0.0114	0	13.69	0.3		AGFGAMEK		Oxidation (M)	0.00000100.0	File18230 Spectrum570 scans: 3209
											181				413.698	825.381	2											File18230 Spectrum623 scans: 3273
											184	1	1	0	414.223	826.43	2	826.43	0.0007	0	2.14	7.5		GNVSTPPR				File18230 Spectrum258 scans: 2771
											185	1	1	0	414.75	827.486	2	827.498	-0.0119	1	22.75	0.084		ALRIEAR				File18230 Spectrum327 scans: 2868
											186	1	1	0	414.75	827.486	2	827.486	-0.0002	0	12.76	0.84		LAVQIER				File18230 Spectrum764 scans: 3481
											187				414.762	827.509	2											File18230 Spectrum1645 scans: 4904
											188	1	1	0	415.243	828.471	2	828.482	-0.0112	0	11.49	1.6		GLNISAVR				File18230 Spectrum141 scans: 2588
											190	1	1	0	415.729	829.444	2	829.448	-0.0036	0	22.44	0.16		AVMLPGAR		Oxidation (M)	0.00100000.0	File18230 Spectrum117 scans: 2543
											191	1	0	0	415.73	829.444	2	829.441	0.004	1	13.72	1.2		AAELDRR				File18230 Spectrum139 scans: 2584
											192	1	1	0	415.735	829.454	2	829.448	0.0064	0	8.06	4.8		ITPAMAAR				File18230 Spectrum346 scans: 2895
											193				416.183	830.351	2											File18230 Spectrum548 scans: 3179
											194	1	1	0	416.191	830.367	2	830.359	0.0074	0	7.91	0.6		MEEPGPR		Oxidation (M)	0.1000000.0	File18230 Spectrum226 scans: 2722
											197				416.761	831.507	2											File18230 Spectrum1964 scans: 6272
											200				418.753	835.491	2											File18230 Spectrum754 scans: 3464
											202				420.692	839.37	2											File18230 Spectrum580 scans: 3221
											204	1	1	0	421.266	840.518	2	840.518	-0.0005	0	6	1.5		VAVNGLLR				File18230 Spectrum535 scans: 3163
											205	1	1	0	421.266	840.518	2	840.504	0.0135	1	1.98	3.8		RLGSRPR				File18230 Spectrum483 scans: 3100
											207				421.757	841.5	2											File18230 Spectrum1968 scans: 6286
											209	1	0	0	421.758	841.501	2	841.502	-0.001	0	11.81	0.71		AVSVTPIR				File18230 Spectrum693 scans: 3380
											211	1	1	0	421.758	841.502	2	841.502	-0.0006	0	0.28	9.6		AVSVTPIR				File18230 Spectrum1660 scans: 4938
											212	1	1	0	421.758	841.502	2	841.517	-0.0158	1	1.93	6.5		AVKHLFK				File18230 Spectrum2004 scans: 6571
											213	1	1	0	421.758	841.502	2	841.517	-0.0158	1	2.17	6.2		AVKHLFK				File18230 Spectrum1944 scans: 6189
											214	1	0	0	421.758	841.502	2	841.502	-0.0005	0	12.11	0.63		AVSVTPIR				File18230 Spectrum625 scans: 3276
											215	1	0	0	421.758	841.502	2	841.502	-0.0005	0	6.09	2.5		AVSVTPIR				File18230 Spectrum1235 scans: 4161
											216	1	0	0	421.758	841.502	2	841.502	-0.0005	0	10.35	0.94		AVSVTPIR				File18230 Spectrum1088 scans: 3922
											218	1	0	0	421.758	841.502	2	841.517	-0.0157	1	8.24	1.5		AVKHLFK				File18230 Spectrum1758 scans: 5335
											221	1	0	0	421.758	841.502	2	841.502	-0.0005	0	11.46	0.73		AVSVTPIR				File18230 Spectrum1112 scans: 3965
											222	1	0	0	421.758	841.502	2	841.502	-0.0004	1	11.07	0.8		ELKSIPR				File18230 Spectrum936 scans: 3711
											224	1	0	0	421.758	841.502	2	841.502	-0.0005	0	5.89	2.6		AVSVTPIR				File18230 Spectrum1209 scans: 4118
											225	1	0	0	421.758	841.502	2	841.502	-0.0004	1	6.2	2.4		LEKTVPR				File18230 Spectrum1149 scans: 4024
											226	1	1	0	421.758	841.502	2	841.513	-0.0117	1	1.78	6.8		RDILLGR				File18230 Spectrum1639 scans: 4892
											227	1	1	0	421.758	841.502	2	841.502	-0.0004	0	6.41	2.3		AVSVTPIR				File18230 Spectrum1734 scans: 5198
											228	1	1	0	421.758	841.502	2	841.517	-0.0156	1	1.86	6.6		AVKHLFK				File18230 Spectrum1994 scans: 6506
											229	1	1	0	421.758	841.502	2	841.517	-0.0156	1	2.01	6.4		AVKHLFK				File18230 Spectrum1988 scans: 6447
											230	1	1	0	421.758	841.502	2	841.491	0.0108	0	0.25	9.6		GISLLPDK				File18230 Spectrum1948 scans: 6217
											231				421.758	841.502	2											File18230 Spectrum1977 scans: 6357
											232				421.758	841.502	2											File18230 Spectrum1981 scans: 6390
											233	1	1	0	421.758	841.502	2	841.517	-0.0156	1	2.04	6.4		AVKHLFK				File18230 Spectrum1928 scans: 6087
											234	1	1	0	421.758	841.502	2	841.502	-0.0004	1	4.12	4		AAGGPKLTK				File18230 Spectrum1705 scans: 5098
											236	1	0	0	421.758	841.502	2	841.502	-0.0004	0	11.56	0.71		AVSVTPIR				File18230 Spectrum892 scans: 3656
											237	1	1	0	421.758	841.502	2	841.517	-0.0156	1	1.23	7.7		AVKHLFK				File18230 Spectrum1991 scans: 6476
											238				421.758	841.502	2											File18230 Spectrum1940 scans: 6160
											239	1	1	0	421.758	841.502	2	841.491	0.0109	0	1.24	7.7		GISLLPDK				File18230 Spectrum2017 scans: 6664
											241	1	1	0	421.758	841.502	2	841.502	-0.0003	1	4.96	3.3		AAGGPKLTK				File18230 Spectrum1749 scans: 5303
											242	1	1	0	421.758	841.502	2	841.502	-0.0003	1	5.46	2.9		AAGGPKLTK				File18230 Spectrum1697 scans: 5067
											243	1	1	0	421.758	841.502	2	841.502	-0.0003	1	3.38	4.7		AAGGPKLTK				File18230 Spectrum1715 scans: 5133
											246	1	0	0	421.758	841.502	2	841.502	-0.0003	1	4.97	3.2		LEKTVPR				File18230 Spectrum1687 scans: 5034
											247	1	0	0	421.758	841.502	2	841.488	0.0136	1	8.36	1.5		AGRTRPGK				File18230 Spectrum1616 scans: 4851
											248	1	1	0	421.758	841.502	2	841.513	-0.0115	1	3.64	4.4		AVDLIRR				File18230 Spectrum1895 scans: 5920
											249	1	1	0	421.758	841.502	2	841.491	0.011	0	0.69	8.7		GISLLPDK				File18230 Spectrum2027 scans: 6739
											250				421.758	841.502	2											File18230 Spectrum1985 scans: 6418
											251	1	1	0	421.758	841.502	2	841.502	-0.0003	1	4.02	4		AAGGPKLTK				File18230 Spectrum1668 scans: 4970
											252	1	1	0	421.758	841.502	2	841.502	-0.0003	1	6.02	2.6		AAGGPKLTK				File18230 Spectrum1724 scans: 5166
											254	1	0	0	421.758	841.502	2	841.491	0.011	0	10.97	0.82		GISLLPDK				File18230 Spectrum1509 scans: 4635
											256	1	0	0	421.758	841.502	2	841.502	-0.0003	0	11.97	0.65		AVSVTPIR				File18230 Spectrum847 scans: 3598
											258	1	0	0	421.758	841.502	2	841.513	-0.0115	1	5.26	3		AAANKLVR				File18230 Spectrum1289 scans: 4250
											259	1	1	0	421.758	841.502	2	841.513	-0.0114	1	1.65	6.9		AVDLIRR				File18230 Spectrum1857 scans: 5685
											260	1	1	0	421.758	841.502	2	841.517	-0.0155	1	2.66	5.5		AVKHLFK				File18230 Spectrum1905 scans: 5990
											264	1	1	0	421.758	841.502	2	841.488	0.0137	1	13.27	0.48		AGRTRPGK				File18230 Spectrum1598 scans: 4800
											265	1	1	0	421.758	841.502	2	841.513	-0.0114	1	12.69	0.54		AVDLIRR				File18230 Spectrum1827 scans: 5521
											266	1	1	0	421.758	841.502	2	841.502	-0.0001	1	12.27	0.6		LEKTVPR				File18230 Spectrum1861 scans: 5713
											267	1	1	0	421.758	841.502	2	841.491	0.0111	0	5.63	2.8		GISLLPDK				File18230 Spectrum1820 scans: 5490
											268	1	1	0	421.758	841.502	2	841.513	-0.0114	1	6.46	2.3		AVDLIRR				File18230 Spectrum2040 scans: 6885
											269	1	1	0	421.758	841.502	2	841.491	0.0111	0	2.96	5.1		GISLLPDK				File18230 Spectrum1899 scans: 5948
											270	1	1	0	421.758	841.502	2	841.502	-0.0001	1	5.08	3.1		AAGGPKLTK				File18230 Spectrum1740 scans: 5268
											271	1	0	0	421.758	841.502	2	841.502	-0.0001	1	6.14	2.5		LEKTVPR				File18230 Spectrum1679 scans: 5003
											272	1	1	0	421.758	841.502	2	841.502	-0.0001	1	1.99	6.4		ATPKQGIK				File18230 Spectrum1833 scans: 5551
											273	1	1	0	421.758	841.502	2	841.517	-0.0153	1	1.63	6.9		AVKHLFK				File18230 Spectrum2020 scans: 6699
											274	1	1	0	421.758	841.502	2	841.517	-0.0153	1	4.57	3.5		AVKHLFK				File18230 Spectrum1921 scans: 6055
											275	1	1	0	421.758	841.502	2	841.491	0.0111	0	2.77	5.3		GISLLPDK				File18230 Spectrum1936 scans: 6130
											276	1	0	0	421.758	841.502	2	841.488	0.0138	1	6.79	2.1		AGRTRPGK				File18230 Spectrum1335 scans: 4334
											278	1	0	0	421.758	841.502	2	841.513	-0.0113	1	4.67	3.4		AVDLIRR				File18230 Spectrum1890 scans: 5891
											279				421.758	841.502	2											File18230 Spectrum1998 scans: 6534
											280				421.758	841.502	2											File18230 Spectrum1973 scans: 6327
											282	1	1	0	421.758	841.502	2	841.513	-0.0112	1	19.45	0.11		AVDLIRR				File18230 Spectrum1866 scans: 5742
											283	1	1	0	421.758	841.502	2	841.491	0.0113	0	5.83	2.6		GISLLPDK				File18230 Spectrum1807 scans: 5455
											284	1	1	0	421.758	841.502	2	841.513	-0.0112	1	4.15	3.9		AVDLIRR				File18230 Spectrum1871 scans: 5772
											286	1	0	0	421.758	841.502	2	841.488	0.0139	1	3.61	4.4		AGRTRPGK				File18230 Spectrum970 scans: 3761
											287	1	1	0	421.758	841.502	2	841.502	0.0001	1	9.1	1.2		ATPKQGIK				File18230 Spectrum1839 scans: 5581
											288	1	1	0	421.758	841.502	2	841.488	0.014	1	7.26	1.9		AGRTRPGK				File18230 Spectrum1886 scans: 5862
											289	1	1	0	421.758	841.502	2	841.491	0.0114	0	7.7	1.7		GISLLPDK				File18230 Spectrum1845 scans: 5611
											290	1	1	0	421.758	841.502	2	841.502	0.0002	1	6.1	2.5		LEKTVPR				File18230 Spectrum1769 scans: 5369
											291	1	1	0	421.758	841.502	2	841.491	0.0114	0	7.53	1.8		GISLLPDK				File18230 Spectrum1881 scans: 5832
											293	1	1	0	421.759	841.502	2	841.502	0.0003	1	4.65	3.5		LEKTVPR				File18230 Spectrum1877 scans: 5802
											295	1	1	0	421.759	841.504	2	841.517	-0.0132	1	8.89	1.3		AVKHLFK				File18230 Spectrum1792 scans: 5417
											296				423.176	844.338	2											File18230 Spectrum545 scans: 3176
											297	1	1	0	423.227	844.439	2	844.456	-0.016	0	12.33	1.3		AGQIPGFR				File18230 Spectrum279 scans: 2805
											298	1	1	0	423.228	844.441	2	844.456	-0.0151	0	2.7	12		HSSVLFR				File18230 Spectrum17 scans: 2182
											299	1	1	0	423.228	844.441	2	844.452	-0.011	1	3.62	9.9		RITNDAR				File18230 Spectrum245 scans: 2751
											300				423.275	844.535	2											File18230 Spectrum1655 scans: 4929
											301	1	1	0	423.701	845.388	2	845.388	-0.0002	0	3.87	3.8		AEDAGEVR				File18230 Spectrum594 scans: 3238
											302	1	1	0	423.718	845.422	2	845.436	-0.0136	1	2.91	9.1		SSSKGPQR				File18230 Spectrum306 scans: 2838
											306	1	1	0	427.758	853.502	2	853.513	-0.0112	1	4.25	2.3		VDVRLPR				File18230 Spectrum908 scans: 3676
											307	1	1	0	427.76	853.505	2	853.513	-0.0087	1	6.55	1.4		VDVRLPR				File18230 Spectrum761 scans: 3476
											308	1	1	0	428.274	854.534	2	854.523	0.0111	1	7.12	0.8		AVAKLEPK				File18230 Spectrum609 scans: 3258
											309	1	1	0	428.274	854.534	2	854.534	0.0001	1	15.07	0.13		LAAKSPIR				File18230 Spectrum560 scans: 3197
											310	1	1	0	428.766	855.517	2	855.529	-0.0123	1	9.22	1.3		VAAKAQLR				File18230 Spectrum684 scans: 3366
											311	1	1	0	428.766	855.518	2	855.529	-0.0113	1	8.8	1.3		IALQKQR				File18230 Spectrum724 scans: 3423
											312	1	1	0	428.766	855.518	2	855.518	0.0002	0	8.9	1.3		SPLSLIAR				File18230 Spectrum903 scans: 3669
											313	1	1	0	428.767	855.519	2	855.529	-0.0102	1	7.77	1.7		RDILALR				File18230 Spectrum793 scans: 3528
											314	1	1	0	428.767	855.519	2	855.518	0.0014	0	10.36	0.93		ALLSTPVR				File18230 Spectrum657 scans: 3318
											315				431.684	861.353	2											File18230 Spectrum607 scans: 3255
											316	1	1	0	432.222	862.43	2	862.433	-0.0032	0	7.13	4.4		QALATGMR		Oxidation (M)	0.00000010.0	File18230 Spectrum372 scans: 2942
											317				432.748	863.482	2											File18230 Spectrum632 scans: 3284
											318	1	1	0	432.75	863.485	2	863.473	0.0128	1	3.03	6.7		RIHADPR				File18230 Spectrum695 scans: 3382
											319	1	1	0	433.243	864.471	2	864.464	0.0065	0	3.67	4.6		IAHMHLK		Oxidation (M)	0.0001000.0	File18230 Spectrum358 scans: 2918
											320	1	1	0	433.736	865.458	2	865.455	0.0039	0	9.02	1.7		AVFDLSSK				File18230 Spectrum670 scans: 3339
											321	1	1	0	434.766	867.518	2	867.508	0.0097	0	12.99	0.23		VPRPFPR				File18230 Spectrum1027 scans: 3841
											322	1	1	0	434.766	867.518	2	867.508	0.0099	0	8.35	0.67		VPRPFPR				File18230 Spectrum1342 scans: 4345
											323	1	1	0	434.766	867.518	2	867.508	0.0103	0	14.65	0.16		VPRPFPR				File18230 Spectrum1069 scans: 3896
											325	1	1	0	435.282	868.549	2	868.561	-0.0119	1	4.75	1.2		VVIGRLGR				File18230 Spectrum644 scans: 3299
											326	1	1	0	435.283	868.551	2	868.561	-0.0098	1	11.58	0.25		AAGLLLRR				File18230 Spectrum592 scans: 3236
											327	1	1	0	435.756	869.497	2	869.497	0	0	7.29	1.5		VVDVSVPR				File18230 Spectrum1313 scans: 4296
											328	1	1	0	435.756	869.497	2	869.508	-0.0111	0	4.98	2.5		VVQANALR				File18230 Spectrum1340 scans: 4341
											329	1	1	0	435.761	869.508	2	869.508	-0.0004	0	6.41	2		QAILAAQR				File18230 Spectrum326 scans: 2867
											330	1	1	0	435.762	869.51	2	869.497	0.0128	1	9.56	0.91		DPKLEIR				File18230 Spectrum282 scans: 2808
											331				435.774	869.533	2											File18230 Spectrum808 scans: 3545
											332	1	1	0	435.774	869.533	2	869.545	-0.0118	1	2.76	4		AQLAARLK				File18230 Spectrum986 scans: 3783
											333	1	1	0	435.774	869.533	2	869.549	-0.0156	1	7.66	1.2		VVKFLHK				File18230 Spectrum846 scans: 3597
											334	1	1	0	435.774	869.533	2	869.545	-0.0115	1	3.46	3.2		AQLAARLK				File18230 Spectrum1369 scans: 4389
											335	1	1	0	435.774	869.533	2	869.519	0.0137	1	8.08	1.1		VVRNNLR				File18230 Spectrum933 scans: 3707
											336	1	1	0	435.774	869.533	2	869.519	0.0137	1	0.11	6.9		VVRNNLR				File18230 Spectrum1024 scans: 3837
											337	1	1	0	435.774	869.533	2	869.545	-0.0114	1	3.98	2.8		AQLAARLK				File18230 Spectrum1462 scans: 4556
											338	1	1	0	435.774	869.533	2	869.545	-0.0114	1	2.32	4.2		VVVERLR				File18230 Spectrum1970 scans: 6301
											339	1	1	0	435.774	869.533	2	869.545	-0.0114	1	4.63	2.4		AQLAARLK				File18230 Spectrum1496 scans: 4606
											340	1	1	0	435.774	869.533	2	869.545	-0.0114	1	5.36	2.1		VVVERLR				File18230 Spectrum1435 scans: 4511
											341	1	1	0	435.774	869.533	2	869.545	-0.0114	1	1.39	5.2		AQLAARLK				File18230 Spectrum1102 scans: 3943
											342	1	1	0	435.774	869.533	2	869.533	-0.0001	1	18.42	0.1		QALSPKVK				File18230 Spectrum1736 scans: 5211
											343	1	1	0	435.774	869.533	2	869.545	-0.0113	1	5.72	1.9		AQLAARLK				File18230 Spectrum1393 scans: 4431
											344	1	1	0	435.774	869.533	2	869.545	-0.0113	1	4.42	2.6		AQLAARLK				File18230 Spectrum1760 scans: 5340
											345	1	1	0	435.774	869.533	2	869.545	-0.0113	1	4.94	2.3		AQLAARLK				File18230 Spectrum1221 scans: 4137
											346	1	1	0	435.774	869.533	2	869.545	-0.0114	1	7.65	1.2		VVVERLR				File18230 Spectrum1198 scans: 4095
											347	1	1	0	435.774	869.533	2	869.519	0.0138	1	10.11	0.69		VVRNNLR				File18230 Spectrum886 scans: 3649
											348	1	1	0	435.774	869.533	2	869.545	-0.0113	1	11.49	0.5		AQLAARLK				File18230 Spectrum1700 scans: 5075
											349	1	1	0	435.774	869.533	2	869.545	-0.0113	1	5.42	2		AQLAARLK				File18230 Spectrum1751 scans: 5307
											350	1	1	0	435.774	869.533	2	869.549	-0.0153	1	10.56	0.62		VVKFLHK				File18230 Spectrum729 scans: 3432
											351	1	1	0	435.774	869.533	2	869.545	-0.0113	1	2.02	4.5		AQLAARLK				File18230 Spectrum1597 scans: 4797
											352	1	1	0	435.774	869.533	2	869.545	-0.0112	1	5.6	2		AQLAARLK				File18230 Spectrum1518 scans: 4648
											353	1	1	0	435.774	869.533	2	869.545	-0.0112	1	5.17	2.2		AQLAARLK				File18230 Spectrum1717 scans: 5138
											354	1	1	0	435.774	869.533	2	869.545	-0.0112	1	5.34	2.1		AQLAARLK				File18230 Spectrum1272 scans: 4224
											355	1	1	0	435.774	869.533	2	869.545	-0.0113	1	3.93	2.9		VVQLQRK				File18230 Spectrum1547 scans: 4710
											356	1	1	0	435.774	869.533	2	869.545	-0.0112	1	4.22	2.7		AQLAARLK				File18230 Spectrum1299 scans: 4269
											357	1	1	0	435.774	869.534	2	869.545	-0.0112	1	4.41	2.6		AQLAARLK				File18230 Spectrum1689 scans: 5040
											358	1	1	0	435.774	869.534	2	869.545	-0.0112	1	5.72	1.9		AQLAARLK				File18230 Spectrum1662 scans: 4945
											359	1	1	0	435.774	869.534	2	869.545	-0.0112	1	4.24	2.7		AQLAARLK				File18230 Spectrum1707 scans: 5106
											360	1	1	0	435.774	869.534	2	869.545	-0.0112	1	3.76	3		AQLAARLK				File18230 Spectrum1414 scans: 4471
											361	1	1	0	435.774	869.534	2	869.545	-0.0111	1	6.53	1.6		AQLAARLK				File18230 Spectrum1741 scans: 5269
											362	1	1	0	435.774	869.534	2	869.545	-0.0111	1	3.46	3.2		AQLAARLK				File18230 Spectrum1610 scans: 4833
											363	1	1	0	435.774	869.534	2	869.545	-0.0111	1	9	0.89		AQLAARLK				File18230 Spectrum447 scans: 3048
											364	1	1	0	435.774	869.534	2	869.545	-0.011	1	11.48	0.5		AQLAARLK				File18230 Spectrum1683 scans: 5010
											365	1	1	0	435.774	869.534	2	869.533	0.0002	1	12.03	0.44		QALSPKVK				File18230 Spectrum1728 scans: 5172
											366	1	1	0	435.774	869.534	2	869.545	-0.011	1	6.41	1.6		AQLAARLK				File18230 Spectrum1649 scans: 4911
											367	1	1	0	435.774	869.534	2	869.533	0.0003	1	7.58	1.2		QALSPKVK				File18230 Spectrum1167 scans: 4047
											368	1	1	0	435.774	869.534	2	869.545	-0.0109	1	4.29	2.6		AQLAARLK				File18230 Spectrum1247 scans: 4181
											369	1	1	0	435.774	869.534	2	869.533	0.0004	0	8.89	0.92		KPANTLVK				File18230 Spectrum1922 scans: 6061
											370	1	1	0	435.774	869.534	2	869.533	0.0004	0	11.6	0.49		ALIISPTR				File18230 Spectrum1931 scans: 6100
											371	1	1	0	435.774	869.534	2	869.545	-0.0108	1	2.03	4.4		VVVERLR				File18230 Spectrum1915 scans: 6025
											372	1	1	0	435.774	869.534	2	869.545	-0.0107	1	4.93	2.3		AQLAARLK				File18230 Spectrum1628 scans: 4871
											373	1	1	0	435.774	869.534	2	869.545	-0.0107	1	2.43	4.1		VVVERLR				File18230 Spectrum1906 scans: 5991
											374	1	1	0	435.774	869.534	2	869.545	-0.0107	1	4.58	2.5		AQLAARLK				File18230 Spectrum1570 scans: 4752
											375	1	1	0	435.775	869.535	2	869.549	-0.0139	1	7.38	1.3		VVKFLHK				File18230 Spectrum691 scans: 3377
											376	1	1	0	435.775	869.535	2	869.519	0.016	1	8.56	1		VVRNNLR				File18230 Spectrum767 scans: 3487
											377	1	1	0	436.775	871.535	2	871.549	-0.0136	0	2	6.2		VVVTVISR				File18230 Spectrum1670 scans: 4976
											378				437.697	873.38	2											File18230 Spectrum294 scans: 2823
											380	1	1	0	438.75	875.486	2	875.486	0	0	16.25	0.38		TFGVSPLR				File18230 Spectrum1032 scans: 3846
											382				439.758	877.501	2											File18230 Spectrum712 scans: 3407
											383	1	1	0	440.732	879.449	2	879.434	0.0148	0	0.11	16		DFTELQK				File18230 Spectrum663 scans: 3327
											384				440.732	879.449	2											File18230 Spectrum688 scans: 3374
											385	1	1	0	440.733	879.451	2	879.445	0.0058	0	0.17	16		QFSSGLNK				File18230 Spectrum622 scans: 3271
											386	1	1	0	440.772	879.529	2	879.515	0.0135	1	8.24	0.65		AAPGRRPR				File18230 Spectrum453 scans: 3055
											387				440.772	879.529	2											File18230 Spectrum488 scans: 3107
											389	1	1	0	441.264	880.513	2	880.513	-0.0003	0	9.35	0.6		AALPGTVPR				File18230 Spectrum1527 scans: 4665
											390	1	1	0	441.264	880.513	2	880.502	0.0112	1	8.99	0.64		GSKTVVYK				File18230 Spectrum1504 scans: 4624
											392	1	1	0	441.714	881.414	2	881.399	0.0155	0	6.49	2.8		VASMMESK				File18230 Spectrum147 scans: 2596
											393	1	1	0	441.721	881.428	2	881.424	0.0041	0	7.8	2.1		AAESVYSR				File18230 Spectrum443 scans: 3041
											394	1	1	0	442.238	882.461	2	882.463	-0.0028	1	3	6.2		KLYCATK				File18230 Spectrum989 scans: 3786
											395	1	1	0	442.272	882.529	2	882.529	0.0002	1	6.08	1.2		SPVKTVPR				File18230 Spectrum839 scans: 3586
											399	1	0	0	442.764	883.513	2	883.513	-0.0001	0	7.55	1.4		ATVVEIPR				File18230 Spectrum1386 scans: 4417
											400	1	1	0	442.764	883.513	2	883.524	-0.0113	1	6.8	1.6		GLIPNKSR				File18230 Spectrum1409 scans: 4460
											401	1	1	0	442.769	883.523	2	883.538	-0.0152	0	5.03	2.4		VVPLSLEK				File18230 Spectrum760 scans: 3475
											402	1	1	0	443.261	884.508	2	884.508	0	0	11.51	0.77		AALSATVPR				File18230 Spectrum1341 scans: 4342
											403	1	1	0	443.261	884.508	2	884.508	0.0001	0	13.88	0.45		AALSATVPR				File18230 Spectrum1366 scans: 4385
											404	1	0	0	443.735	885.456	2	885.46	-0.0037	0	14.22	0.44		LWVEDPK				File18230 Spectrum13 scans: 2099
											405	1	1	0	445.74	889.466	2	889.451	0.0151	0	12.6	1.3		LSLDTDAR				File18230 Spectrum407 scans: 2988
											407	1	1	0	447.264	892.513	2	892.513	-0.0003	0	1.98	5.5		TAAPPAPLR				File18230 Spectrum896 scans: 3661
											408				447.74	893.465	2											File18230 Spectrum711 scans: 3406
											409	1	1	0	447.754	893.494	2	893.497	-0.0033	0	14.5	0.37		VVSYTLGR				File18230 Spectrum748 scans: 3456
											410	1	1	0	447.78	893.545	2	893.545	0	1	10.61	0.39		ALPKNVPR				File18230 Spectrum812 scans: 3550
											411	1	1	0	448.711	895.407	2	895.419	-0.0117	0	5.03	2.7		SFVDSWR				File18230 Spectrum151 scans: 2601
											414	1	1	0	449.77	897.525	2	897.528	-0.0031	0	15.93	0.18		LLAESLPR				File18230 Spectrum783 scans: 3514
											415	1	1	0	449.771	897.528	2	897.514	0.0138	1	7.69	1.3		KARPPSSR				File18230 Spectrum852 scans: 3604
											416	1	1	0	449.777	897.539	2	897.54	-0.0007	1	12.23	0.36		AKITNVPR				File18230 Spectrum503 scans: 3125
											417	1	1	0	449.777	897.539	2	897.528	0.0106	0	6.96	1.2		DIVSLVPR				File18230 Spectrum932 scans: 3705
											418	1	1	0	449.777	897.539	2	897.54	-0.0006	1	11.94	0.38		AKITNVPR				File18230 Spectrum462 scans: 3069
											419	1	1	0	449.777	897.539	2	897.528	0.0112	0	12.59	0.33		DIVSLVPR				File18230 Spectrum601 scans: 3247
											420	1	1	0	449.777	897.54	2	897.528	0.0113	0	11.57	0.42		DIVSLVPR				File18230 Spectrum432 scans: 3021
											421	1	1	0	449.777	897.54	2	897.551	-0.0109	1	12.74	0.31		AVIAAAARR				File18230 Spectrum213 scans: 2700
											422	1	1	0	449.782	897.55	2	897.54	0.0102	1	11.04	0.4		AKITNVPR				File18230 Spectrum552 scans: 3185
											423	1	1	0	450.251	898.487	2	898.487	0.0001	0	9.13	1.3		ATDQPVIR				File18230 Spectrum246 scans: 2752
											424	1	1	0	450.268	898.522	2	898.535	-0.0131	1	8.7	1.5		VATISPRR				File18230 Spectrum654 scans: 3313
											425	1	1	0	450.268	898.522	2	898.535	-0.013	1	10.9	0.9		VATISPRR				File18230 Spectrum680 scans: 3361
											426	1	1	0	450.269	898.524	2	898.535	-0.0109	1	14.13	0.4		VATISPRR				File18230 Spectrum721 scans: 3419
											427	1	1	0	450.761	899.508	2	899.508	-0.0001	0	6.06	3.9		NNELVALK				File18230 Spectrum966 scans: 3755
											428	1	0	0	450.779	899.543	2	899.555	-0.0117	1	4.85	3.1		AIQTAIRK				File18230 Spectrum1255 scans: 4197
											429	1	0	0	451.266	900.518	2	900.518	-0.0004	1	9.47	2.5		GLSPRFPK				File18230 Spectrum410 scans: 2993
											430	1	1	0	451.746	901.477	2	901.462	0.0157	1	8.65	3.5		AAGGQDKAGK				File18230 Spectrum1205 scans: 4111
											431				452.013	902.011	2											File18230 Spectrum1913 scans: 6017
											432	1	1	0	452.24	902.466	2	902.457	0.0093	0	13.26	0.98		AVMYLYK		Oxidation (M)	0.0010000.0	File18230 Spectrum444 scans: 3043
											433	1	1	0	452.248	902.482	2	902.482	0	1	3.86	8.7		KEPSTVSR				File18230 Spectrum413 scans: 2996
											434	1	1	0	453.206	904.397	2	904.389	0.0084	0	3.33	3.3		AGESEEQR				File18230 Spectrum531 scans: 3157
											435	1	1	0	453.755	905.496	2	905.482	0.0142	1	12.42	0.83		QESSKSLK				File18230 Spectrum1085 scans: 3918
											436	1	1	0	453.756	905.497	2	905.482	0.0152	1	9	1.8		QESSKSLK				File18230 Spectrum1110 scans: 3962
											438	1	1	0	454.248	906.48	2	906.484	-0.004	0	3.23	7.4		IAAISMASK		Oxidation (M)	0.000001000.0	File18230 Spectrum1329 scans: 4323
											439	1	1	0	454.248	906.481	2	906.484	-0.0038	0	10.21	1.5		IAAISMASK		Oxidation (M)	0.000001000.0	File18230 Spectrum1222 scans: 4138
											440	1	1	0	454.248	906.481	2	906.475	0.0064	0	10.55	1.4		NVFAGMIR				File18230 Spectrum1246 scans: 4180
											441				454.271	906.528	2											File18230 Spectrum992 scans: 3790
											442	1	1	0	454.748	907.481	2	907.495	-0.0141	0	3.77	6		QMYVVLR				File18230 Spectrum739 scans: 3444
											443	1	1	0	454.749	907.483	2	907.476	0.0069	0	1.09	11		AGAINATYK				File18230 Spectrum772 scans: 3496
											444				454.764	907.514	2											File18230 Spectrum587 scans: 3229
											445				454.769	907.524	2											File18230 Spectrum1056 scans: 3878
											446				454.788	907.561	2											File18230 Spectrum909 scans: 3677
											447	1	1	0	455.261	908.508	2	908.519	-0.0112	1	7.87	1.8		DRHGIALK				File18230 Spectrum1141 scans: 4012
											448	1	1	0	455.753	909.492	2	909.503	-0.0115	0	11.12	1.1		AVVHESLR				File18230 Spectrum366 scans: 2932
											451	1	1	0	456.785	911.555	2	911.567	-0.0117	1	0.27	4.4		IGLRNALR				File18230 Spectrum639 scans: 3293
											452	1	1	0	456.785	911.555	2	911.541	0.0134	1	1.97	3		LGSRRPAR				File18230 Spectrum518 scans: 3142
											453				456.785	911.556	2											File18230 Spectrum562 scans: 3200
											454	1	1	0	456.785	911.556	2	911.567	-0.0103	1	11.78	0.31		IGLRNALR				File18230 Spectrum475 scans: 3086
											455	1	1	0	456.803	911.592	2	911.592	0.0002	1	6.78	0.51		AVRVLLNK				File18230 Spectrum130 scans: 2568
											456	1	1	0	456.803	911.592	2	911.592	0.0003	1	11.28	0.18		VAIKIVNR				File18230 Spectrum166 scans: 2621
											459	1	1	0	457.259	912.503	2	912.503	-0.0004	0	12.4	0.74		ASLAADIPR				File18230 Spectrum1147 scans: 4022
											460	1	1	0	457.277	912.54	2	912.528	0.0118	0	7.46	2		AIGISEPVK				File18230 Spectrum708 scans: 3401
											461	1	1	0	457.277	912.54	2	912.539	0.0007	1	11.65	0.75		KLTVPAER				File18230 Spectrum895 scans: 3660
											462	1	1	0	457.278	912.541	2	912.528	0.013	0	12.34	0.64		ATVPDAVLK				File18230 Spectrum750 scans: 3459
											463	1	1	0	457.295	912.576	2	912.564	0.0111	0	11.56	0.31		VAAEILGIK				File18230 Spectrum843 scans: 3592
											464	1	1	0	457.295	912.576	2	912.564	0.0114	0	10.49	0.4		VAAEILGIK				File18230 Spectrum803 scans: 3539
											465	1	1	0	457.767	913.519	2	913.509	0.01	1	5.1	4.5		RGQDVALR				File18230 Spectrum873 scans: 3632
											466	1	0	0	458.764	915.514	2	915.503	0.0119	0	12.41	1.2		LVLTEGER				File18230 Spectrum169 scans: 2626
											467	1	1	0	459.255	916.496	2	916.498	-0.0013	0	2.57	12		IVLENSSR				File18230 Spectrum620 scans: 3269
											468	1	1	0	459.743	917.471	2	917.489	-0.0183	0	5.94	5.6		VLLEDAMK				File18230 Spectrum299 scans: 2829
											470	1	1	0	460.736	919.458	2	919.476	-0.018	0	1.71	12		VGDVVEFR				File18230 Spectrum441 scans: 3039
											471	1	1	0	460.745	919.476	2	919.476	0.0002	0	16.32	0.39		EQFLQQK				File18230 Spectrum369 scans: 2937
											472	1	1	0	460.767	919.52	2	919.535	-0.0147	1	5.94	2.8		ARVPGPPAR				File18230 Spectrum485 scans: 3103
											473				463.199	924.384	2											File18230 Spectrum370 scans: 2938
											474	1	1	0	463.793	925.571	2	925.56	0.0112	1	1.92	2.6		VNPDLLKK				File18230 Spectrum547 scans: 3178
											475	1	1	0	463.793	925.571	2	925.56	0.0112	1	4.38	1.5		VNPDLLKK				File18230 Spectrum595 scans: 3240
											477	1	1	0	464.286	926.557	2	926.555	0.0018	1	0.58	6.3		VRESLPVK				File18230 Spectrum746 scans: 3453
											478	1	1	0	464.304	926.593	2	926.602	-0.0098	1	1.94	2.5		LAVRTVIR				File18230 Spectrum858 scans: 3612
											479	1	1	0	465.233	928.451	2	928.45	0.0013	0	1.24	7.1		STATSSTFK				File18230 Spectrum1324 scans: 4315
											480	1	0	0	466.743	931.472	2	931.466	0.0065	1	17.58	0.35		AAEAARMGR				File18230 Spectrum255 scans: 2765
											482	1	1	0	466.782	931.549	2	931.553	-0.0037	0	0.62	5.4		VLLTMIAR		Oxidation (M)	0.00001000.0	File18230 Spectrum1170 scans: 4051
											483	1	1	0	467.236	932.457	2	932.439	0.018	0	9.69	2.2		GLMPDGTSR				File18230 Spectrum27 scans: 2276
											484	1	1	0	467.262	932.51	2	932.508	0.0019	0	1.07	12		AQIEAFVR				File18230 Spectrum1239 scans: 4167
											486	1	1	0	467.262	932.51	2	932.494	0.0166	0	3.2	7.6		MNMIGLVR				File18230 Spectrum1950 scans: 6225
											488	1	1	0	467.262	932.51	2	932.511	-0.0009	1	9.74	1.8		CTALVKNK				File18230 Spectrum1636 scans: 4885
											489	1	1	0	467.263	932.511	2	932.511	-0.0007	1	7.76	2.9		CTALVKNK				File18230 Spectrum1916 scans: 6031
											490				467.263	932.511	2											File18230 Spectrum1979 scans: 6373
											493	1	1	0	467.263	932.511	2	932.497	0.0142	0	0.11	17		VASLPGDFK				File18230 Spectrum2007 scans: 6595
											495	1	1	0	467.263	932.511	2	932.523	-0.0115	1	14.14	0.66		MSAALLRR		Oxidation (M)	0.10000000.0	File18230 Spectrum390 scans: 2967
											498	1	1	0	467.263	932.511	2	932.508	0.0031	0	8.42	2.5		FLSPSNLR				File18230 Spectrum1888 scans: 5873
											499	1	1	0	467.263	932.511	2	932.493	0.0184	1	2.98	8.6		VLSSREDK				File18230 Spectrum1305 scans: 4281
											500				467.263	932.511	2											File18230 Spectrum1515 scans: 4643
											503	1	1	0	467.263	932.511	2	932.493	0.0185	1	1.43	12		SESIDKVR				File18230 Spectrum1966 scans: 6284
											504	1	1	0	467.263	932.511	2	932.501	0.0098	1	5.02	5.4		GMGRFIPR				File18230 Spectrum1156 scans: 4033
											506	1	1	0	467.263	932.511	2	932.529	-0.0178	1	3.42	7.8		KLSELTSR				File18230 Spectrum1868 scans: 5752
											509	1	0	0	467.263	932.511	2	932.5	0.0112	0	0.82	14		LGENMILK		Oxidation (M)	0.00001000.0	File18230 Spectrum1984 scans: 6411
											510	1	0	0	467.263	932.511	2	932.515	-0.004	0	3.22	8.2		GIFPVLCK				File18230 Spectrum1765 scans: 5354
											511				467.263	932.511	2											File18230 Spectrum1975 scans: 6343
											514	1	0	0	467.263	932.511	2	932.508	0.0034	0	10.25	1.4		FLSPSNLR				File18230 Spectrum1722 scans: 5163
											515	1	0	0	467.263	932.511	2	932.508	0.0034	0	8.5	2		VGVAFADVR				File18230 Spectrum1849 scans: 5639
											517				467.263	932.511	2											File18230 Spectrum1901 scans: 5968
											518	1	0	0	467.263	932.511	2	932.515	-0.0039	0	11.88	0.94		CITLLWK				File18230 Spectrum1815 scans: 5479
											519	1	1	0	467.263	932.511	2	932.529	-0.0176	1	1.16	11		KLSELTSR				File18230 Spectrum1832 scans: 5542
											521	1	1	0	467.263	932.511	2	932.508	0.0035	1	12.89	0.75		VAFPDTRK				File18230 Spectrum1884 scans: 5844
											523				467.263	932.511	2											File18230 Spectrum1941 scans: 6185
											524	1	1	0	467.263	932.511	2	932.508	0.0036	0	0.1	14		AQIEAFVR				File18230 Spectrum916 scans: 3686
											525	1	1	0	467.263	932.512	2	932.511	0.0003	1	3.19	7		EMLQKLR		Oxidation (M)	0.0100000.0	File18230 Spectrum1710 scans: 5123
											526	1	1	0	467.263	932.512	2	932.5	0.0115	0	6	3.6		MALDINIK		Oxidation (M)	0.10000000.0	File18230 Spectrum1601 scans: 4805
											527	1	1	0	467.263	932.512	2	932.5	0.0115	0	9.58	1.6		LGENMILK		Oxidation (M)	0.00001000.0	File18230 Spectrum1893 scans: 5906
											528	1	1	0	467.263	932.512	2	932.5	0.0115	1	1.44	10		LQKLPTSM		Oxidation (M)	0.00000001.0	File18230 Spectrum1933 scans: 6116
											529				467.263	932.512	2											File18230 Spectrum1879 scans: 5814
											530	1	1	0	467.263	932.512	2	932.523	-0.0108	1	3.8	6		MSAALLRR		Oxidation (M)	0.10000000.0	File18230 Spectrum2024 scans: 6719
											531	1	0	0	467.263	932.512	2	932.497	0.015	0	6.45	3.3		AYQPDLVK				File18230 Spectrum1855 scans: 5670
											533	1	0	0	467.263	932.512	2	932.508	0.0038	0	10.13	1.4		VGVAFADVR				File18230 Spectrum7 scans: 1840
											535	1	0	0	467.263	932.512	2	932.5	0.0117	0	3.95	6		DQVMLALK		Oxidation (M)	0.00010000.0	File18230 Spectrum1271 scans: 4222
											537				467.263	932.512	2											File18230 Spectrum1863 scans: 5722
											540				467.263	932.512	2											File18230 Spectrum1996 scans: 6512
											541	1	1	0	467.263	932.512	2	932.529	-0.0171	0	7.29	2.8		STSLSALVR				File18230 Spectrum5 scans: 1053
											542	1	1	0	467.263	932.512	2	932.5	0.0122	0	4.16	5.6		LGENMILK		Oxidation (M)	0.00001000.0	File18230 Spectrum84 scans: 2462
											543				467.264	932.513	2											File18230 Spectrum1844 scans: 5609
											544	1	1	0	467.264	932.513	2	932.508	0.0047	0	10.33	1.3		LFPTGGSVR				File18230 Spectrum1786 scans: 5408
											545	1	1	0	467.276	932.537	2	932.537	0.0006	1	3.75	4.8		ATLEKLMK				File18230 Spectrum584 scans: 3226
											546	1	1	0	467.285	932.556	2	932.544	0.0113	1	5.73	1.6		AAVEFLRK				File18230 Spectrum1016 scans: 3827
											547				467.301	932.588	2											File18230 Spectrum1685 scans: 5025
											548				467.301	932.588	2											File18230 Spectrum1692 scans: 5056
											549	1	1	0	467.726	933.438	2	933.438	0.0003	0	2.27	9.1		AQEWCIK				File18230 Spectrum1092 scans: 3926
											550	1	1	0	467.752	933.49	2	933.495	-0.0049	1	3.74	8.2		TMKDQALK				File18230 Spectrum427 scans: 3012
											551	1	1	0	468.75	935.486	2	935.475	0.0118	0	11.99	0.9		AVSSQMIGK		Oxidation (M)	0.000001000.0	File18230 Spectrum473 scans: 3082
											552	1	1	0	468.772	935.529	2	935.53	-0.0015	0	1.71	5.8		GNLIVHQR				File18230 Spectrum1002 scans: 3806
											553	1	1	0	468.786	935.557	2	935.567	-0.0097	1	9.4	0.5		LGAPAVPRR				File18230 Spectrum993 scans: 3791
											554	1	1	0	469.245	936.475	2	936.481	-0.006	1	8.45	2.1		MSSSVVRR		Oxidation (M)	0.10000000.0	File18230 Spectrum718 scans: 3415
											555	1	1	0	469.25	936.486	2	936.492	-0.0061	0	3.02	6.9		AVFTDLGSK				File18230 Spectrum788 scans: 3520
											557				471.055	940.096	2											File18230 Spectrum1910 scans: 6012
											558	1	1	0	471.228	940.441	2	940.444	-0.0027	0	7.95	1.4		TLGMGSFGR		Oxidation (M)	0.000100000.0	File18230 Spectrum1136 scans: 4003
											559	1	1	0	471.28	940.546	2	940.557	-0.0108	1	18.62	0.11		VAGGRAAALR				File18230 Spectrum1217 scans: 4132
											560	1	1	0	471.311	940.607	2	940.596	0.0113	0	5.08	0.68		VTAVPTLLK				File18230 Spectrum929 scans: 3702
											561	1	1	0	471.311	940.607	2	940.596	0.0114	0	1.73	1.5		VLEILQVK				File18230 Spectrum882 scans: 3644
											562	1	1	0	471.785	941.555	2	941.545	0.0102	0	10.95	0.98		VTFHALVR				File18230 Spectrum937 scans: 3712
											563	1	1	0	472.729	943.444	2	943.436	0.0077	0	7.13	1.9		QENPQSNK				File18230 Spectrum1100 scans: 3937
											565	1	1	0	472.774	943.533	2	943.534	-0.0009	0	9.39	2.1		AGEQSVLLK				File18230 Spectrum323 scans: 2863
											566	1	1	0	473.221	944.428	2	944.42	0.0079	0	5.39	2.2		ENESPDVR				File18230 Spectrum1331 scans: 4328
											567	1	1	0	473.222	944.429	2	944.443	-0.0137	0	4.6	2.5		LEMYYAR				File18230 Spectrum1229 scans: 4150
											570	1	1	0	474.783	947.552	2	947.544	0.0083	0	2.63	3.8		AAGVLNYLK				File18230 Spectrum576 scans: 3216
											571				474.797	947.58	2											File18230 Spectrum1355 scans: 4363
											572	1	1	0	475.273	948.532	2	948.539	-0.0076	0	4.37	4.6		ALSLIYNR				File18230 Spectrum131 scans: 2569
											573	1	1	0	475.273	948.532	2	948.539	-0.0076	0	4.53	4.5		HGPLALVDK				File18230 Spectrum167 scans: 2622
											574	1	1	0	476.236	950.457	2	950.446	0.0114	0	11.97	1		SNSGQYPAK				File18230 Spectrum386 scans: 2963
											575				478.253	954.491	2											File18230 Spectrum659 scans: 3321
											576				478.254	954.493	2											File18230 Spectrum612 scans: 3261
											578	1	1	0	478.288	954.561	2	954.572	-0.0112	1	7.46	1.2		ARAAVVNVR				File18230 Spectrum509 scans: 3132
											579	1	1	0	478.735	955.456	2	955.455	0.0011	0	3.48	4.9		AVVHMDER				File18230 Spectrum679 scans: 3359
											580				480.784	959.554	2											File18230 Spectrum1778 scans: 5393
											583	1	1	0	480.785	959.555	2	959.544	0.0109	1	0.19	10		EVKSALWK				File18230 Spectrum1909 scans: 6004
											584				480.785	959.555	2											File18230 Spectrum1932 scans: 6108
											585	1	1	0	480.785	959.555	2	959.54	0.0149	1	0.24	9.9		DTLGLGKTR				File18230 Spectrum1943 scans: 6187
											587	1	0	0	480.785	959.555	2	959.54	0.015	1	8.13	1.6		DTLGLGKTR				File18230 Spectrum1891 scans: 5897
											588	1	0	0	480.785	959.555	2	959.54	0.015	1	1.35	7.7		DTLGLGKTR				File18230 Spectrum1887 scans: 5868
											590	1	0	0	480.785	959.555	2	959.54	0.0152	1	10.49	0.94		DTLGLGKTR				File18230 Spectrum1867 scans: 5746
											591	1	1	0	480.785	959.555	2	959.54	0.0152	1	2.36	6.1		DTLGLGKTR				File18230 Spectrum1213 scans: 4125
											592	1	0	0	480.785	959.555	2	959.54	0.0153	1	4.68	3.6		DTLGLGKTR				File18230 Spectrum1853 scans: 5657
											593	1	0	0	480.785	959.555	2	959.54	0.0153	1	17.35	0.19		DTLGLGKTR				File18230 Spectrum1847 scans: 5626
											595				480.785	959.555	2											File18230 Spectrum1897 scans: 5929
											596				480.785	959.555	2											File18230 Spectrum1349 scans: 4354
											597				480.785	959.555	2											File18230 Spectrum1440 scans: 4525
											601				480.785	959.555	2											File18230 Spectrum1591 scans: 4782
											602	1	0	0	480.785	959.555	2	959.54	0.0153	1	5.43	3		DTLGLGKTR				File18230 Spectrum1862 scans: 5716
											604	1	1	0	480.785	959.555	2	959.551	0.0042	1	3.52	4.6		GTSIASLRR				File18230 Spectrum1883 scans: 5839
											605	1	0	0	480.785	959.555	2	959.54	0.0154	0	5.13	3.2		AGLGSITSVR				File18230 Spectrum391 scans: 2968
											610	1	1	0	480.785	959.555	2	959.555	0.0002	0	5.66	2.8		IFQAVVQR				File18230 Spectrum1752 scans: 5310
											613	1	1	0	480.785	959.556	2	959.567	-0.011	0	0.23	9.8		LPRPPAPGR				File18230 Spectrum1764 scans: 5353
											616	1	0	0	480.785	959.556	2	959.544	0.0115	1	10.49	0.92		KISDWALK				File18230 Spectrum1858 scans: 5688
											618				480.785	959.556	2											File18230 Spectrum4 scans: 1052
											619	1	0	0	480.785	959.556	2	959.54	0.0156	1	8.68	1.4		DTLGLGKTR				File18230 Spectrum1665 scans: 4957
											622	1	0	0	480.785	959.556	2	959.54	0.0157	1	11.5	0.73		DTLGLGKTR				File18230 Spectrum1872 scans: 5778
											624	1	1	0	480.785	959.556	2	959.544	0.0117	1	4.09	4		EVKSALWK				File18230 Spectrum1814 scans: 5478
											628				480.785	959.556	2											File18230 Spectrum2043 scans: 7282
											629	1	0	0	480.785	959.556	2	959.54	0.0158	1	3.9	4.2		DTLGLGKTR				File18230 Spectrum1878 scans: 5809
											635				480.785	959.556	2											File18230 Spectrum1611 scans: 4834
											638				480.785	959.556	2											File18230 Spectrum918 scans: 3688
											641				480.786	959.556	2											File18230 Spectrum87 scans: 2481
											642				480.801	959.588	2											File18230 Spectrum1704 scans: 5090
											643				481.157	960.299	2											File18230 Spectrum883 scans: 3645
											645	1	1	0	481.774	961.533	2	961.523	0.0096	0	0.56	11		AGAPVPEPPK				File18230 Spectrum1040 scans: 3856
											646				482.08	962.145	2											File18230 Spectrum810 scans: 3548
											647	1	1	0	482.267	962.519	2	962.522	-0.0025	1	3.02	8		MRVSDLVK		Oxidation (M)	0.10000000.0	File18230 Spectrum1307 scans: 4287
											648				482.701	963.387	2											File18230 Spectrum155 scans: 2607
											649				482.701	963.387	2											File18230 Spectrum184 scans: 2654
											650	1	1	0	482.74	963.466	2	963.456	0.0108	1	4.75	5.9		MQRATEGR		Oxidation (M)	0.10000000.0	File18230 Spectrum951 scans: 3731
											651				483.193	964.371	2											File18230 Spectrum341 scans: 2889
											654	1	1	0	484.212	966.41	2	966.419	-0.0097	0	4.15	1.6		FDTHEYR				File18230 Spectrum1334 scans: 4331
											656	1	1	0	485.296	968.578	2	968.584	-0.0062	1	2.6	2.6		MALKLIHK		Oxidation (M)	0.10000000.0	File18230 Spectrum579 scans: 3220
											661	1	1	0	487.761	973.508	2	973.508	-0.0001	0	18.68	0.31		GVTDLDAVGK				File18230 Spectrum190 scans: 2663
											662				487.978	973.942	2											File18230 Spectrum1917 scans: 6032
											665				489.314	976.614	2											File18230 Spectrum1708 scans: 5110
											666				489.315	976.615	2											File18230 Spectrum1703 scans: 5081
											667	1	0	0	489.784	977.554	2	977.558	-0.0036	1	3.51	3.7		MAATLKSLK		Oxidation (M)	0.100000000.0	File18230 Spectrum352 scans: 2907
											668	1	1	0	490.251	978.488	2	978.477	0.0107	0	12.37	0.95		AVDYELNR				File18230 Spectrum162 scans: 2616
											669	1	1	0	490.283	978.551	2	978.55	0.0011	0	7.91	1.6		LLIYGASSR				File18230 Spectrum997 scans: 3799
											670				490.285	978.556	2											File18230 Spectrum1497 scans: 4607
											671				490.816	979.618	2											File18230 Spectrum474 scans: 3083
											672				492.193	982.371	2											File18230 Spectrum814 scans: 3552
											673	1	1	0	492.261	982.507	2	982.491	0.0164	1	0.93	11		KADISYMR				File18230 Spectrum261 scans: 2774
											674	1	1	0	492.749	983.483	2	983.478	0.0045	0	3.6	5.1		SEGSIQAHR				File18230 Spectrum734 scans: 3438
											675	1	1	0	492.754	983.494	2	983.504	-0.0095	0	8.63	1.8		VDQTAVHSK				File18230 Spectrum773 scans: 3497
											676	1	1	0	492.777	983.54	2	983.538	0.0026	1	11.77	0.72		MLRFFVR		Oxidation (M)	0.1000000.0	File18230 Spectrum10 scans: 1994
											677	1	1	0	493.269	984.524	2	984.528	-0.004	1	3.39	5.3		KIYSSYPK				File18230 Spectrum12 scans: 2083
											678	1	1	0	493.761	985.508	2	985.508	0	0	17.32	0.26		LTPEEIER				File18230 Spectrum461 scans: 3067
											679				493.793	985.571	2											File18230 Spectrum1236 scans: 4162
											683	1	1	0	495.272	988.53	2	988.519	0.0113	0	12.95	1		TSITQQPSK				File18230 Spectrum126 scans: 2559
											684	1	1	0	495.284	988.553	2	988.571	-0.0172	0	15.02	0.48		FLSGLLSPR				File18230 Spectrum725 scans: 3424
											685	1	1	0	495.285	988.555	2	988.574	-0.0187	1	18.58	0.2		MVQQLVKK		Oxidation (M)	0.10000000.0	File18230 Spectrum762 scans: 3479
											686	1	0	0	496.727	991.44	2	991.436	0.0042	0	17.52	0.15		SSEVDNWR				File18230 Spectrum200 scans: 2684
											687	1	1	0	496.735	991.455	2	991.464	-0.0094	0	1.33	9.1		VAVMEEGNK		Oxidation (M)	0.000100000.0	File18230 Spectrum972 scans: 3765
											688	1	1	0	496.765	991.515	2	991.516	-0.0008	0	8.55	2.7		YPMAVGLNK				File18230 Spectrum887 scans: 3650
											690	1	1	0	497.226	992.437	2	992.425	0.0125	1	4.93	2.5		HCRSYDR				File18230 Spectrum642 scans: 3296
											691				497.228	992.441	2											File18230 Spectrum731 scans: 3434
											693	1	1	0	497.276	992.538	2	992.54	-0.0022	0	13.2	0.61		HPNIQGISK				File18230 Spectrum287 scans: 2814
											695				497.308	992.602	2											File18230 Spectrum1389 scans: 4422
											697	1	1	0	497.746	993.477	2	993.488	-0.0109	1	3.19	6.6		YEEEIRR				File18230 Spectrum482 scans: 3099
											699	1	0	0	497.788	993.561	2	993.551	0.01	1	5.01	3.1		QLFRQFR				File18230 Spectrum69 scans: 2425
											700	1	1	0	498.26	994.506	2	994.491	0.0151	0	6.48	3.2		YNVLMSPR		Oxidation (M)	0.00001000.0	File18230 Spectrum831 scans: 3576
											702	1	1	0	499.245	996.476	2	996.488	-0.0114	0	7.97	1.9		AVEEDGHLK				File18230 Spectrum1555 scans: 4728
											703	1	1	0	499.771	997.528	2	997.53	-0.003	0	4.49	4.1		GLNVGPNATR				File18230 Spectrum984 scans: 3780
											705	1	1	0	500.746	999.477	2	999.485	-0.0078	0	3.18	4.6		ALAPMYYR		Oxidation (M)	0.00001000.0	File18230 Spectrum1055 scans: 3877
											706	1	1	0	500.775	999.535	2	999.524	0.0112	0	8.41	2.4		GLEAGLDTPK				File18230 Spectrum8 scans: 1938
											707	1	1	0	500.805	999.596	2	999.59	0.0063	0	3.92	4.3		GIAMLNLLR				File18230 Spectrum1273 scans: 4225
											709	1	1	0	501.278	1000.54	2	1000.54	0.0047	0	15.85	0.54		LGMSQIPQK				File18230 Spectrum275 scans: 2799
											712	1	1	0	502.282	1002.55	2	1002.55	-0.0037	1	3.7	6.8		AVCGLDKLK				File18230 Spectrum879 scans: 3639
											713				502.822	1003.63	2											File18230 Spectrum687 scans: 3371
											714				502.823	1003.63	2											File18230 Spectrum656 scans: 3315
											716	1	1	0	504.234	1006.45	2	1006.44	0.0141	0	9.25	1.1		ANLMHMMK		2 Oxidation (M)	0.00000110.0	File18230 Spectrum1629 scans: 4872
											717	1	1	0	505.269	1008.52	2	1008.51	0.0108	0	3.18	6.9		ETLLYENK				File18230 Spectrum1230 scans: 4153
											718	1	1	0	505.276	1008.54	2	1008.52	0.0134	0	0.99	9.5		QPPPASSPTK				File18230 Spectrum259 scans: 2772
											720	1	1	0	506.243	1010.47	2	1010.48	-0.0071	0	8.67	1.5		AEEAGAPGGPR				File18230 Spectrum829 scans: 3574
											721	1	1	0	506.325	1010.63	2	1010.62	0.0108	0	8.79	0.4		ALGAAVQLLR				File18230 Spectrum293 scans: 2822
											722	1	1	0	506.325	1010.63	2	1010.62	0.0113	1	4.43	1.1		LKEALKPGR				File18230 Spectrum599 scans: 3244
											723	1	1	0	506.325	1010.63	2	1010.63	0.0001	1	11.22	0.23		ALRNILGVR				File18230 Spectrum546 scans: 3177
											725	1	0	0	507.303	1012.59	2	1012.59	-0.0006	1	11.42	0.65		GLLGPETKAK				File18230 Spectrum1553 scans: 4726
											726				507.303	1012.59	2											File18230 Spectrum1745 scans: 5276
											727	1	1	0	507.303	1012.59	2	1012.58	0.01	1	4.74	3		GIPKQAPFR				File18230 Spectrum1640 scans: 4896
											728	1	0	0	507.303	1012.59	2	1012.58	0.01	1	8.96	1.1		GIPKQAPFR				File18230 Spectrum1727 scans: 5171
											729	1	1	0	507.303	1012.59	2	1012.59	0.0002	0	16.19	0.22		LGEEILALR				File18230 Spectrum1695 scans: 5064
											731	1	0	0	507.303	1012.59	2	1012.59	0.0004	0	12.88	0.47		LGLSLATNPK				File18230 Spectrum1521 scans: 4653
											733	1	1	0	507.783	1013.55	2	1013.56	-0.0111	1	14.25	0.58		QDDRLVLR				File18230 Spectrum9 scans: 1953
											735	1	1	0	509.271	1016.53	2	1016.53	0.0031	1	10.74	1.7		LGTQAEKDR				File18230 Spectrum423 scans: 3008
											737	1	0	0	509.272	1016.53	2	1016.52	0.0101	0	10.08	1.9		TVHVWGYR				File18230 Spectrum968 scans: 3758
											739	1	1	0	510.28	1018.55	2	1018.56	-0.0097	0	6.17	4.5		GNLLGGVSFR				File18230 Spectrum329 scans: 2870
											740	1	1	0	510.772	1019.53	2	1019.51	0.0146	0	2.09	11		LMLGTCPTK				File18230 Spectrum1337 scans: 4336
											741	1	1	0	510.772	1019.53	2	1019.54	-0.0109	0	9.34	2.1		GIYASERPK				File18230 Spectrum1364 scans: 4381
											743				511.328	1020.64	2											File18230 Spectrum1720 scans: 5160
											744				511.328	1020.64	2											File18230 Spectrum1713 scans: 5129
											745	1	1	0	511.761	1021.51	2	1021.52	-0.0115	0	3.43	6.8		EAPAGPPGAQK				File18230 Spectrum1231 scans: 4154
											746	1	1	0	511.762	1021.51	2	1021.49	0.015	0	3.36	6.9		QLLMGMADK		Oxidation (M)	0.000100000.0	File18230 Spectrum1314 scans: 4297
											747	1	1	0	512.241	1022.47	2	1022.47	-0.0033	0	2.11	6.3		SPSGTVCTSK				File18230 Spectrum498 scans: 3119
											748				512.241	1022.47	2											File18230 Spectrum549 scans: 3181
											749				513.241	1024.47	2											File18230 Spectrum385 scans: 2961
											750	1	1	0	513.261	1024.51	2	1024.5	0.0058	1	0.73	12		VREEMFAK		Oxidation (M)	0.00001000.0	File18230 Spectrum1577 scans: 4760
											751	1	1	0	513.267	1024.52	2	1024.53	-0.0111	0	5.11	4.7		AQTALHEQK				File18230 Spectrum564 scans: 3202
											753				513.746	1025.48	2											File18230 Spectrum649 scans: 3305
											754	1	1	0	514.28	1026.55	2	1026.54	0.01	1	4.62	4		LRNPWGER				File18230 Spectrum945 scans: 3724
											755	1	1	0	514.28	1026.55	2	1026.55	0.0001	0	1.25	8.7		DPGLQQTLR				File18230 Spectrum1019 scans: 3831
											756	1	1	0	514.28	1026.55	2	1026.55	-0.0045	1	5.8	3		MRNRPTPR				File18230 Spectrum982 scans: 3777
											757	1	1	0	514.28	1026.55	2	1026.55	-0.001	1	4.13	4.5		KHNLGHGHK				File18230 Spectrum23 scans: 2250
											758	1	1	0	514.28	1026.55	2	1026.55	-0.0044	1	5.8	3		MRNRPTPR				File18230 Spectrum906 scans: 3673
											759	1	1	0	514.28	1026.55	2	1026.55	0.0004	0	8.33	1.7		DPGLQQTLR				File18230 Spectrum1063 scans: 3888
											760	1	1	0	514.28	1026.55	2	1026.56	-0.0107	1	6.15	2.8		ARLSSPGPSR				File18230 Spectrum864 scans: 3620
											761	1	1	0	514.281	1026.55	2	1026.55	0.0008	0	7.61	2		DPGLQQTLR				File18230 Spectrum824 scans: 3566
											762	1	1	0	514.281	1026.55	2	1026.54	0.0094	1	1.95	7.6		KFSIFEEK				File18230 Spectrum283 scans: 2810
											763	1	1	0	514.282	1026.55	2	1026.54	0.011	0	3.72	4.6		YIFESIGAK				File18230 Spectrum247 scans: 2755
											764	1	1	0	514.753	1027.49	2	1027.51	-0.0199	1	8.16	1.7		LGYSMTRGK		Oxidation (M)	0.000010000.0	File18230 Spectrum1223 scans: 4139
											765				514.77	1027.53	2											File18230 Spectrum460 scans: 3066
											766	1	1	0	514.771	1027.53	2	1027.53	-0.0016	0	1.28	10		ALPSEELNR				File18230 Spectrum1153 scans: 4029
											767	1	1	0	514.772	1027.53	2	1027.53	0.0003	0	11.69	0.86		IETQGDPIR				File18230 Spectrum430 scans: 3019
											769	1	1	0	514.815	1027.62	2	1027.62	-0.0062	0	8.79	1.1		AMIAGLALLR				File18230 Spectrum371 scans: 2939
											770				515.22	1028.43	2											File18230 Spectrum1631 scans: 4874
											771	1	1	0	515.287	1028.56	2	1028.55	0.0093	0	7.08	3.5		LEVQADVQK				File18230 Spectrum751 scans: 3461
											774				516.202	1030.39	2											File18230 Spectrum737 scans: 3442
											775	1	1	0	516.245	1030.48	2	1030.47	0.0037	1	5.37	2.3		ATKDDYYR				File18230 Spectrum187 scans: 2659
											776	1	1	0	516.246	1030.48	2	1030.47	0.0058	1	0.38	7.8		ATKDDYYR				File18230 Spectrum281 scans: 2807
											779	1	1	0	516.769	1031.52	2	1031.53	-0.0077	0	12.2	1.3		DVIEVAQMK				File18230 Spectrum313 scans: 2849
											782	1	1	0	518.294	1034.57	2	1034.59	-0.0169	0	2.36	6.5		IVYSWVIR				File18230 Spectrum1531 scans: 4674
											785				521.762	1041.51	2											File18230 Spectrum1348 scans: 4353
											786				522.729	1043.44	2											File18230 Spectrum747 scans: 3455
											787	1	1	0	522.737	1043.46	2	1043.48	-0.0167	0	5.07	1.6		GEVVEGDPDK				File18230 Spectrum1216 scans: 4131
											788	1	1	0	522.769	1043.52	2	1043.54	-0.0192	0	0.15	14		MQSPVDVIR				File18230 Spectrum1402 scans: 4443
											789	1	1	0	522.77	1043.52	2	1043.54	-0.0113	1	0.39	13		EREALEAAR				File18230 Spectrum1477 scans: 4579
											790				522.77	1043.52	2											File18230 Spectrum1443 scans: 4530
											791				522.77	1043.53	2											File18230 Spectrum1424 scans: 4491
											792				522.778	1043.54	2											File18230 Spectrum1113 scans: 3966
											793	1	1	0	522.794	1043.57	2	1043.59	-0.0184	1	14.7	0.56		RAMITPALR		Oxidation (M)	0.001000000.0	File18230 Spectrum186 scans: 2658
											794				523.208	1044.4	2											File18230 Spectrum1623 scans: 4862
											795	1	1	0	523.261	1044.51	2	1044.52	-0.0099	1	1.12	11		MRFTFTSR				File18230 Spectrum1494 scans: 4603
											796	1	1	0	523.283	1044.55	2	1044.57	-0.0202	0	10.39	1.9		LSSAHVYLR				File18230 Spectrum250 scans: 2759
											797	1	1	0	523.283	1044.55	2	1044.56	-0.005	1	4.63	7.3		ESAVIARDGK				File18230 Spectrum266 scans: 2785
											798	1	0	0	523.284	1044.55	2	1044.54	0.0158	0	10.63	1.8		LGVNDCVLR				File18230 Spectrum996 scans: 3796
											799	1	1	0	523.285	1044.55	2	1044.54	0.0163	0	9.61	2.3		LGVNDCVLR				File18230 Spectrum735 scans: 3439
											800	1	1	0	523.285	1044.56	2	1044.57	-0.0166	0	9.38	2.4		LSSAHVYLR				File18230 Spectrum603 scans: 3249
											801	1	1	0	523.285	1044.56	2	1044.57	-0.0166	0	9.68	2.3		LSSAHVYLR				File18230 Spectrum218 scans: 2710
											802	1	1	0	523.285	1044.56	2	1044.54	0.017	0	10.81	1.7		LGVNDCVLR				File18230 Spectrum1043 scans: 3861
											803	1	1	0	523.285	1044.56	2	1044.57	-0.0156	0	10.24	2		LSSAHVYLR				File18230 Spectrum817 scans: 3557
											804	1	1	0	523.285	1044.56	2	1044.56	-0.0076	0	1.88	13		LLSCPGTVAK				File18230 Spectrum1180 scans: 4069
											805	1	1	0	523.285	1044.56	2	1044.54	0.0175	0	11	1.6		LGVNDCVLR				File18230 Spectrum857 scans: 3611
											806	1	1	0	523.285	1044.56	2	1044.57	-0.0155	0	10.6	1.7		LSSAHVYLR				File18230 Spectrum506 scans: 3129
											807	1	1	0	523.285	1044.56	2	1044.57	-0.0154	0	11.5	1.4		LSSAHVYLR				File18230 Spectrum445 scans: 3046
											808	1	1	0	523.285	1044.56	2	1044.54	0.0177	0	2.94	9.7		LGVNDCVLR				File18230 Spectrum1516 scans: 4644
											809	1	1	0	523.285	1044.56	2	1044.56	0	1	3.27	9		ESAVIARDGK				File18230 Spectrum1207 scans: 4115
											810	1	1	0	523.285	1044.56	2	1044.57	-0.0152	0	11.21	1.4		LSSAHVYLR				File18230 Spectrum555 scans: 3189
											811	1	1	0	523.285	1044.56	2	1044.57	-0.0152	0	10.49	1.7		LSSAHVYLR				File18230 Spectrum135 scans: 2576
											812	1	1	0	523.285	1044.56	2	1044.57	-0.0151	0	3.29	9		SAFLQVQPR				File18230 Spectrum1650 scans: 4912
											813	1	1	0	523.286	1044.56	2	1044.54	0.018	0	10.21	1.8		LGVNDCVLR				File18230 Spectrum111 scans: 2533
											814				523.286	1044.56	2											File18230 Spectrum1606 scans: 4818
											815				523.286	1044.56	2											File18230 Spectrum1619 scans: 4854
											816	1	1	0	523.286	1044.56	2	1044.57	-0.0147	0	8.5	2.7		LSSAHVYLR				File18230 Spectrum1274 scans: 4228
											817	1	1	0	523.286	1044.56	2	1044.54	0.0182	0	7.25	3.6		LGVNDCVLR				File18230 Spectrum1542 scans: 4693
											818	1	0	0	523.286	1044.56	2	1044.54	0.0182	0	9.54	2.1		LGVNDCVLR				File18230 Spectrum1079 scans: 3911
											819	1	1	0	523.286	1044.56	2	1044.57	-0.0147	0	8.35	2.8		LSSAHVYLR				File18230 Spectrum1241 scans: 4172
											820	1	1	0	523.286	1044.56	2	1044.57	-0.0104	1	10.32	1.8		RSEAASGVLR				File18230 Spectrum1315 scans: 4301
											821	1	1	0	523.286	1044.56	2	1044.57	-0.0144	0	9.74	2		LSSAHVYLR				File18230 Spectrum775 scans: 3501
											822	1	1	0	523.286	1044.56	2	1044.54	0.0186	0	9.34	2.2		LGVNDCVLR				File18230 Spectrum653 scans: 3310
											823	1	1	0	523.286	1044.56	2	1044.55	0.0075	1	11.07	1.5		CEQRLALR				File18230 Spectrum1143 scans: 4015
											824	1	1	0	523.286	1044.56	2	1044.57	-0.0139	0	7.56	3.3		LSSAHVYLR				File18230 Spectrum1104 scans: 3953
											825	1	1	0	523.287	1044.56	2	1044.56	-0.004	0	0.17	17		VMSIPDVIR		Oxidation (M)	0.010000000.0	File18230 Spectrum1395 scans: 4433
											826	1	1	0	523.287	1044.56	2	1044.55	0.0103	1	1.01	14		CEQRLALR				File18230 Spectrum1416 scans: 4478
											827	1	1	0	523.293	1044.57	2	1044.58	-0.0112	1	6.61	3.3		GVGSRGFPLR				File18230 Spectrum901 scans: 3667
											828	1	1	0	523.773	1045.53	2	1045.52	0.0158	1	9.08	2.6		EAGKGGVADSR				File18230 Spectrum342 scans: 2890
											829	1	1	0	523.774	1045.53	2	1045.52	0.0139	0	6.61	4.6		IWQEEVSR				File18230 Spectrum378 scans: 2950
											830	1	1	0	523.775	1045.53	2	1045.52	0.0156	0	6.94	4.6		IWQEEVSR				File18230 Spectrum302 scans: 2834
											831	1	1	0	523.776	1045.54	2	1045.52	0.0175	0	6.69	4.5		IWQEEVSR				File18230 Spectrum159 scans: 2612
											832				525.217	1048.42	2											File18230 Spectrum403 scans: 2983
											833				350.481	1048.42	3											File18230 Spectrum405 scans: 2986
											834	1	1	0	350.51	1048.51	3	1048.49	0.0151	0	5.55	4.4		ESVSWGTQR				File18230 Spectrum91 scans: 2487
											835	1	1	0	525.267	1048.52	2	1048.52	0.0033	0	7.38	3		AQMAALAAMR		Oxidation (M)	0.0000000010.0	File18230 Spectrum1155 scans: 4031
											836	1	0	0	525.269	1048.52	2	1048.54	-0.0177	1	11.62	1.3		LGSFARQDR				File18230 Spectrum1053 scans: 3875
											837	1	1	0	525.27	1048.53	2	1048.52	0.0106	0	16.78	0.38		AVVMISCNR				File18230 Spectrum863 scans: 3618
											838	1	1	0	525.271	1048.53	2	1048.55	-0.0208	0	10.5	1.7		GITMLEEIK		Oxidation (M)	0.000100000.0	File18230 Spectrum1012 scans: 3822
											839	1	1	0	525.271	1048.53	2	1048.55	-0.0201	0	11.79	1.2		GITMLEEIK		Oxidation (M)	0.000100000.0	File18230 Spectrum941 scans: 3719
											840	1	1	0	525.271	1048.53	2	1048.53	-0.0019	0	7.62	3.3		GLSPGNYSVR				File18230 Spectrum976 scans: 3770
											841	1	1	0	525.79	1049.57	2	1049.56	0.0047	1	5.42	4.3		HKITHTGEK				File18230 Spectrum81 scans: 2457
											842	1	1	0	526.262	1050.51	2	1050.49	0.0205	0	5.81	3.9		AVHGYFDSR				File18230 Spectrum298 scans: 2828
											843	1	1	0	526.264	1050.51	2	1050.52	-0.0073	0	9.48	1.6		ITGNMGLAMK		Oxidation (M)	0.0000100000.0	File18230 Spectrum1484 scans: 4589
											844	1	1	0	526.277	1050.54	2	1050.52	0.0187	1	13.66	0.71		LNYRSGEGR				File18230 Spectrum1529 scans: 4670
											845				526.372	1050.73	2											File18230 Spectrum1791 scans: 5416
											847	1	1	0	527.293	1052.57	2	1052.59	-0.0162	0	4.82	4		VVTEPPNGLK				File18230 Spectrum1197 scans: 4093
											848				529.186	1056.36	2											File18230 Spectrum1007 scans: 3814
											849	1	1	0	529.256	1056.5	2	1056.51	-0.0086	0	2.34	5.3		MSLPFYQR		Oxidation (M)	0.10000000.0	File18230 Spectrum1182 scans: 4072
											850	1	1	0	529.274	1056.53	2	1056.54	-0.0045	1	6.26	2.9		KHAAEMATAK				File18230 Spectrum825 scans: 3567
											851	1	1	0	529.283	1056.55	2	1056.55	0.0023	1	9.91	1.5		LGEPQARMR				File18230 Spectrum402 scans: 2982
											852	1	1	0	529.285	1056.56	2	1056.55	0.0059	1	8.07	2.2		LGEPQARMR				File18230 Spectrum336 scans: 2883
											853	1	1	0	529.285	1056.56	2	1056.55	0.0061	1	1.56	9.8		LGEPQARMR				File18230 Spectrum363 scans: 2927
											854	1	1	0	529.286	1056.56	2	1056.57	-0.0106	1	1.95	8.4		QDEGARLLR				File18230 Spectrum20 scans: 2214
											856				529.709	1057.4	2											File18230 Spectrum267 scans: 2786
											858	1	0	0	529.745	1057.48	2	1057.46	0.0193	0	7.8	0.93		SATEYADSSK				File18230 Spectrum1338 scans: 4337
											859				529.749	1057.48	2											File18230 Spectrum1306 scans: 4284
											860	1	1	0	529.777	1057.54	2	1057.52	0.0192	0	9.79	2.5		LWGDPVESR				File18230 Spectrum477 scans: 3090
											861	1	1	0	529.777	1057.54	2	1057.52	0.0204	0	3.42	11		LWGDPVESR				File18230 Spectrum437 scans: 3032
											862	1	1	0	529.778	1057.54	2	1057.55	-0.0109	0	8.9	3		GNIQEIQTR				File18230 Spectrum43 scans: 2342
											863	1	1	0	529.796	1057.58	2	1057.56	0.0143	1	0.42	16		GNSLLRENR				File18230 Spectrum995 scans: 3795
											864	1	1	0	530.257	1058.5	2	1058.52	-0.0175	0	6.69	2.1		GEMGLGAVPGR		Oxidation (M)	0.00100000000.0	File18230 Spectrum904 scans: 3670
											865	1	1	0	530.293	1058.57	2	1058.55	0.0198	0	1.21	15		VAITYAEHR				File18230 Spectrum295 scans: 2824
											866				530.735	1059.45	2											File18230 Spectrum1325 scans: 4316
											867	1	1	0	530.774	1059.53	2	1059.51	0.0199	1	4.25	8.8		GNGKMTSPPR		Oxidation (M)	0.0000100000.0	File18230 Spectrum1089 scans: 3923
											871	1	1	0	531.214	1060.41	2	1060.41	0.0081	0	6.65	0.22		LYEEDDMF				File18230 Spectrum500 scans: 3121
											872	1	1	0	531.215	1060.41	2	1060.41	0.0079	0	3.09	0.49		DQCPEPCR				File18230 Spectrum550 scans: 3182
											873	1	1	0	531.282	1060.55	2	1060.57	-0.0174	1	1.12	16		RQSVSPPYK				File18230 Spectrum1457 scans: 4548
											874	1	1	0	531.774	1061.53	2	1061.54	-0.0048	0	6.61	5.2		NFDTLDLPK				File18230 Spectrum1492 scans: 4600
											875	1	1	0	531.797	1061.58	2	1061.58	0.001	1	5.3	4.7		VLVKAEMEK		Oxidation (M)	0.000000100.0	File18230 Spectrum738 scans: 3443
											876				532.213	1062.41	2											File18230 Spectrum389 scans: 2966
											877	1	1	0	532.258	1062.5	2	1062.51	-0.0043	0	1.01	11		TSMISFFSK		Oxidation (M)	0.001000000.0	File18230 Spectrum78 scans: 2452
											878	1	1	0	532.267	1062.52	2	1062.53	-0.0121	0	7.56	3.4		NSVMLWWK				File18230 Spectrum124 scans: 2554
											881	1	1	0	533.253	1064.49	2	1064.47	0.0173	1	3.82	4.6		GGGDRGYGGNR				File18230 Spectrum1000 scans: 3804
											882	1	1	0	533.254	1064.49	2	1064.51	-0.0183	0	7.65	1.9		AVVMISCNR		Oxidation (M)	0.000100000.0	File18230 Spectrum927 scans: 3699
											883	1	1	0	533.254	1064.49	2	1064.48	0.0117	0	10.87	0.99		MALSGEGQEK		Oxidation (M)	0.1000000000.0	File18230 Spectrum964 scans: 3752
											886	1	1	0	533.295	1064.58	2	1064.56	0.0145	0	6.17	2.5		VEVPSANPPR				File18230 Spectrum1178 scans: 4065
											887				533.341	1064.67	2											File18230 Spectrum1730 scans: 5183
											889	1	1	0	533.759	1065.5	2	1065.5	0.0075	0	2.01	9.2		HCLAHICR				File18230 Spectrum1441 scans: 4526
											890	1	1	0	533.76	1065.5	2	1065.49	0.0102	0	9.27	1.7		NAVEMMIAR		2 Oxidation (M)	0.000011000.0	File18230 Spectrum1475 scans: 4576
											891	1	1	0	533.766	1065.52	2	1065.54	-0.0176	0	9.05	2		WETHLQPR				File18230 Spectrum1120 scans: 3976
											892				534.275	1066.54	2											File18230 Spectrum277 scans: 2802
											893				534.276	1066.54	2											File18230 Spectrum242 scans: 2748
											895	1	1	0	534.768	1067.52	2	1067.5	0.0179	0	13.73	0.52		TQFGPFESR				File18230 Spectrum322 scans: 2862
											896	1	1	0	357.178	1068.51	3	1068.52	-0.0056	1	0.59	11		GGGGGGGGGAPRGR				File18230 Spectrum257 scans: 2770
											897	1	1	0	536.324	1070.63	2	1070.64	-0.0111	1	1.41	7.2		SVLAVGKGNVK				File18230 Spectrum830 scans: 3575
											898	1	1	0	537.283	1072.55	2	1072.55	-0.0006	0	5.97	4.9		ISAVESQPSR				File18230 Spectrum408 scans: 2989
											900	1	1	0	537.77	1073.53	2	1073.55	-0.0211	1	8.29	2.5		AKQSNSSQPK				File18230 Spectrum542 scans: 3172
											901				538.24	1074.47	2											File18230 Spectrum910 scans: 3678
											902	1	1	0	538.263	1074.51	2	1074.52	-0.0077	0	5.6	3.9		TENTPGVETK				File18230 Spectrum730 scans: 3433
											903	1	1	0	538.754	1075.49	2	1075.5	-0.0114	0	2.79	4.2		MDPQEMVVK				File18230 Spectrum856 scans: 3610
											904	1	0	0	539.281	1076.55	2	1076.55	-0.0065	0	15.39	0.53		ISSELEMLR				File18230 Spectrum99 scans: 2507
											905	1	0	0	539.762	1077.51	2	1077.51	-0.0032	0	7.88	2.5		SAEGAMDLLR		Oxidation (M)	0.0000010000.0	File18230 Spectrum591 scans: 3235
											906				539.788	1077.56	2											File18230 Spectrum973 scans: 3766
											907	1	1	0	539.79	1077.56	2	1077.56	0.0046	1	11.47	1.4		MVTGNGSLKR		Oxidation (M)	0.1000000000.0	File18230 Spectrum650 scans: 3306
											908				540.33	1078.65	2											File18230 Spectrum1605 scans: 4815
											909	1	1	0	541.28	1080.55	2	1080.56	-0.0111	1	12.52	0.86		SITAGSKFDR				File18230 Spectrum446 scans: 3047
											910				541.703	1081.39	2											File18230 Spectrum753 scans: 3463
											911	1	1	0	361.498	1081.47	3	1081.49	-0.0189	1	1.17	5.7		QSEMKNAMK		Oxidation (M)	0.000100000.0	File18230 Spectrum1442 scans: 4527
											912	1	1	0	541.743	1081.47	2	1081.48	-0.0105	1	2.41	4.2		AASMSNRSDK		Oxidation (M)	0.0001000000.0	File18230 Spectrum1451 scans: 4541
											913	1	1	0	541.75	1081.49	2	1081.49	-0.0066	0	5.76	2.4		QEETLDYGK				File18230 Spectrum1119 scans: 3975
											915	1	1	0	542.233	1082.45	2	1082.43	0.0173	0	9.35	0.48		YPPMDSDSR		Oxidation (M)	0.000100000.0	File18230 Spectrum1487 scans: 4593
											916	1	1	0	542.258	1082.5	2	1082.52	-0.0161	0	1.52	6.8		DLMPHDLAR		Oxidation (M)	0.001000000.0	File18230 Spectrum271 scans: 2794
											917				361.841	1082.5	3											File18230 Spectrum244 scans: 2750
											918	1	1	0	361.841	1082.5	3	1082.52	-0.0216	0	10.51	0.91		STLADYSAQK				File18230 Spectrum276 scans: 2801
											919	1	1	0	542.259	1082.5	2	1082.49	0.0177	1	2.19	6.2		ERQEHNDR				File18230 Spectrum238 scans: 2742
											920	1	1	0	542.297	1082.58	2	1082.57	0.0122	0	4.87	3.7		FHLLWDPR				File18230 Spectrum1009 scans: 3818
											921	1	0	0	362.168	1083.48	3	1083.48	0.0066	1	9.35	0.96		MGGEEFSRR		Oxidation (M)	0.100000000.0	File18230 Spectrum304 scans: 2836
											922	1	1	0	542.75	1083.49	2	1083.49	-0.009	0	6.02	2.2		HLEAQEDSR				File18230 Spectrum317 scans: 2855
											923	1	1	0	542.75	1083.49	2	1083.49	-0.008	0	14.95	0.28		HLEAQEDSR				File18230 Spectrum360 scans: 2922
											925				542.791	1083.57	2											File18230 Spectrum1169 scans: 4050
											926	1	1	0	542.84	1083.67	2	1083.67	0.0003	1	15.97	0.096		SLLKKPDGVK				File18230 Spectrum1379 scans: 4404
											927				543.725	1085.44	2											File18230 Spectrum351 scans: 2904
											928	1	1	0	544.29	1086.57	2	1086.58	-0.0118	0	1.64	13		NQSATLLGQR				File18230 Spectrum590 scans: 3234
											929	1	1	0	544.291	1086.57	2	1086.58	-0.0099	0	7.22	3.5		NQSATLLGQR				File18230 Spectrum375 scans: 2945
											930	1	1	0	544.299	1086.58	2	1086.58	0.0052	1	3.24	11		RLSDVNVER				File18230 Spectrum442 scans: 3040
											932	1	1	0	544.788	1087.56	2	1087.55	0.0157	1	4.79	7.1		AWAWGWRR				File18230 Spectrum956 scans: 3741
											933	1	1	0	544.801	1087.59	2	1087.6	-0.0152	1	9.42	2.5		SWAGLELGKK				File18230 Spectrum544 scans: 3175
											934	1	1	0	544.803	1087.59	2	1087.61	-0.0208	0	6.75	4.1		LSVEITGLEK				File18230 Spectrum493 scans: 3113
											935				545.242	1088.47	2											File18230 Spectrum1572 scans: 4754
											938	1	1	0	545.796	1089.58	2	1089.56	0.0174	1	6.82	4.2		RLGMGEGGVSK				File18230 Spectrum1039 scans: 3855
											939	1	1	0	546.259	1090.5	2	1090.49	0.0097	0	1.63	7.2		TEDDLSFHK				File18230 Spectrum338 scans: 2885
											940	1	0	0	546.259	1090.5	2	1090.49	0.0149	0	5.02	3.6		DGAEVVGSSDR				File18230 Spectrum364 scans: 2929
											941	1	1	0	546.26	1090.5	2	1090.51	-0.0033	0	6.22	2.7		VAEIMQNDR		Oxidation (M)	0.000010000.0	File18230 Spectrum426 scans: 3011
											942	1	1	0	546.274	1090.53	2	1090.54	-0.0082	1	2.65	9.2		RMPGLGWMK		Oxidation (M)	0.010000000.0	File18230 Spectrum106 scans: 2520
											943	1	1	0	546.292	1090.57	2	1090.56	0.0139	1	5.91	5		LVGGSSRCAGK				File18230 Spectrum112 scans: 2534
											945	1	1	0	364.913	1091.72	3	1091.72	-0.0001	0	2.11	0.62		AALRPLVKPK				File18230 Spectrum71 scans: 2435
											947				547.272	1092.53	2											File18230 Spectrum1347 scans: 4352
											948				547.273	1092.53	2											File18230 Spectrum813 scans: 3551
											949	1	1	0	547.274	1092.53	2	1092.53	-0.0016	1	3.3	7.6		MSALQESRR		Oxidation (M)	0.100000000.0	File18230 Spectrum577 scans: 3217
											950	1	1	0	547.28	1092.55	2	1092.56	-0.0146	0	8.87	2.2		MQSTLISAAR		Oxidation (M)	0.1000000000.0	File18230 Spectrum1200 scans: 4097
											951	1	1	0	547.318	1092.62	2	1092.6	0.0166	0	7.55	1.3		LLLSHGSNPR				File18230 Spectrum844 scans: 3593
											952	1	1	0	548.273	1094.53	2	1094.54	-0.0113	0	10.75	0.99		EAMSLELFR				File18230 Spectrum1010 scans: 3819
											955				548.769	1095.52	2											File18230 Spectrum1595 scans: 4792
											956	1	1	0	548.791	1095.57	2	1095.55	0.0179	1	4.9	4.4		MARSSPYLR		Oxidation (M)	0.100000000.0	File18230 Spectrum534 scans: 3161
											957	1	1	0	366.201	1095.58	3	1095.58	-0.0001	0	13.32	0.66		FAVLHGEAPR				File18230 Spectrum455 scans: 3058
											958	1	1	0	549.307	1096.6	2	1096.61	-0.0112	1	3.59	4.2		EAALERPRR				File18230 Spectrum359 scans: 2919
											960	1	1	0	549.758	1097.5	2	1097.5	-0.002	0	4.84	2.9		MSLHSTHNR		Oxidation (M)	0.100000000.0	File18230 Spectrum1137 scans: 4004
											961	1	0	0	549.809	1097.6	2	1097.62	-0.0157	1	9.74	0.92		EGPLKVAQTR				File18230 Spectrum634 scans: 3287
											962	1	0	0	366.875	1097.6	3	1097.6	0.0056	1	12.27	0.51		APEPLYPRR				File18230 Spectrum636 scans: 3289
											963	1	1	0	550.306	1098.6	2	1098.61	-0.0106	1	0.84	11		MSPARLRPR		Oxidation (M)	0.100000000.0	File18230 Spectrum1322 scans: 4311
											964				367.5	1099.48	3											File18230 Spectrum256 scans: 2766
											965	1	1	0	550.788	1099.56	2	1099.57	-0.0041	1	10.08	1.8		YYQTIREK				File18230 Spectrum1384 scans: 4413
											966	1	1	0	551.28	1100.55	2	1100.53	0.0141	1	8.04	2.2		ARSGAPGGSEGR				File18230 Spectrum878 scans: 3638
											967	1	1	0	551.302	1100.59	2	1100.58	0.0059	0	2.69	9.4		LSINESVPSR				File18230 Spectrum203 scans: 2688
											968	1	1	0	551.304	1100.59	2	1100.59	-0.0001	1	7.37	2.9		NGITQGDKLR				File18230 Spectrum178 scans: 2643
											969	1	1	0	551.304	1100.59	2	1100.58	0.0139	0	8.47	2.3		TPFMSHILR				File18230 Spectrum144 scans: 2592
											970	1	1	0	551.79	1101.57	2	1101.57	-0.0075	0	8.23	3		EEEKPVMLK				File18230 Spectrum540 scans: 3170
											971	1	1	0	551.795	1101.58	2	1101.58	-0.0013	1	2.87	10		LDRTIAEER				File18230 Spectrum236 scans: 2737
											972	1	1	0	551.796	1101.58	2	1101.59	-0.0147	0	5.74	5.4		LSSLETEPVK				File18230 Spectrum269 scans: 2789
											973	1	1	0	551.796	1101.58	2	1101.59	-0.012	1	20.71	0.17		AVRVSTEANR				File18230 Spectrum311 scans: 2846
											974	1	1	0	552.268	1102.52	2	1102.51	0.0129	0	3.06	6.8		LQEHMTSNK		Oxidation (M)	0.000010000.0	File18230 Spectrum1267 scans: 4218
											975	1	1	0	552.269	1102.52	2	1102.53	-0.0025	0	5.85	4		QIGAEDLSDR				File18230 Spectrum1243 scans: 4176
											976	1	1	0	552.286	1102.56	2	1102.57	-0.0148	0	6.76	4.3		AQVTGSTLNGR				File18230 Spectrum362 scans: 2925
											977	1	1	0	552.287	1102.56	2	1102.54	0.0218	1	10.04	2.3		LGNDGSRDAAK				File18230 Spectrum335 scans: 2880
											978	1	1	0	552.287	1102.56	2	1102.57	-0.0073	1	13.39	0.96		TGVQRGCGLR				File18230 Spectrum398 scans: 2977
											979	1	1	0	552.789	1103.56	2	1103.58	-0.0186	0	5.3	5.9		AAVSVSTDNIK				File18230 Spectrum489 scans: 3108
											981	1	1	0	553.777	1105.54	2	1105.56	-0.0147	0	9.32	2.3		VATMLATGGNR		Oxidation (M)	0.00010000000.0	File18230 Spectrum1350 scans: 4356
											982	1	1	0	553.778	1105.54	2	1105.54	-0.002	0	19.05	0.24		TGILEESMAR				File18230 Spectrum1030 scans: 3844
											985	1	1	0	554.27	1106.53	2	1106.53	-0.0027	0	1.46	10		VDTMENSAIK				File18230 Spectrum1392 scans: 4427
											988	1	1	0	554.275	1106.54	2	1106.56	-0.0205	1	24.85	0.054		EKVSSVESSR				File18230 Spectrum1124 scans: 3984
											989	1	1	0	554.287	1106.56	2	1106.56	-0.0005	0	7.77	3.2		LSDGFVAAEAK				File18230 Spectrum1298 scans: 4267
											990	1	1	0	554.288	1106.56	2	1106.58	-0.0147	1	14.59	0.67		RSTGEMVAIK		Oxidation (M)	0.0000010000.0	File18230 Spectrum1321 scans: 4310
											992	1	1	0	554.312	1106.61	2	1106.6	0.0114	1	8.61	1.5		QVYVDKVEK				File18230 Spectrum1099 scans: 3936
											993	1	1	0	554.78	1107.55	2	1107.56	-0.0141	0	2.25	8.8		AVVTAATMSNK		Oxidation (M)	0.00000001000.0	File18230 Spectrum582 scans: 3224
											996				555.273	1108.53	2											File18230 Spectrum798 scans: 3533
											997				555.354	1108.69	2											File18230 Spectrum1738 scans: 5225
											998				555.762	1109.51	2											File18230 Spectrum361 scans: 2923
											999				555.78	1109.55	2											File18230 Spectrum954 scans: 3735
											1000	1	1	0	555.795	1109.58	2	1109.58	-0.0073	0	10.83	1.2		GNSGPPGIVGQK				File18230 Spectrum1260 scans: 4204
											1001	1	1	0	556.256	1110.5	2	1110.48	0.0186	0	13.41	0.37		VAMTAEACSR		Oxidation (M)	0.0010000000.0	File18230 Spectrum1033 scans: 3847
											1004	1	1	0	557.806	1113.6	2	1113.6	-0.0052	1	8.32	2.4		ENKPLKEEK				File18230 Spectrum270 scans: 2790
											1005	1	1	0	372.208	1113.6	3	1113.61	-0.0127	1	13.34	0.68		QRLLEEQAK				File18230 Spectrum273 scans: 2797
											1006	1	1	0	558.804	1115.59	2	1115.58	0.018	0	2.53	10		SLAPGMALGSGR				File18230 Spectrum354 scans: 2910
											1007	1	1	0	558.805	1115.6	2	1115.58	0.0201	0	6.9	3.4		SLAPGMALGSGR				File18230 Spectrum320 scans: 2859
											1008	1	1	0	558.822	1115.63	2	1115.61	0.0182	1	13.04	0.61		LRDEIMALR				File18230 Spectrum433 scans: 3025
											1009	1	1	0	558.823	1115.63	2	1115.65	-0.0133	1	10.47	0.97		RDSLFIPIR				File18230 Spectrum396 scans: 2974
											1010	1	1	0	559.276	1116.54	2	1116.53	0.0069	0	0.56	13		NGNPVAENFR				File18230 Spectrum1256 scans: 4198
											1011	1	1	0	559.276	1116.54	2	1116.54	-0.0029	0	2.59	8.1		SLGGISPSEDR				File18230 Spectrum1283 scans: 4242
											1012	1	1	0	559.296	1116.58	2	1116.56	0.021	0	6.63	4.2		EAGLWSDALR				File18230 Spectrum436 scans: 3030
											1013				560.289	1118.56	2											File18230 Spectrum122 scans: 2551
											1015				560.833	1119.65	2											File18230 Spectrum671 scans: 3342
											1016				560.834	1119.65	2											File18230 Spectrum637 scans: 3290
											1017				560.834	1119.65	2											File18230 Spectrum703 scans: 3394
											1018	1	1	0	561.283	1120.55	2	1120.54	0.0071	1	6.14	4.6		TGPPMGSRFR		Oxidation (M)	0.0000100000.0	File18230 Spectrum146 scans: 2595
											1021				561.785	1121.56	2											File18230 Spectrum807 scans: 3543
											1023	1	1	0	562.285	1122.56	2	1122.56	-0.0004	0	9.8	1.6		FAEALGSTEAK				File18230 Spectrum457 scans: 3060
											1025				562.294	1122.57	2											File18230 Spectrum194 scans: 2670
											1026				562.343	1122.67	2											File18230 Spectrum1664 scans: 4949
											1027	1	1	0	562.343	1122.67	2	1122.65	0.0208	1	1.64	2.3		HKQLSELLR				File18230 Spectrum1651 scans: 4915
											1028				562.343	1122.67	2											File18230 Spectrum1633 scans: 4877
											1029	1	1	0	562.783	1123.55	2	1123.55	-0.0036	0	8.78	1.7		MSSLGAGVTSAK		Oxidation (M)	0.100000000000.0	File18230 Spectrum1358 scans: 4368
											1030	1	1	0	563.274	1124.53	2	1124.55	-0.0199	0	10.96	0.97		MATAAYEQLK				File18230 Spectrum1378 scans: 4403
											1033	1	1	0	563.785	1125.56	2	1125.57	-0.0111	0	8.34	2.1		PTPDATTPQAK				File18230 Spectrum525 scans: 3150
											1034	1	1	0	563.785	1125.56	2	1125.57	-0.0102	0	2.7	7.6		PTPDATTPQAK				File18230 Spectrum568 scans: 3207
											1035	1	1	0	564.275	1126.54	2	1126.55	-0.0117	1	3.77	4.7		GNPGAQGAKGDR				File18230 Spectrum600 scans: 3245
											1036				564.277	1126.54	2											File18230 Spectrum683 scans: 3364
											1037	1	1	0	564.278	1126.54	2	1126.55	-0.0075	1	0.24	11		GNPGAQGAKGDR				File18230 Spectrum652 scans: 3309
											1038	1	1	0	376.548	1126.62	3	1126.61	0.0128	0	20.65	0.073		EAAAAVAAVAAGR				File18230 Spectrum1029 scans: 3843
											1039				564.351	1126.69	2											File18230 Spectrum1920 scans: 6052
											1040	1	1	0	376.83	1127.47	3	1127.46	0.0143	0	8.38	1		CSADAENSFK				File18230 Spectrum308 scans: 2841
											1042	1	1	0	564.77	1127.53	2	1127.54	-0.0107	0	2.92	4.8		VVDHYENPR				File18230 Spectrum740 scans: 3445
											1043	1	1	0	564.822	1127.63	2	1127.64	-0.012	1	6.63	2.8		IQIRLADGSR				File18230 Spectrum1157 scans: 4034
											1048				565.766	1129.52	2											File18230 Spectrum368 scans: 2936
											1050	1	1	0	566.254	1130.49	2	1130.49	0.0037	1	10.21	0.46		SCDDVHRSR				File18230 Spectrum1179 scans: 4066
											1051	1	1	0	566.258	1130.5	2	1130.5	0.0027	0	12.47	0.36		VADSYSNGYR				File18230 Spectrum589 scans: 3232
											1053	1	1	0	566.284	1130.55	2	1130.54	0.0148	0	8.36	2.1		MIDVAEPGQR		Oxidation (M)	0.1000000000.0	File18230 Spectrum1286 scans: 4246
											1054	1	1	0	566.284	1130.55	2	1130.54	0.0149	0	12.17	0.88		MIDVAEPGQR		Oxidation (M)	0.1000000000.0	File18230 Spectrum1258 scans: 4201
											1055	1	1	0	566.755	1131.49	2	1131.49	0.0036	0	6.28	1.5		TQMQQMHGR		Oxidation (M)	0.001000000.0	File18230 Spectrum480 scans: 3095
											1056	1	1	0	566.77	1131.53	2	1131.52	0.009	0	4.24	3.4		GSVPNQMMPR		Oxidation (M)	0.0000000100.0	File18230 Spectrum643 scans: 3297
											1057				566.777	1131.54	2											File18230 Spectrum1323 scans: 4314
											1058	1	1	0	567.817	1133.62	2	1133.62	0.0006	0	5.95	3.2		APEEVHALLR				File18230 Spectrum1020 scans: 3832
											1059	1	1	0	567.842	1133.67	2	1133.67	0.0036	0	1.15	3.4		HLVLAGGSKPR				File18230 Spectrum715 scans: 3411
											1060	1	1	0	568.777	1135.54	2	1135.52	0.0207	0	8.54	1.9		MDTGDTALGQK				File18230 Spectrum1911 scans: 6013
											1061	1	1	0	568.783	1135.55	2	1135.57	-0.0224	1	5.31	4.6		QAPAYSSRTR				File18230 Spectrum1162 scans: 4041
											1062				379.564	1135.67	3											File18230 Spectrum529 scans: 3155
											1063	1	1	0	569.275	1136.53	2	1136.51	0.0215	0	1.41	9.9		GLSQSTCAGEK				File18230 Spectrum1383 scans: 4412
											1064	1	1	0	569.275	1136.53	2	1136.54	-0.0049	0	4.2	5.7		MASTPHPPGAR		Oxidation (M)	0.10000000000.0	File18230 Spectrum1357 scans: 4367
											1065	1	1	0	569.282	1136.55	2	1136.55	-0.0034	0	14.17	0.67		MLEVPYVDR		Oxidation (M)	0.100000000.0	File18230 Spectrum1067 scans: 3893
											1066	1	1	0	569.778	1137.54	2	1137.52	0.0181	0	6.43	2.7		MSLIEEEGSK		Oxidation (M)	0.1000000000.0	File18230 Spectrum406 scans: 2987
											1068	1	1	0	380.521	1138.54	3	1138.52	0.0188	0	11.34	0.88		TTGTSSGGSGATR				File18230 Spectrum189 scans: 2662
											1070	1	1	0	571.243	1140.47	2	1140.49	-0.0184	0	5.94	0.98		QSLMEMQSR		2 Oxidation (M)	0.000101000.0	File18230 Spectrum1095 scans: 3930
											1074	1	1	0	571.274	1140.53	2	1140.55	-0.018	0	6.42	2.6		AVGPSGGGGETPR				File18230 Spectrum1361 scans: 4376
											1079	1	1	0	572.782	1143.55	2	1143.53	0.0153	1	1.37	9.8		LKAEMDEHR		Oxidation (M)	0.000010000.0	File18230 Spectrum1284 scans: 4243
											1080	1	1	0	573.261	1144.51	2	1144.53	-0.0215	0	6.07	1.3		GHTDTVCSLR				File18230 Spectrum1303 scans: 4278
											1081	1	1	0	573.312	1144.61	2	1144.61	-0.0049	1	5	5.8		QQMRTNVIR				File18230 Spectrum471 scans: 3080
											1082	1	1	0	573.788	1145.56	2	1145.58	-0.0202	0	7.35	3.2		DLSEELEALK				File18230 Spectrum222 scans: 2716
											1083				574.222	1146.43	2											File18230 Spectrum1279 scans: 4234
											1084	1	1	0	574.282	1146.55	2	1146.55	-0.0031	0	5.59	4		LLAGEDGTSER				File18230 Spectrum571 scans: 3210
											1085	1	1	0	574.282	1146.55	2	1146.55	-0.003	0	7.22	2.8		LLAGEDGTSER				File18230 Spectrum822 scans: 3564
											1086				574.811	1147.61	2											File18230 Spectrum46 scans: 2350
											1087	1	1	0	574.817	1147.62	2	1147.63	-0.0083	1	4.09	5.5		DMSKIILNAK		Oxidation (M)	0.0100000000.0	File18230 Spectrum211 scans: 2698
											1089				574.87	1147.73	2											File18230 Spectrum1954 scans: 6233
											1090				574.87	1147.73	2											File18230 Spectrum1963 scans: 6269
											1092	1	0	0	575.311	1148.61	2	1148.62	-0.0085	1	5.69	4.4		MTGMALRVVR		Oxidation (M)	0.1000000000.0	File18230 Spectrum1044 scans: 3862
											1094				575.747	1149.48	2											File18230 Spectrum943 scans: 3721
											1095	1	1	0	575.789	1149.56	2	1149.55	0.0143	0	3.42	6.9		DPGVEMTVFR				File18230 Spectrum1142 scans: 4013
											1096	1	1	0	575.79	1149.57	2	1149.57	-0.0001	0	14.86	0.52		TADNFNDILK				File18230 Spectrum1175 scans: 4062
											1097				576.282	1150.55	2											File18230 Spectrum1215 scans: 4128
											1099	1	1	0	576.798	1151.58	2	1151.58	0.0068	0	2.9	8.4		SPMDSLLHPR				File18230 Spectrum1367 scans: 4386
											1102				579.235	1156.45	2											File18230 Spectrum324 scans: 2864
											1105	1	1	0	579.293	1156.57	2	1156.57	0.0056	1	3.15	5.1		ARACPTPQEK				File18230 Spectrum921 scans: 3692
											1107	1	1	0	579.789	1157.56	2	1157.56	0.0077	0	3.96	5.5		ENTETPAATPK				File18230 Spectrum678 scans: 3358
											1108	1	1	0	579.827	1157.64	2	1157.65	-0.0074	1	6.41	3.5		VMSKVVPDVGK				File18230 Spectrum1158 scans: 4035
											1109				580.262	1158.51	2											File18230 Spectrum264 scans: 2780
											1110				580.755	1159.5	2											File18230 Spectrum319 scans: 2858
											1113	1	1	0	581.755	1161.5	2	1161.51	-0.0126	0	2.7	1.9		AAEAEQEMQR				File18230 Spectrum1362 scans: 4377
											1114	1	1	0	388.24	1161.7	3	1161.71	-0.0137	0	6.24	0.78		APVLAAPPVTVK				File18230 Spectrum355 scans: 2913
											1115				582.253	1162.49	2											File18230 Spectrum849 scans: 3600
											1116	1	1	0	582.278	1162.54	2	1162.56	-0.021	1	11.62	0.82		KLLSQHMFC				File18230 Spectrum1031 scans: 3845
											1117	1	1	0	582.294	1162.57	2	1162.59	-0.0174	1	6.18	4.1		EKEAVLAMEK		Oxidation (M)	0.0000000100.0	File18230 Spectrum217 scans: 2706
											1118	1	1	0	582.319	1162.62	2	1162.61	0.0114	1	6.04	3.6		VASRLIDMSR		Oxidation (M)	0.0000000100.0	File18230 Spectrum1353 scans: 4361
											1119	1	1	0	582.798	1163.58	2	1163.59	-0.0035	0	13.36	0.86		LSLSTNCIEK				File18230 Spectrum1318 scans: 4306
											1120	1	1	0	582.798	1163.58	2	1163.59	-0.0081	1	10.33	1.7		MRTVNAMAVR		Oxidation (M)	0.0000001000.0	File18230 Spectrum1297 scans: 4266
											1121	1	1	0	582.799	1163.58	2	1163.59	-0.0073	1	14.04	0.74		MRTVNAMAVR		Oxidation (M)	0.0000001000.0	File18230 Spectrum1270 scans: 4221
											1122	1	1	0	582.859	1163.7	2	1163.68	0.022	1	1.78	0.96		FVKIGRPGYK				File18230 Spectrum1962 scans: 6266
											1123	1	1	0	582.859	1163.7	2	1163.68	0.022	1	3.15	0.7		FVKIGRPGYK				File18230 Spectrum1952 scans: 6229
											1124	1	1	0	583.267	1164.52	2	1164.54	-0.021	0	11.39	0.63		DISGTSDPFAR				File18230 Spectrum1204 scans: 4110
											1125	1	1	0	583.29	1164.57	2	1164.56	0.0097	0	0.24	15		GNGGVYGWDLK				File18230 Spectrum1346 scans: 4351
											1129				584.356	1166.7	2											File18230 Spectrum1667 scans: 4965
											1130				584.357	1166.7	2											File18230 Spectrum1657 scans: 4933
											1131	1	1	0	585.286	1168.56	2	1168.55	0.0023	0	1.19	11		TVAFVGSSGCGK				File18230 Spectrum905 scans: 3671
											1132	1	1	0	586.31	1170.61	2	1170.6	0.0089	0	5.97	3.8		RPPWQICSK				File18230 Spectrum805 scans: 3541
											1133	1	1	0	586.777	1171.54	2	1171.55	-0.0067	0	7.49	1.6		VQDINDSEPR				File18230 Spectrum451 scans: 3053
											1134	1	1	0	586.778	1171.54	2	1171.55	-0.0064	0	10.36	0.83		VQDINDSEPR				File18230 Spectrum420 scans: 3004
											1135	1	1	0	586.78	1171.55	2	1171.55	-0.0079	0	0.79	8.1		NAMSIFSSATK		Oxidation (M)	0.00100000000.0	File18230 Spectrum1148 scans: 4023
											1136	1	1	0	586.782	1171.55	2	1171.53	0.0195	0	7.19	1.9		EGTADPVACPR				File18230 Spectrum1187 scans: 4078
											1137	1	1	0	586.804	1171.59	2	1171.61	-0.0199	0	8.54	2		QLRPGMDLSR				File18230 Spectrum900 scans: 3665
											1138	1	1	0	587.339	1172.66	2	1172.68	-0.0137	0	1.37	9.6		TGLETAVLLTR				File18230 Spectrum397 scans: 2975
											1139	1	1	0	588.248	1174.48	2	1174.48	0.0043	0	4.39	1		DYESLDYDR				File18230 Spectrum1370 scans: 4390
											1140	1	1	0	588.321	1174.63	2	1174.64	-0.0114	0	18.72	0.24		SGIQNTAMLLK				File18230 Spectrum1511 scans: 4638
											1141	1	1	0	588.321	1174.63	2	1174.62	0.0072	0	16.91	0.37		TSAGLGLSLDGGK				File18230 Spectrum1489 scans: 4596
											1142	1	1	0	588.326	1174.64	2	1174.62	0.0144	0	1.02	12		LAINYDPLEK				File18230 Spectrum1234 scans: 4159
											1143	1	1	0	588.813	1175.61	2	1175.62	-0.0081	0	9.87	2		FLDDQGQLIK				File18230 Spectrum1471 scans: 4568
											1144				589.238	1176.46	2											File18230 Spectrum597 scans: 3242
											1145				589.238	1176.46	2											File18230 Spectrum648 scans: 3304
											1146	1	1	0	589.246	1176.48	2	1176.47	0.0047	0	7	0.38		HCCPDMITK		Oxidation (M)	0.000001000.0	File18230 Spectrum1144 scans: 4016
											1147				589.73	1177.44	2											File18230 Spectrum811 scans: 3549
											1148	1	1	0	589.812	1177.61	2	1177.59	0.0189	0	5.6	4.8		QAAAAACQLFK				File18230 Spectrum802 scans: 3538
											1149	1	1	0	590.237	1178.46	2	1178.48	-0.018	0	4.59	0.4		QNSHMDEYR				File18230 Spectrum853 scans: 3605
											1150	1	1	0	590.26	1178.51	2	1178.51	0.0001	0	7.45	0.96		SMEPLGMDQR		Oxidation (M)	0.0000001000.0	File18230 Spectrum1184 scans: 4074
											1151				590.303	1178.59	2											File18230 Spectrum231 scans: 2728
											1154	1	1	0	591.745	1181.48	2	1181.47	0.0062	0	0.78	1.8		MEENGNMPTK		2 Oxidation (M)	0.1000001000.0	File18230 Spectrum1280 scans: 4237
											1155				591.745	1181.48	2											File18230 Spectrum1251 scans: 4191
											1156				592.537	1183.06	2											File18230 Spectrum1788 scans: 5412
											1157	1	1	0	592.813	1183.61	2	1183.59	0.0228	1	6.28	3.1		SLGPGAGPRGCR				File18230 Spectrum752 scans: 3462
											1158	1	1	0	592.866	1183.72	2	1183.73	-0.0113	1	4.89	1.5		GLVAQLQKTVK				File18230 Spectrum1154 scans: 4030
											1159	1	1	0	593.291	1184.57	2	1184.57	-0.008	0	5.48	3.6		EAPEPGMEVVK				File18230 Spectrum1189 scans: 4080
											1160	1	0	0	395.903	1184.69	3	1184.67	0.0208	1	10.33	0.88		LGSLFVKHER				File18230 Spectrum28 scans: 2279
											1161				593.789	1185.56	2											File18230 Spectrum1278 scans: 4233
											1163				594.764	1187.51	2											File18230 Spectrum1181 scans: 4070
											1164	1	1	0	594.764	1187.51	2	1187.53	-0.0171	0	4.44	1.3		APSQSESEPEK				File18230 Spectrum1145 scans: 4019
											1165	1	1	0	595.292	1188.57	2	1188.55	0.0202	0	4.9	4.8		GNSYFMVEVK		Oxidation (M)	0.0000010000.0	File18230 Spectrum1373 scans: 4395
											1167	1	1	0	595.328	1188.64	2	1188.63	0.0072	1	1.45	11		DAASSKLLQEK				File18230 Spectrum1512 scans: 4639
											1169	1	1	0	596.318	1190.62	2	1190.62	0.0009	1	8.56	2.2		KTEAELEMLK				File18230 Spectrum1285 scans: 4244
											1170	1	1	0	397.884	1190.63	3	1190.63	-0.0002	0	18.25	0.22		VYEGERPLTK				File18230 Spectrum63 scans: 2404
											1173	1	1	0	597.343	1192.67	2	1192.67	0.0046	0	1.54	5.3		GGRPGLSSLPPR				File18230 Spectrum726 scans: 3427
											1174	1	1	0	398.565	1192.67	3	1192.67	-0.0022	1	3.35	3.5		LAGLLRTFMR		Oxidation (M)	0.0000000010.0	File18230 Spectrum728 scans: 3429
											1175				597.75	1193.49	2											File18230 Spectrum617 scans: 3266
											1177	1	1	0	398.875	1193.6	3	1193.63	-0.0214	1	13.95	0.67		GLTALMKAAMR		2 Oxidation (M)	0.00000100010.0	File18230 Spectrum14 scans: 2144
											1179				598.301	1194.59	2											File18230 Spectrum1163 scans: 4042
											1180	1	1	0	598.343	1194.67	2	1194.69	-0.0142	0	2.09	4.7		GLIPLDVLENI				File18230 Spectrum868 scans: 3626
											1181				598.343	1194.67	2											File18230 Spectrum828 scans: 3573
											1187				600.228	1198.44	2											File18230 Spectrum608 scans: 3256
											1188				600.526	1199.04	2											File18230 Spectrum1797 scans: 5426
											1189				600.526	1199.04	2											File18230 Spectrum1774 scans: 5382
											1190	1	1	0	600.813	1199.61	2	1199.62	-0.0079	1	8.94	1.9		RNQWVPWSK				File18230 Spectrum286 scans: 2813
											1191	1	1	0	601.294	1200.57	2	1200.57	0.0034	1	13.96	0.48		AAAGSAYRCFK				File18230 Spectrum884 scans: 3646
											1192	1	1	0	601.309	1200.6	2	1200.59	0.014	1	14.73	0.49		KMAHPAMFPR		Oxidation (M)	0.0000001000.0	File18230 Spectrum1013 scans: 3823
											1194	1	1	0	401.235	1200.68	3	1200.67	0.011	1	8.61	1.4		LNEELLSKQK				File18230 Spectrum18 scans: 2191
											1198	1	0	0	601.812	1201.61	2	1201.61	-0.0035	0	14.87	0.61		LSVSNMVHTAK		Oxidation (M)	0.00000100000.0	File18230 Spectrum1057 scans: 3880
											1199	1	1	0	601.853	1201.69	2	1201.67	0.0205	1	2.91	4		ALPFQKELEK				File18230 Spectrum45 scans: 2347
											1200	1	1	0	401.571	1201.69	3	1201.67	0.0177	0	10.91	0.62		AAILGDTIMVAK				File18230 Spectrum41 scans: 2336
											1201	1	1	0	602.268	1202.52	2	1202.52	-0.0017	0	5.45	1.2		VDAGAAGEPECK				File18230 Spectrum487 scans: 3105
											1202	1	1	0	602.322	1202.63	2	1202.63	-0.0038	0	4.11	7.2		VSALVQSPQMK		Oxidation (M)	0.00000000010.0	File18230 Spectrum1208 scans: 4116
											1205	1	1	0	602.812	1203.61	2	1203.62	-0.0074	0	6.2	4.5		QPMDLSSVISK				File18230 Spectrum438 scans: 3033
											1207				604.754	1207.49	2											File18230 Spectrum284 scans: 2811
											1211	1	1	0	606.297	1210.58	2	1210.57	0.0149	0	0.03	11		FASCVDASGGLK				File18230 Spectrum1249 scans: 4187
											1212				606.369	1210.72	2											File18230 Spectrum1674 scans: 4984
											1213	1	1	0	606.37	1210.72	2	1210.73	-0.0042	1	2.35	2.8		AVDSQILPKIK				File18230 Spectrum1684 scans: 5017
											1214	1	1	0	606.815	1211.61	2	1211.61	0.0066	1	4.36	4.2		EAIREHQMAK				File18230 Spectrum356 scans: 2914
											1215	1	1	0	607.293	1212.57	2	1212.55	0.0227	0	6.41	2.5		QHMLTHQMR		2 Oxidation (M)	0.001000010.0	File18230 Spectrum1502 scans: 4615
											1216	1	1	0	405.532	1213.57	3	1213.56	0.0178	0	6.63	2.2		CGVQSFYTPR				File18230 Spectrum357 scans: 2915
											1217				608.211	1214.41	2											File18230 Spectrum611 scans: 3260
											1218				405.811	1214.41	3											File18230 Spectrum641 scans: 3295
											1219				608.255	1214.5	2											File18230 Spectrum262 scans: 2776
											1220				608.256	1214.5	2											File18230 Spectrum225 scans: 2721
											1221	1	1	0	609.277	1216.54	2	1216.54	0.0007	0	2.9	2.8		SYSSTLTDMGR				File18230 Spectrum897 scans: 3662
											1224	1	1	0	612.817	1223.62	2	1223.63	-0.0065	1	9.96	1.5		RVEQHEAEVK				File18230 Spectrum476 scans: 3087
											1225	1	1	0	613.373	1224.73	2	1224.72	0.0119	0	1.11	3.6		NIQQLIELVR				File18230 Spectrum1038 scans: 3854
											1226	1	1	0	409.54	1225.6	3	1225.58	0.0151	0	2.29	8.9		AADVEPSSPEPK				File18230 Spectrum602 scans: 3248
											1227	1	1	0	614.278	1226.54	2	1226.54	-0.002	0	0.78	4.1		KPYTCDVCGK				File18230 Spectrum630 scans: 3282
											1228	1	1	0	614.831	1227.65	2	1227.65	0	1	7.81	2.4		ALSAGAGPSWRR				File18230 Spectrum705 scans: 3396
											1229	1	1	0	614.831	1227.65	2	1227.65	0.0002	1	7.61	2.5		ALSAGAGPSWRR				File18230 Spectrum745 scans: 3452
											1230	1	0	0	615.319	1228.62	2	1228.64	-0.0182	0	13.06	0.74		AAEALAAEAVASR				File18230 Spectrum328 scans: 2869
											1231	1	1	0	615.802	1229.59	2	1229.6	-0.0107	1	10.79	1		DGDNRDGQIIK				File18230 Spectrum1065 scans: 3890
											1232	1	1	0	615.819	1229.62	2	1229.62	0.0012	0	11.88	1.1		LQACGWSLPAK				File18230 Spectrum280 scans: 2806
											1233	1	0	0	616.34	1230.66	2	1230.66	0.008	1	21.35	0.11		EGSALSVRISNV				File18230 Spectrum1415 scans: 4477
											1237	1	0	0	616.831	1231.65	2	1231.67	-0.0234	1	10.17	1.8		AQSSRLCVALK				File18230 Spectrum1034 scans: 3849
											1243	1	1	0	618.324	1234.63	2	1234.63	0.0055	1	4.6	5.8		VLGSMCQRLR		Oxidation (M)	0.0000100000.0	File18230 Spectrum771 scans: 3493
											1244	1	1	0	618.335	1234.65	2	1234.66	-0.0007	1	2.99	8		QLKQPYTETK				File18230 Spectrum588 scans: 3231
											1246				412.953	1235.84	3											File18230 Spectrum1750 scans: 5306
											1247				619.201	1236.39	2											File18230 Spectrum638 scans: 3291
											1250	1	1	0	620.816	1239.62	2	1239.62	0.0003	1	10.81	1.1		MKETAEAYLGK				File18230 Spectrum382 scans: 2956
											1251	1	1	0	620.833	1239.65	2	1239.65	0.0036	1	8.05	1.9		KAVTTNQWHR				File18230 Spectrum770 scans: 3492
											1252	1	1	0	414.594	1240.76	3	1240.74	0.0221	1	11.5	0.17		VGVKEELLAVGK				File18230 Spectrum172 scans: 2634
											1253	1	1	0	414.594	1240.76	3	1240.74	0.0222	1	7.07	0.46		GIVLEKVGVEAK				File18230 Spectrum77 scans: 2451
											1255	1	0	0	621.82	1241.63	2	1241.64	-0.0182	0	3.48	5.6		QPVPGQQMTLK		Oxidation (M)	0.00000001000.0	File18230 Spectrum343 scans: 2891
											1257				622.249	1242.48	2											File18230 Spectrum924 scans: 3696
											1258				622.273	1242.53	2											File18230 Spectrum268 scans: 2787
											1259	1	1	0	622.788	1243.56	2	1243.57	-0.0088	0	4.16	2.4		GGGSPSGGGGGVGWR				File18230 Spectrum421 scans: 3005
											1260	1	1	0	622.827	1243.64	2	1243.66	-0.021	1	5.18	5.6		ALKLQPCASEK				File18230 Spectrum674 scans: 3350
											1261	1	1	0	622.827	1243.64	2	1243.66	-0.0209	1	6.83	3.9		ALKLQPCASEK				File18230 Spectrum646 scans: 3301
											1262	1	1	0	623.296	1244.58	2	1244.59	-0.0157	1	6.09	2.7		TPSNPTGMERR				File18230 Spectrum450 scans: 3052
											1264	1	1	0	623.785	1245.56	2	1245.55	0.0038	1	9.63	0.75		QESEQGPCRR				File18230 Spectrum1064 scans: 3889
											1265	1	1	0	624.809	1247.6	2	1247.62	-0.019	0	9.17	1.7		ILMDEAVSGWK				File18230 Spectrum1391 scans: 4424
											1266	1	1	0	625.823	1249.63	2	1249.66	-0.0246	0	1.73	10		TPLPPELADVQA				File18230 Spectrum719 scans: 3416
											1267	1	1	0	625.841	1249.67	2	1249.67	0.0001	0	16.24	0.31		TNSTFNQVVLK				File18230 Spectrum985 scans: 3781
											1268	1	1	0	626.8	1251.58	2	1251.61	-0.0247	0	12.58	0.59		IQLEEYSNTR				File18230 Spectrum191 scans: 2665
											1269	1	0	0	626.8	1251.59	2	1251.61	-0.0209	1	4.68	3.7		DMSALVAARMR		2 Oxidation (M)	0.01000000010.0	File18230 Spectrum165 scans: 2619
											1271				627.25	1252.48	2											File18230 Spectrum1333 scans: 4330
											1272	1	1	0	627.354	1252.69	2	1252.68	0.0149	0	0.85	7.3		VEGLVVHTNTGK				File18230 Spectrum435 scans: 3029
											1275	1	1	0	627.832	1253.65	2	1253.64	0.0057	0	0.8	12		VATPLPDPMASR				File18230 Spectrum1268 scans: 4219
											1276				628.361	1254.71	2											File18230 Spectrum1076 scans: 3906
											1277				628.383	1254.75	2											File18230 Spectrum1686 scans: 5031
											1278	1	1	0	628.829	1255.64	2	1255.66	-0.0207	0	1.9	9.6		AALITSFCVFK				File18230 Spectrum707 scans: 3400
											1279	1	1	0	629.261	1256.51	2	1256.51	0.0011	0	2.89	1.3		MGFDMNNAWR		Oxidation (M)	0.0000100000.0	File18230 Spectrum536 scans: 3164
											1281	1	1	0	629.333	1256.65	2	1256.66	-0.0104	0	6.55	3.5		TQALTEVDVPGK				File18230 Spectrum1658 scans: 4934
											1282				629.782	1257.55	2											File18230 Spectrum586 scans: 3228
											1284	1	1	0	630.793	1259.57	2	1259.56	0.0147	0	5.81	2		TADMVPNGGGGER				File18230 Spectrum662 scans: 3324
											1289	1	1	0	632.83	1263.65	2	1263.66	-0.019	0	5.07	4.8		ATAFGILNGLCK				File18230 Spectrum942 scans: 3720
											1292	1	1	0	633.805	1265.6	2	1265.59	0.0068	1	13.83	0.61		QSEEDEFRVK				File18230 Spectrum723 scans: 3421
											1293	1	1	0	633.813	1265.61	2	1265.6	0.0125	0	13.8	0.6		NTMALMDLDVK		Oxidation (M)	0.00000100000.0	File18230 Spectrum928 scans: 3700
											1294	1	1	0	633.814	1265.61	2	1265.61	-0.0002	0	10.15	1.4		TGETNDFELLK				File18230 Spectrum1123 scans: 3981
											1300	1	1	0	635.841	1269.67	2	1269.64	0.0251	0	4.15	5.8		FIDFLAIEMR		Oxidation (M)	0.0000000010.0	File18230 Spectrum967 scans: 3756
											1301				636.275	1270.54	2											File18230 Spectrum164 scans: 2618
											1302	1	1	0	636.288	1270.56	2	1270.57	-0.0037	1	3.44	2.6		KVGYWNDMDK		Oxidation (M)	0.0000000100.0	File18230 Spectrum315 scans: 2851
											1303	1	0	0	636.834	1271.65	2	1271.65	-0.0002	0	15.1	0.49		SILSPGGSCGPIK				File18230 Spectrum955 scans: 3738
											1304	1	1	0	637.316	1272.62	2	1272.64	-0.0253	1	16.18	0.35		IEEARSQANQK				File18230 Spectrum692 scans: 3378
											1306	1	1	0	639.32	1276.62	2	1276.61	0.0167	0	12.06	1		QPEASIGSMVSR		Oxidation (M)	0.000000001000.0	File18230 Spectrum944 scans: 3722
											1307	1	1	0	639.345	1276.68	2	1276.68	-0.0014	0	0.73	12		LLGSLSNAYSPR				File18230 Spectrum935 scans: 3709
											1311	1	1	0	640.307	1278.6	2	1278.62	-0.0247	0	11.7	0.79		ASGTTAGTMLPTR		Oxidation (M)	0.0000000010000.0	File18230 Spectrum917 scans: 3687
											1313	1	1	0	640.839	1279.66	2	1279.69	-0.0244	1	4.46	5		SKQGTYSQLLR				File18230 Spectrum714 scans: 3410
											1315	1	1	0	642.257	1282.5	2	1282.5	-0.0031	0	14.42	0.06		DMDDEESWIK		Oxidation (M)	0.0100000000.0	File18230 Spectrum838 scans: 3585
											1316				642.258	1282.5	2											File18230 Spectrum792 scans: 3526
											1317	1	1	0	642.849	1283.68	2	1283.68	0.0006	0	7.27	2.3		SPQSNSPVLLSR				File18230 Spectrum736 scans: 3440
											1318	1	1	0	643.281	1284.55	2	1284.57	-0.0251	0	9.21	0.47		MSPFPLTSMDK		2 Oxidation (M)	0.10000000100.0	File18230 Spectrum519 scans: 3143
											1319	1	1	0	643.282	1284.55	2	1284.57	-0.0243	0	8.19	0.58		MSPFPLTSMDK		2 Oxidation (M)	0.10000000100.0	File18230 Spectrum470 scans: 3079
											1320	1	1	0	643.282	1284.55	2	1284.57	-0.0236	0	9.8	0.4		MSPFPLTSMDK		2 Oxidation (M)	0.10000000100.0	File18230 Spectrum563 scans: 3201
											1322	1	1	0	643.839	1285.66	2	1285.65	0.0125	0	5.12	5.8		DGNIQEGDVVLK				File18230 Spectrum253 scans: 2762
											1324	1	1	0	644.313	1286.61	2	1286.62	-0.0104	1	10.75	0.97		EQALEQERER				File18230 Spectrum1008 scans: 3817
											1327	1	1	0	645.862	1289.71	2	1289.71	0.0006	1	14.2	0.42		KINQDGTFLVR				File18230 Spectrum414 scans: 2997
											1328	1	1	0	646.318	1290.62	2	1290.64	-0.0216	0	3.51	6.7		WMPPESILYR				File18230 Spectrum1126 scans: 3988
											1329	1	1	0	648.799	1295.58	2	1295.59	-0.0067	0	0.22	8.1		DSGQNAWLSYR				File18230 Spectrum265 scans: 2782
											1330	1	1	0	648.799	1295.58	2	1295.58	-0.0016	0	3.59	3.7		MSTADLMENLR		Oxidation (M)	0.10000000000.0	File18230 Spectrum524 scans: 3149
											1331				648.799	1295.58	2											File18230 Spectrum467 scans: 3075
											1332				648.8	1295.58	2											File18230 Spectrum1087 scans: 3920
											1334				649.875	1297.73	2											File18230 Spectrum1091 scans: 3925
											1335				650.29	1298.56	2											File18230 Spectrum538 scans: 3167
											1336	1	1	0	650.29	1298.56	2	1298.57	-0.0021	0	1.63	3.2		DMVDMMVSSIR		Oxidation (M)	0.01000000000.0	File18230 Spectrum598 scans: 3243
											1337				650.396	1298.78	2											File18230 Spectrum1702 scans: 5078
											1340	1	1	0	651.368	1300.72	2	1300.71	0.0117	1	6.97	2.5		VTETLGEQLRR				File18230 Spectrum675 scans: 3351
											1341	1	0	0	652.293	1302.57	2	1302.56	0.0072	0	3.69	2.1		YFHGFVAMCR		Oxidation (M)	0.0000000100.0	File18230 Spectrum998 scans: 3800
											1343	1	1	0	652.345	1302.68	2	1302.69	-0.0172	0	9.67	1.9		FQQALEDLIAR				File18230 Spectrum171 scans: 2631
											1344	1	1	0	652.353	1302.69	2	1302.7	-0.0124	0	13.07	0.79		ALEHSALAINHK				File18230 Spectrum1122 scans: 3980
											1345				652.788	1303.56	2											File18230 Spectrum682 scans: 3363
											1346	1	1	0	435.57	1303.69	3	1303.71	-0.0244	0	4.44	5.4		VLTIEPPPADPR				File18230 Spectrum516 scans: 3139
											1347	1	0	0	435.582	1303.73	3	1303.72	0.0005	1	10.15	0.96		VPPASKAPQQPGK				File18230 Spectrum51 scans: 2361
											1348				653.364	1304.71	2											File18230 Spectrum800 scans: 3535
											1349	1	1	0	654.306	1306.6	2	1306.57	0.0246	0	0.8	9.2		AWQGAMDAGAASR		Oxidation (M)	0.0000010000000.0	File18230 Spectrum251 scans: 2760
											1350	1	1	0	654.306	1306.6	2	1306.57	0.0251	0	1.31	8.1		AWQGAMDAGAASR		Oxidation (M)	0.0000010000000.0	File18230 Spectrum289 scans: 2817
											1351	1	1	0	436.546	1306.62	3	1306.6	0.0178	0	14.9	0.42		ICFSPQQENGK				File18230 Spectrum179 scans: 2646
											1354	1	1	0	654.83	1307.65	2	1307.66	-0.0125	0	7.4	2.6		QNIHSLSPQER				File18230 Spectrum39 scans: 2326
											1355	1	1	0	436.889	1307.65	3	1307.67	-0.0194	1	18.39	0.22		MLRADGDFLVR		Oxidation (M)	0.10000000000.0	File18230 Spectrum32 scans: 2312
											1356	1	1	0	436.891	1307.65	3	1307.67	-0.0183	1	12.16	0.97		LRIIMEQSMR		2 Oxidation (M)	0.0000100010.0	File18230 Spectrum44 scans: 2346
											1357	1	1	0	655.322	1308.63	2	1308.63	-0.0006	1	5.85	3.3		TAEDLSFRAGDK				File18230 Spectrum1081 scans: 3913
											1358	1	1	0	655.323	1308.63	2	1308.62	0.0065	0	5.03	4		VASPEHCPLSGR				File18230 Spectrum1106 scans: 3956
											1359	1	1	0	437.218	1308.63	3	1308.63	0.0063	1	12.45	0.75		GYEAVWWDKR				File18230 Spectrum62 scans: 2403
											1360	1	0	0	655.324	1308.63	2	1308.64	-0.0053	0	2.67	6.5		QEELMQQYLK				File18230 Spectrum717 scans: 3413
											1361	1	1	0	655.826	1309.64	2	1309.66	-0.0231	1	3.04	7.1		FMHSVGRVFSK		Oxidation (M)	0.01000000000.0	File18230 Spectrum216 scans: 2705
											1365	1	1	0	657.867	1313.72	2	1313.71	0.0138	1	8.03	2.3		NGLGLSLAGNKDR				File18230 Spectrum1201 scans: 4098
											1366	1	1	0	657.89	1313.77	2	1313.77	-0.0077	1	7.34	0.99		RILMDLDVVLK				File18230 Spectrum505 scans: 3128
											1367	1	1	0	438.93	1313.77	3	1313.76	0.0113	0	15.54	0.15		EAGLLAAVTLTQK				File18230 Spectrum499 scans: 3120
											1368	1	1	0	658.327	1314.64	2	1314.62	0.0165	0	10.91	1.1		MAPQENQLQEK				File18230 Spectrum490 scans: 3109
											1369	1	1	0	658.382	1314.75	2	1314.73	0.0198	0	9	0.99		ILPLDGLQAGYR				File18230 Spectrum581 scans: 3222
											1370	1	1	0	439.257	1314.75	3	1314.73	0.017	0	0.81	6.7		KPIAGQVVTAMGK		Oxidation (M)	0.0000000000100.0	File18230 Spectrum557 scans: 3193
											1374				659.405	1316.8	2											File18230 Spectrum1783 scans: 5403
											1375				659.798	1317.58	2											File18230 Spectrum698 scans: 3387
											1376	1	1	0	659.82	1317.63	2	1317.6	0.0237	0	2.35	7.9		SLLACSSDYFR				File18230 Spectrum241 scans: 2745
											1378	1	1	0	660.794	1319.57	2	1319.57	0.0028	0	3.68	2		TLSGMCSGHQAR		Oxidation (M)	0.000010000000.0	File18230 Spectrum823 scans: 3565
											1382	1	1	0	440.89	1319.65	3	1319.65	-0.0033	1	9.56	1.8		SLEATCEKLNR				File18230 Spectrum72 scans: 2436
											1383	1	1	0	661.341	1320.67	2	1320.69	-0.0181	0	11.87	1		QSVPYGMATVIR				File18230 Spectrum881 scans: 3643
											1385	1	1	0	661.834	1321.65	2	1321.66	-0.0103	1	5.93	3.5		LGATGPMGMRGFK				File18230 Spectrum930 scans: 3703
											1388				662.362	1322.71	2											File18230 Spectrum248 scans: 2756
											1389	1	1	0	662.853	1323.69	2	1323.68	0.0085	0	3.71	5.9		GVSQQFSLPSFK				File18230 Spectrum316 scans: 2852
											1390				662.951	1323.89	2											File18230 Spectrum1912 scans: 6016
											1391	1	1	0	664.766	1327.52	2	1327.53	-0.014	0	0.27	0.94		GMDGSTNETASSR		Oxidation (M)	0.0100000000000.0	File18230 Spectrum694 scans: 3381
[truncated: 433 more rows]

## Sheet: IP-Control-Flag-tag
Header	--------------------------------------------------------
Search title
Timestamp	2019-04-16T01:16:50Z
User
Email
Report URI	http://192.168.1.116/mascot/cgi/master_results.pl?file=../data/20190416/F003122.dat
Peak list data path	JS_KM2-133-IP.mgf
Peak list format	Mascot generic
Search type	MIS
Mascot version	2.3.02
Database	SP_Human_19.2.18
Fasta file	SP_UniProt_Human_20190218.fasta
Total sequences	20403
Total residues	11375955
Sequences after taxonomy filter	20403
Number of queries	1618
Warning	Failed to lock cache file ../data/cache/2019/04/izwsqtxd64yzllx4ktxx6pbyf4/F003122.dat.vco67emnmo6zfaqeezml26obyu.cdb. Error code: -1
Warning	Cache file ../data/cache/2019/04/izwsqtxd64yzllx4ktxx6pbyf4/F003122.dat.vco67emnmo6zfaqeezml26obyu.cdb being created by another task. Continuing without cache
Decoy	--------------------------------------------------------
Number of matches above identity threshold in search of real database	276
Number of matches above identity threshold in search of decoy database	10
Number of matches above homology threshold in search of real database	298
Number of matches above homology threshold in search of decoy database	20
Fixed modifications	--------------------------------------------------------
Identifier	Name	Delta	Neutral loss
1	Carbamidomethyl (C)	57.0215
Variable modifications	--------------------------------------------------------
Identifier	Name	Delta	Neutral loss(es)
1	Oxidation (M)	15.9949	0	63.9983
Search Parameters	--------------------------------------------------------
Taxonomy filter	All entries
Enzyme	Trypsin
Maximum Missed Cleavages	1
Fixed modifications	Carbamidomethyl (C)
Quantitation method	None
Variable modifications	Oxidation (M)
Peptide Mass Tolerance	20
Peptide Mass Tolerance Units	ppm
Fragment Mass Tolerance	0.6
Fragment Mass Tolerance Units	Da
Mass values	Monoisotopic
Instrument type	ESI-FTICR
Isotope error mode	0
Decoy database also searched	1
Format parameters	--------------------------------------------------------
Significance threshold	0.05
Max. number of hits	0
Use MudPIT protein scoring	1
Ions score cut-off	0
Include same-set proteins
Include sub-set proteins	0
Include unassigned	1
Require bold red	0
Use homology threshold	0
Group protein families	0
Re-score using Percolator	0
Protein hits	--------------------------------------------------------
prot_hit_num	prot_acc	prot_desc	prot_score	prot_mass	prot_matches	prot_matches_sig	prot_sequences	prot_sequences_sig	prot_cover	prot_pi	pep_query	pep_rank	pep_isbold	pep_isunique	pep_exp_mz	pep_exp_mr	pep_exp_z	pep_calc_mr	pep_delta	pep_miss	pep_score	pep_expect	pep_res_before	pep_seq	pep_res_after	pep_var_mod	pep_var_mod_pos	pep_scan_title
prot_hit_num	prot_acc	prot_desc	prot_score	prot_mass	prot_matches	prot_matches_sig	prot_sequences	prot_sequences_sig	prot_cover	prot_pi	pep_query	pep_rank	pep_isbold	pep_isunique	pep_exp_mz	pep_exp_mr	pep_exp_z	pep_calc_mr	pep_delta	pep_miss	pep_score	pep_expect	pep_res_before	pep_seq	pep_res_after	pep_var_mod	pep_var_mod_pos	pep_scan_title
1	P02768	Serum albumin OS=Homo sapiens OX=9606 GN=ALB PE=1 SV=2	2932	71317	202	111	31	26	49.6	5.92	64	1	1	1	395.239	788.464	2	788.464	-0.0004	0	5.25	3.5	K	LVTDLTK	V			File18232 Spectrum318 scans: 2931
1	P02768	Serum albumin OS=Homo sapiens OX=9606 GN=ALB PE=1 SV=2	2932	71317	202	111	31	26	49.6	5.92	392	1	1	1	464.251	926.487	2	926.486	0.0005	0	10.23	1.2	K	YLYEIAR	R			File18232 Spectrum725 scans: 3629
1	P02768	Serum albumin OS=Homo sapiens OX=9606 GN=ALB PE=1 SV=2	2932	71317	202	111	31	26	49.6	5.92	402	1	1	1	467.263	932.511	2	932.511	-0.0006	0	21.6	0.12	K	LCTVATLR	E			File18232 Spectrum952 scans: 4116
1	P02768	Serum albumin OS=Homo sapiens OX=9606 GN=ALB PE=1 SV=2	2932	71317	202	111	31	26	49.6	5.92	405	3	1	1	467.263	932.511	2	932.511	-0.0005	0	4.36	6.3	K	LCTVATLR	E			File18232 Spectrum742 scans: 3656
1	P02768	Serum albumin OS=Homo sapiens OX=9606 GN=ALB PE=1 SV=2	2932	71317	202	111	31	26	49.6	5.92	408	1	1	1	467.263	932.511	2	932.511	-0.0002	0	16.87	0.35	K	LCTVATLR	E			File18232 Spectrum1430 scans: 5281
1	P02768	Serum albumin OS=Homo sapiens OX=9606 GN=ALB PE=1 SV=2	2932	71317	202	111	31	26	49.6	5.92	412	1	1	1	467.263	932.511	2	932.511	-0.0001	0	20.5	0.15	K	LCTVATLR	E			File18232 Spectrum1411 scans: 5212
1	P02768	Serum albumin OS=Homo sapiens OX=9606 GN=ALB PE=1 SV=2	2932	71317	202	111	31	26	49.6	5.92	413	1	1	1	467.263	932.511	2	932.511	-0.0001	0	18.72	0.23	K	LCTVATLR	E			File18232 Spectrum1465 scans: 5518
1	P02768	Serum albumin OS=Homo sapiens OX=9606 GN=ALB PE=1 SV=2	2932	71317	202	111	31	26	49.6	5.92	418	1	1	1	467.263	932.511	2	932.511	-0.0001	0	29.47	0.019	K	LCTVATLR	E			File18232 Spectrum485 scans: 3202
1	P02768	Serum albumin OS=Homo sapiens OX=9606 GN=ALB PE=1 SV=2	2932	71317	202	111	31	26	49.6	5.92	419	1	1	1	467.263	932.511	2	932.511	0	0	18.9	0.22	K	LCTVATLR	E			File18232 Spectrum1444 scans: 5377
1	P02768	Serum albumin OS=Homo sapiens OX=9606 GN=ALB PE=1 SV=2	2932	71317	202	111	31	26	49.6	5.92	420	1	1	1	467.263	932.511	2	932.511	0	0	16.08	0.43	K	LCTVATLR	E			File18232 Spectrum1459 scans: 5487
1	P02768	Serum albumin OS=Homo sapiens OX=9606 GN=ALB PE=1 SV=2	2932	71317	202	111	31	26	49.6	5.92	421	1	1	1	467.263	932.511	2	932.511	0	0	14.09	0.67	K	LCTVATLR	E			File18232 Spectrum1435 scans: 5316
1	P02768	Serum albumin OS=Homo sapiens OX=9606 GN=ALB PE=1 SV=2	2932	71317	202	111	31	26	49.6	5.92	422	3	1	1	467.263	932.511	2	932.511	0.0001	0	0.18	14	K	LCTVATLR	E			File18232 Spectrum43 scans: 2333
1	P02768	Serum albumin OS=Homo sapiens OX=9606 GN=ALB PE=1 SV=2	2932	71317	202	111	31	26	49.6	5.92	425	1	1	1	467.263	932.511	2	932.511	0.0001	0	18.45	0.21	K	LCTVATLR	E			File18232 Spectrum1326 scans: 4912
1	P02768	Serum albumin OS=Homo sapiens OX=9606 GN=ALB PE=1 SV=2	2932	71317	202	111	31	26	49.6	5.92	427	1	1	1	467.263	932.511	2	932.511	0.0001	0	0.52	13	K	LCTVATLR	E			File18232 Spectrum1372 scans: 5099
1	P02768	Serum albumin OS=Homo sapiens OX=9606 GN=ALB PE=1 SV=2	2932	71317	202	111	31	26	49.6	5.92	428	1	1	1	467.263	932.511	2	932.511	0.0001	0	39.41	0.0017	K	LCTVATLR	E			File18232 Spectrum459 scans: 3156
1	P02768	Serum albumin OS=Homo sapiens OX=9606 GN=ALB PE=1 SV=2	2932	71317	202	111	31	26	49.6	5.92	429	1	1	1	467.263	932.511	2	932.511	0.0002	0	9.57	1.6	K	LCTVATLR	E			File18232 Spectrum1120 scans: 4441
1	P02768	Serum albumin OS=Homo sapiens OX=9606 GN=ALB PE=1 SV=2	2932	71317	202	111	31	26	49.6	5.92	431	1	1	1	467.263	932.511	2	932.511	0.0002	0	5.8	3.8	K	LCTVATLR	E			File18232 Spectrum1189 scans: 4574
1	P02768	Serum albumin OS=Homo sapiens OX=9606 GN=ALB PE=1 SV=2	2932	71317	202	111	31	26	49.6	5.92	432	1	1	1	467.263	932.511	2	932.511	0.0002	0	4.23	5.5	K	LCTVATLR	E			File18232 Spectrum1505 scans: 5746
1	P02768	Serum albumin OS=Homo sapiens OX=9606 GN=ALB PE=1 SV=2	2932	71317	202	111	31	26	49.6	5.92	433	1	1	1	467.263	932.512	2	932.511	0.0002	0	12.31	0.85	K	LCTVATLR	E			File18232 Spectrum1457 scans: 5460
1	P02768	Serum albumin OS=Homo sapiens OX=9606 GN=ALB PE=1 SV=2	2932	71317	202	111	31	26	49.6	5.92	434	1	1	1	467.263	932.512	2	932.511	0.0002	0	16.81	0.3	K	LCTVATLR	E			File18232 Spectrum1481 scans: 5603
1	P02768	Serum albumin OS=Homo sapiens OX=9606 GN=ALB PE=1 SV=2	2932	71317	202	111	31	26	49.6	5.92	443	1	1	1	467.263	932.512	2	932.511	0.0005	0	30.6	0.013	K	LCTVATLR	E			File18232 Spectrum2 scans: 748
1	P02768	Serum albumin OS=Homo sapiens OX=9606 GN=ALB PE=1 SV=2	2932	71317	202	111	31	26	49.6	5.92	444	2	1	1	467.263	932.512	2	932.511	0.0005	0	11.83	0.97	K	LCTVATLR	E			File18232 Spectrum17 scans: 1775
1	P02768	Serum albumin OS=Homo sapiens OX=9606 GN=ALB PE=1 SV=2	2932	71317	202	111	31	26	49.6	5.92	445	1	1	1	467.263	932.512	2	932.511	0.0005	0	10.35	1.4	K	LCTVATLR	E			File18232 Spectrum1085 scans: 4366
1	P02768	Serum albumin OS=Homo sapiens OX=9606 GN=ALB PE=1 SV=2	2932	71317	202	111	31	26	49.6	5.92	446	1	1	1	467.263	932.512	2	932.511	0.0006	0	3.71	6.3	K	LCTVATLR	E			File18232 Spectrum21 scans: 1826
1	P02768	Serum albumin OS=Homo sapiens OX=9606 GN=ALB PE=1 SV=2	2932	71317	202	111	31	26	49.6	5.92	447	2	1	1	467.263	932.512	2	932.511	0.0006	0	4.13	5.7	K	LCTVATLR	E			File18232 Spectrum645 scans: 3482
1	P02768	Serum albumin OS=Homo sapiens OX=9606 GN=ALB PE=1 SV=2	2932	71317	202	111	31	26	49.6	5.92	488	1	1	1	480.784	959.553	2	959.555	-0.0021	0	6.04	2.6	K	FQNALLVR	Y			File18232 Spectrum1386 scans: 5142
1	P02768	Serum albumin OS=Homo sapiens OX=9606 GN=ALB PE=1 SV=2	2932	71317	202	111	31	26	49.6	5.92	489	1	1	1	480.784	959.554	2	959.555	-0.0012	0	34.84	0.0034	K	FQNALLVR	Y			File18232 Spectrum792 scans: 3759
1	P02768	Serum albumin OS=Homo sapiens OX=9606 GN=ALB PE=1 SV=2	2932	71317	202	111	31	26	49.6	5.92	490	3	1	1	480.784	959.554	2	959.555	-0.0009	0	0.17	10	K	FQNALLVR	Y			File18232 Spectrum861 scans: 3905
1	P02768	Serum albumin OS=Homo sapiens OX=9606 GN=ALB PE=1 SV=2	2932	71317	202	111	31	26	49.6	5.92	491	2	1	1	480.785	959.555	2	959.555	-0.0005	0	7.12	2	K	FQNALLVR	Y			File18232 Spectrum1054 scans: 4304
1	P02768	Serum albumin OS=Homo sapiens OX=9606 GN=ALB PE=1 SV=2	2932	71317	202	111	31	26	49.6	5.92	493	1	1	1	480.785	959.555	2	959.555	-0.0003	0	15.01	0.33	K	FQNALLVR	Y			File18232 Spectrum888 scans: 3958
1	P02768	Serum albumin OS=Homo sapiens OX=9606 GN=ALB PE=1 SV=2	2932	71317	202	111	31	26	49.6	5.92	495	1	1	1	480.785	959.555	2	959.555	-0.0002	0	18.98	0.13	K	FQNALLVR	Y			File18232 Spectrum1084 scans: 4365
1	P02768	Serum albumin OS=Homo sapiens OX=9606 GN=ALB PE=1 SV=2	2932	71317	202	111	31	26	49.6	5.92	501	1	1	1	480.785	959.555	2	959.555	0	0	15.84	0.27	K	FQNALLVR	Y			File18232 Spectrum1370 scans: 5096
1	P02768	Serum albumin OS=Homo sapiens OX=9606 GN=ALB PE=1 SV=2	2932	71317	202	111	31	26	49.6	5.92	502	1	1	1	480.785	959.555	2	959.555	0	0	3.34	4.9	K	FQNALLVR	Y			File18232 Spectrum1294 scans: 4828
1	P02768	Serum albumin OS=Homo sapiens OX=9606 GN=ALB PE=1 SV=2	2932	71317	202	111	31	26	49.6	5.92	506	1	1	1	480.785	959.555	2	959.555	0	0	6.68	2.3	K	FQNALLVR	Y			File18232 Spectrum1614 scans: 6540
1	P02768	Serum albumin OS=Homo sapiens OX=9606 GN=ALB PE=1 SV=2	2932	71317	202	111	31	26	49.6	5.92	508	1	1	1	480.785	959.555	2	959.555	0	0	21.18	0.08	K	FQNALLVR	Y			File18232 Spectrum1175 scans: 4542
1	P02768	Serum albumin OS=Homo sapiens OX=9606 GN=ALB PE=1 SV=2	2932	71317	202	111	31	26	49.6	5.92	509	1	1	1	480.785	959.555	2	959.555	0	0	18.07	0.16	K	FQNALLVR	Y			File18232 Spectrum951 scans: 4115
1	P02768	Serum albumin OS=Homo sapiens OX=9606 GN=ALB PE=1 SV=2	2932	71317	202	111	31	26	49.6	5.92	512	1	1	1	480.785	959.555	2	959.555	0.0002	0	8.66	1.4	K	FQNALLVR	Y			File18232 Spectrum6 scans: 1476
1	P02768	Serum albumin OS=Homo sapiens OX=9606 GN=ALB PE=1 SV=2	2932	71317	202	111	31	26	49.6	5.92	513	3	1	1	480.785	959.555	2	959.555	0.0002	0	0.46	9.3	K	FQNALLVR	Y			File18232 Spectrum1568 scans: 6085
1	P02768	Serum albumin OS=Homo sapiens OX=9606 GN=ALB PE=1 SV=2	2932	71317	202	111	31	26	49.6	5.92	514	1	1	1	480.785	959.555	2	959.555	0.0002	0	17.63	0.18	K	FQNALLVR	Y			File18232 Spectrum1429 scans: 5280
1	P02768	Serum albumin OS=Homo sapiens OX=9606 GN=ALB PE=1 SV=2	2932	71317	202	111	31	26	49.6	5.92	516	1	1	1	480.785	959.555	2	959.555	0.0002	0	31.93	0.0066	K	FQNALLVR	Y			File18232 Spectrum1325 scans: 4911
1	P02768	Serum albumin OS=Homo sapiens OX=9606 GN=ALB PE=1 SV=2	2932	71317	202	111	31	26	49.6	5.92	518	1	1	1	480.785	959.555	2	959.555	0.0002	0	6.62	2.2	K	FQNALLVR	Y			File18232 Spectrum1348 scans: 4984
1	P02768	Serum albumin OS=Homo sapiens OX=9606 GN=ALB PE=1 SV=2	2932	71317	202	111	31	26	49.6	5.92	523	1	1	1	480.785	959.555	2	959.555	0.0002	0	24.97	0.033	K	FQNALLVR	Y			File18232 Spectrum1460 scans: 5488
1	P02768	Serum albumin OS=Homo sapiens OX=9606 GN=ALB PE=1 SV=2	2932	71317	202	111	31	26	49.6	5.92	524	1	1	1	480.785	959.555	2	959.555	0.0002	0	16.98	0.21	K	FQNALLVR	Y			File18232 Spectrum824 scans: 3825
1	P02768	Serum albumin OS=Homo sapiens OX=9606 GN=ALB PE=1 SV=2	2932	71317	202	111	31	26	49.6	5.92	525	1	1	1	480.785	959.556	2	959.555	0.0003	0	9.52	1.2	K	FQNALLVR	Y			File18232 Spectrum1564 scans: 6040
1	P02768	Serum albumin OS=Homo sapiens OX=9606 GN=ALB PE=1 SV=2	2932	71317	202	111	31	26	49.6	5.92	526	3	1	1	480.785	959.556	2	959.555	0.0003	0	0.74	8.7	K	FQNALLVR	Y			File18232 Spectrum1109 scans: 4410
1	P02768	Serum albumin OS=Homo sapiens OX=9606 GN=ALB PE=1 SV=2	2932	71317	202	111	31	26	49.6	5.92	528	1	1	1	480.785	959.556	2	959.555	0.0003	0	35.55	0.0029	K	FQNALLVR	Y			File18232 Spectrum1 scans: 747
1	P02768	Serum albumin OS=Homo sapiens OX=9606 GN=ALB PE=1 SV=2	2932	71317	202	111	31	26	49.6	5.92	529	3	1	1	480.785	959.556	2	959.555	0.0003	0	0.53	9.1	K	FQNALLVR	Y			File18232 Spectrum1124 scans: 4449
1	P02768	Serum albumin OS=Homo sapiens OX=9606 GN=ALB PE=1 SV=2	2932	71317	202	111	31	26	49.6	5.92	531	1	1	1	480.785	959.556	2	959.555	0.0003	0	6.12	2.5	K	FQNALLVR	Y			File18232 Spectrum839 scans: 3862
1	P02768	Serum albumin OS=Homo sapiens OX=9606 GN=ALB PE=1 SV=2	2932	71317	202	111	31	26	49.6	5.92	532	2	1	1	480.785	959.556	2	959.555	0.0003	0	4.32	3.8	K	FQNALLVR	Y			File18232 Spectrum1513 scans: 5775
1	P02768	Serum albumin OS=Homo sapiens OX=9606 GN=ALB PE=1 SV=2	2932	71317	202	111	31	26	49.6	5.92	536	1	1	1	480.785	959.556	2	959.555	0.0003	0	6.72	2.2	K	FQNALLVR	Y			File18232 Spectrum1484 scans: 5621
1	P02768	Serum albumin OS=Homo sapiens OX=9606 GN=ALB PE=1 SV=2	2932	71317	202	111	31	26	49.6	5.92	542	1	1	1	480.785	959.556	2	959.555	0.0005	0	8.44	1.5	K	FQNALLVR	Y			File18232 Spectrum1577 scans: 6183
1	P02768	Serum albumin OS=Homo sapiens OX=9606 GN=ALB PE=1 SV=2	2932	71317	202	111	31	26	49.6	5.92	543	1	1	1	480.785	959.556	2	959.555	0.0005	0	6.23	2.5	K	FQNALLVR	Y			File18232 Spectrum1271 scans: 4769
1	P02768	Serum albumin OS=Homo sapiens OX=9606 GN=ALB PE=1 SV=2	2932	71317	202	111	31	26	49.6	5.92	544	2	1	1	480.785	959.556	2	959.555	0.0005	0	5.65	2.8	K	FQNALLVR	Y			File18232 Spectrum1456 scans: 5459
1	P02768	Serum albumin OS=Homo sapiens OX=9606 GN=ALB PE=1 SV=2	2932	71317	202	111	31	26	49.6	5.92	545	3	1	1	480.785	959.556	2	959.555	0.0005	0	9.26	1.2	K	FQNALLVR	Y			File18232 Spectrum1466 scans: 5519
1	P02768	Serum albumin OS=Homo sapiens OX=9606 GN=ALB PE=1 SV=2	2932	71317	202	111	31	26	49.6	5.92	550	5	1	1	480.785	959.556	2	959.555	0.0007	0	1.58	7.2	K	FQNALLVR	Y			File18232 Spectrum20 scans: 1825
1	P02768	Serum albumin OS=Homo sapiens OX=9606 GN=ALB PE=1 SV=2	2932	71317	202	111	31	26	49.6	5.92	616	1	1	1	500.805	999.596	2	999.596	0.0001	0	26.82	0.022	K	QTALVELVK	H			File18232 Spectrum869 scans: 3922
1	P02768	Serum albumin OS=Homo sapiens OX=9606 GN=ALB PE=1 SV=2	2932	71317	202	111	31	26	49.6	5.92	631	1	1	1	507.303	1012.59	2	1012.59	0.0002	0	25.53	0.025	K	LVAASQAALGL	-			File18232 Spectrum1112 scans: 4414
1	P02768	Serum albumin OS=Homo sapiens OX=9606 GN=ALB PE=1 SV=2	2932	71317	202	111	31	26	49.6	5.92	633	6	1	1	507.303	1012.59	2	1012.59	0.0002	0	2.27	5.4	K	LVAASQAALGL	-			File18232 Spectrum1087 scans: 4370
1	P02768	Serum albumin OS=Homo sapiens OX=9606 GN=ALB PE=1 SV=2	2932	71317	202	111	31	26	49.6	5.92	634	10	1	1	507.303	1012.59	2	1012.59	0.0005	0	0.13	8.7	K	LVAASQAALGL	-			File18232 Spectrum1167 scans: 4526
1	P02768	Serum albumin OS=Homo sapiens OX=9606 GN=ALB PE=1 SV=2	2932	71317	202	111	31	26	49.6	5.92	639	1	1	1	509.272	1016.53	2	1016.53	0.0005	0	47.65	0.00033	K	SLHTLFGDK	L			File18232 Spectrum668 scans: 3525
1	P02768	Serum albumin OS=Homo sapiens OX=9606 GN=ALB PE=1 SV=2	2932	71317	202	111	31	26	49.6	5.92	890	1	1	1	564.853	1127.69	2	1127.69	0.0001	1	69.4	4.4e-07	K	KQTALVELVK	H			File18232 Spectrum620 scans: 3441
1	P02768	Serum albumin OS=Homo sapiens OX=9606 GN=ALB PE=1 SV=2	2932	71317	202	111	31	26	49.6	5.92	904	1	1	1	569.752	1137.49	2	1137.49	-0.002	0	26.9	0.0098	K	CCTESLVNR	R			File18232 Spectrum139 scans: 2622
1	P02768	Serum albumin OS=Homo sapiens OX=9606 GN=ALB PE=1 SV=2	2932	71317	202	111	31	26	49.6	5.92	913	1	1	1	571.351	1140.69	2	1140.69	0.0004	1	24.84	0.014	K	KLVAASQAALGL	-			File18232 Spectrum886 scans: 3956
1	P02768	Serum albumin OS=Homo sapiens OX=9606 GN=ALB PE=1 SV=2	2932	71317	202	111	31	26	49.6	5.92	924	1	1	1	575.311	1148.61	2	1148.61	-0.0003	0	16.82	0.34	K	LVNEVTEFAK	T			File18232 Spectrum745 scans: 3661
1	P02768	Serum albumin OS=Homo sapiens OX=9606 GN=ALB PE=1 SV=2	2932	71317	202	111	31	26	49.6	5.92	1012	1	1	1	613.807	1225.6	2	1225.6	0.0006	1	16.97	0.3	R	FKDLGEENFK	A			File18232 Spectrum458 scans: 3155
1	P02768	Serum albumin OS=Homo sapiens OX=9606 GN=ALB PE=1 SV=2	2932	71317	202	111	31	26	49.6	5.92	1111	1	1	1	656.375	1310.74	2	1310.73	0.0007	0	30.43	0.0071	R	HPDYSVVLLLR	L			File18232 Spectrum1130 scans: 4459
1	P02768	Serum albumin OS=Homo sapiens OX=9606 GN=ALB PE=1 SV=2	2932	71317	202	111	31	26	49.6	5.92	1112	2	1	1	437.919	1310.74	3	1310.73	0.0013	0	16.46	0.16	R	HPDYSVVLLLR	L			File18232 Spectrum1139 scans: 4474
1	P02768	Serum albumin OS=Homo sapiens OX=9606 GN=ALB PE=1 SV=2	2932	71317	202	111	31	26	49.6	5.92	1138	1	1	1	671.821	1341.63	2	1341.63	-0.0002	0	70.75	8.6e-07	K	AVMDDFAAFVEK	C			File18232 Spectrum1273 scans: 4773
1	P02768	Serum albumin OS=Homo sapiens OX=9606 GN=ALB PE=1 SV=2	2932	71317	202	111	31	26	49.6	5.92	1154	1	1	1	679.819	1357.62	2	1357.62	0.0006	0	62.2	5.7e-06	K	AVMDDFAAFVEK	C	Oxidation (M)	0.001000000000.0	File18232 Spectrum1070 scans: 4334
1	P02768	Serum albumin OS=Homo sapiens OX=9606 GN=ALB PE=1 SV=2	2932	71317	202	111	31	26	49.6	5.92	1198	1	1	1	722.325	1442.63	2	1442.63	0	0	13.25	0.29	K	YICENQDSISSK	L			File18232 Spectrum137 scans: 2618
1	P02768	Serum albumin OS=Homo sapiens OX=9606 GN=ALB PE=1 SV=2	2932	71317	202	111	31	26	49.6	5.92	1209	1	1	1	734.425	1466.83	2	1466.84	-0.0011	1	27.9	0.0073	R	RHPDYSVVLLLR	L			File18232 Spectrum958 scans: 4128
1	P02768	Serum albumin OS=Homo sapiens OX=9606 GN=ALB PE=1 SV=2	2932	71317	202	111	31	26	49.6	5.92	1210	1	1	1	489.953	1466.84	3	1466.84	0.0002	1	51.64	3.2e-05	R	RHPDYSVVLLLR	L			File18232 Spectrum974 scans: 4161
1	P02768	Serum albumin OS=Homo sapiens OX=9606 GN=ALB PE=1 SV=2	2932	71317	202	111	31	26	49.6	5.92	1211	1	1	1	489.953	1466.84	3	1466.84	0.0004	1	44.03	0.00018	R	RHPDYSVVLLLR	L			File18232 Spectrum955 scans: 4121
1	P02768	Serum albumin OS=Homo sapiens OX=9606 GN=ALB PE=1 SV=2	2932	71317	202	111	31	26	49.6	5.92	1275	1	1	1	812.397	1622.78	2	1622.78	-0.0002	0	52.44	7.7e-05	K	DVFLGMFLYEYAR	R			File18232 Spectrum1423 scans: 5244
1	P02768	Serum albumin OS=Homo sapiens OX=9606 GN=ALB PE=1 SV=2	2932	71317	202	111	31	26	49.6	5.92	1276	1	1	1	812.397	1622.78	2	1622.78	0	0	47.75	0.00023	K	DVFLGMFLYEYAR	R			File18232 Spectrum1410 scans: 5209
1	P02768	Serum albumin OS=Homo sapiens OX=9606 GN=ALB PE=1 SV=2	2932	71317	202	111	31	26	49.6	5.92	1277	1	1	1	812.398	1622.78	2	1622.78	0.0001	0	51.67	9.2e-05	K	DVFLGMFLYEYAR	R			File18232 Spectrum1428 scans: 5273
1	P02768	Serum albumin OS=Homo sapiens OX=9606 GN=ALB PE=1 SV=2	2932	71317	202	111	31	26	49.6	5.92	1285	1	1	1	820.394	1638.77	2	1638.78	-0.0017	0	68.8	1.5e-06	K	DVFLGMFLYEYAR	R	Oxidation (M)	0.0000010000000.0	File18232 Spectrum1382 scans: 5133
1	P02768	Serum albumin OS=Homo sapiens OX=9606 GN=ALB PE=1 SV=2	2932	71317	202	111	31	26	49.6	5.92	1286	1	1	1	820.395	1638.77	2	1638.78	-0.0003	0	40.64	0.001	K	DVFLGMFLYEYAR	R	Oxidation (M)	0.0000010000000.0	File18232 Spectrum1402 scans: 5175
1	P02768	Serum albumin OS=Homo sapiens OX=9606 GN=ALB PE=1 SV=2	2932	71317	202	111	31	26	49.6	5.92	1287	1	1	1	820.395	1638.78	2	1638.78	-0.0001	0	35.1	0.0037	K	DVFLGMFLYEYAR	R	Oxidation (M)	0.0000010000000.0	File18232 Spectrum1412 scans: 5213
1	P02768	Serum albumin OS=Homo sapiens OX=9606 GN=ALB PE=1 SV=2	2932	71317	202	111	31	26	49.6	5.92	1288	1	1	1	547.316	1638.93	3	1638.93	-0.0033	1	22.9	0.021	K	KVPQVSTPTLVEVSR	N			File18232 Spectrum1088 scans: 4374
1	P02768	Serum albumin OS=Homo sapiens OX=9606 GN=ALB PE=1 SV=2	2932	71317	202	111	31	26	49.6	5.92	1289	1	1	1	547.316	1638.93	3	1638.93	-0.0031	1	14.16	0.16	K	KVPQVSTPTLVEVSR	N			File18232 Spectrum1004 scans: 4224
1	P02768	Serum albumin OS=Homo sapiens OX=9606 GN=ALB PE=1 SV=2	2932	71317	202	111	31	26	49.6	5.92	1290	1	1	1	547.317	1638.93	3	1638.93	-0.0027	1	31.22	0.0031	K	KVPQVSTPTLVEVSR	N			File18232 Spectrum982 scans: 4177
1	P02768	Serum albumin OS=Homo sapiens OX=9606 GN=ALB PE=1 SV=2	2932	71317	202	111	31	26	49.6	5.92	1292	1	1	1	547.317	1638.93	3	1638.93	-0.0024	1	24.73	0.014	K	KVPQVSTPTLVEVSR	N			File18232 Spectrum1206 scans: 4601
1	P02768	Serum albumin OS=Homo sapiens OX=9606 GN=ALB PE=1 SV=2	2932	71317	202	111	31	26	49.6	5.92	1293	1	1	1	547.317	1638.93	3	1638.93	-0.002	1	17.28	0.073	K	KVPQVSTPTLVEVSR	N			File18232 Spectrum854 scans: 3891
1	P02768	Serum albumin OS=Homo sapiens OX=9606 GN=ALB PE=1 SV=2	2932	71317	202	111	31	26	49.6	5.92	1294	1	1	1	547.317	1638.93	3	1638.93	-0.002	1	45.69	0.00011	K	KVPQVSTPTLVEVSR	N			File18232 Spectrum1480 scans: 5602
1	P02768	Serum albumin OS=Homo sapiens OX=9606 GN=ALB PE=1 SV=2	2932	71317	202	111	31	26	49.6	5.92	1295	1	1	1	547.317	1638.93	3	1638.93	-0.0018	1	14.35	0.14	K	KVPQVSTPTLVEVSR	N			File18232 Spectrum1497 scans: 5708
1	P02768	Serum albumin OS=Homo sapiens OX=9606 GN=ALB PE=1 SV=2	2932	71317	202	111	31	26	49.6	5.92	1296	1	1	1	547.317	1638.93	3	1638.93	-0.0018	1	39.66	0.00042	K	KVPQVSTPTLVEVSR	N			File18232 Spectrum1327 scans: 4913
1	P02768	Serum albumin OS=Homo sapiens OX=9606 GN=ALB PE=1 SV=2	2932	71317	202	111	31	26	49.6	5.92	1297	1	1	1	547.317	1638.93	3	1638.93	-0.0016	1	32.65	0.0021	K	KVPQVSTPTLVEVSR	N			File18232 Spectrum1159 scans: 4503
1	P02768	Serum albumin OS=Homo sapiens OX=9606 GN=ALB PE=1 SV=2	2932	71317	202	111	31	26	49.6	5.92	1298	1	1	1	547.317	1638.93	3	1638.93	-0.0016	1	49.36	4.5e-05	K	KVPQVSTPTLVEVSR	N			File18232 Spectrum1401 scans: 5169
1	P02768	Serum albumin OS=Homo sapiens OX=9606 GN=ALB PE=1 SV=2	2932	71317	202	111	31	26	49.6	5.92	1299	1	1	1	547.317	1638.93	3	1638.93	-0.0014	1	24.29	0.015	K	KVPQVSTPTLVEVSR	N			File18232 Spectrum1449 scans: 5407
1	P02768	Serum albumin OS=Homo sapiens OX=9606 GN=ALB PE=1 SV=2	2932	71317	202	111	31	26	49.6	5.92	1300	1	1	1	547.317	1638.93	3	1638.93	-0.0014	1	9.63	0.42	K	KVPQVSTPTLVEVSR	N			File18232 Spectrum1373 scans: 5100
1	P02768	Serum albumin OS=Homo sapiens OX=9606 GN=ALB PE=1 SV=2	2932	71317	202	111	31	26	49.6	5.92	1301	1	1	1	547.317	1638.93	3	1638.93	-0.0012	1	24.54	0.014	K	KVPQVSTPTLVEVSR	N			File18232 Spectrum1485 scans: 5631
1	P02768	Serum albumin OS=Homo sapiens OX=9606 GN=ALB PE=1 SV=2	2932	71317	202	111	31	26	49.6	5.92	1302	1	1	1	547.317	1638.93	3	1638.93	-0.0011	1	13.61	0.17	K	KVPQVSTPTLVEVSR	N			File18232 Spectrum721 scans: 3621
1	P02768	Serum albumin OS=Homo sapiens OX=9606 GN=ALB PE=1 SV=2	2932	71317	202	111	31	26	49.6	5.92	1303	1	1	1	547.317	1638.93	3	1638.93	-0.0009	1	49.6	4.3e-05	K	KVPQVSTPTLVEVSR	N			File18232 Spectrum23 scans: 1855
1	P02768	Serum albumin OS=Homo sapiens OX=9606 GN=ALB PE=1 SV=2	2932	71317	202	111	31	26	49.6	5.92	1304	1	1	1	547.317	1638.93	3	1638.93	-0.0009	1	41.17	0.0003	K	KVPQVSTPTLVEVSR	N			File18232 Spectrum1441 scans: 5351
1	P02768	Serum albumin OS=Homo sapiens OX=9606 GN=ALB PE=1 SV=2	2932	71317	202	111	31	26	49.6	5.92	1305	1	1	1	547.317	1638.93	3	1638.93	-0.0007	1	14.78	0.13	K	KVPQVSTPTLVEVSR	N			File18232 Spectrum1296 scans: 4830
1	P02768	Serum albumin OS=Homo sapiens OX=9606 GN=ALB PE=1 SV=2	2932	71317	202	111	31	26	49.6	5.92	1306	1	1	1	547.317	1638.93	3	1638.93	-0.0007	1	47.08	7.6e-05	K	KVPQVSTPTLVEVSR	N			File18232 Spectrum1431 scans: 5285
1	P02768	Serum albumin OS=Homo sapiens OX=9606 GN=ALB PE=1 SV=2	2932	71317	202	111	31	26	49.6	5.92	1307	1	1	1	547.317	1638.93	3	1638.93	-0.0007	1	46.14	9.5e-05	K	KVPQVSTPTLVEVSR	N			File18232 Spectrum1436 scans: 5317
1	P02768	Serum albumin OS=Homo sapiens OX=9606 GN=ALB PE=1 SV=2	2932	71317	202	111	31	26	49.6	5.92	1308	1	1	1	547.317	1638.93	3	1638.93	-0.0007	1	47.18	7.5e-05	K	KVPQVSTPTLVEVSR	N			File18232 Spectrum673 scans: 3532
1	P02768	Serum albumin OS=Homo sapiens OX=9606 GN=ALB PE=1 SV=2	2932	71317	202	111	31	26	49.6	5.92	1309	1	1	1	547.317	1638.93	3	1638.93	-0.0005	1	31.7	0.0026	K	KVPQVSTPTLVEVSR	N			File18232 Spectrum22 scans: 1829
1	P02768	Serum albumin OS=Homo sapiens OX=9606 GN=ALB PE=1 SV=2	2932	71317	202	111	31	26	49.6	5.92	1310	1	1	1	547.317	1638.93	3	1638.93	-0.0005	1	59.74	4.1e-06	K	KVPQVSTPTLVEVSR	N			File18232 Spectrum15 scans: 1715
1	P02768	Serum albumin OS=Homo sapiens OX=9606 GN=ALB PE=1 SV=2	2932	71317	202	111	31	26	49.6	5.92	1311	1	1	1	547.317	1638.93	3	1638.93	-0.0005	1	42.33	0.00023	K	KVPQVSTPTLVEVSR	N			File18232 Spectrum19 scans: 1801
1	P02768	Serum albumin OS=Homo sapiens OX=9606 GN=ALB PE=1 SV=2	2932	71317	202	111	31	26	49.6	5.92	1312	1	1	1	547.317	1638.93	3	1638.93	-0.0005	1	25.65	0.011	K	KVPQVSTPTLVEVSR	N			File18232 Spectrum1467 scans: 5521
1	P02768	Serum albumin OS=Homo sapiens OX=9606 GN=ALB PE=1 SV=2	2932	71317	202	111	31	26	49.6	5.92	1313	1	1	1	547.317	1638.93	3	1638.93	-0.0005	1	15.27	0.12	K	KVPQVSTPTLVEVSR	N			File18232 Spectrum1413 scans: 5214
1	P02768	Serum albumin OS=Homo sapiens OX=9606 GN=ALB PE=1 SV=2	2932	71317	202	111	31	26	49.6	5.92	1314	1	1	1	547.317	1638.93	3	1638.93	-0.0005	1	32.52	0.0022	K	KVPQVSTPTLVEVSR	N			File18232 Spectrum1475 scans: 5565
1	P02768	Serum albumin OS=Homo sapiens OX=9606 GN=ALB PE=1 SV=2	2932	71317	202	111	31	26	49.6	5.92	1315	1	1	1	547.317	1638.93	3	1638.93	-0.0005	1	36.32	0.00091	K	KVPQVSTPTLVEVSR	N			File18232 Spectrum1424 scans: 5249
1	P02768	Serum albumin OS=Homo sapiens OX=9606 GN=ALB PE=1 SV=2	2932	71317	202	111	31	26	49.6	5.92	1316	1	1	1	547.317	1638.93	3	1638.93	-0.0003	1	53.58	1.7e-05	K	KVPQVSTPTLVEVSR	N			File18232 Spectrum1461 scans: 5489
1	P02768	Serum albumin OS=Homo sapiens OX=9606 GN=ALB PE=1 SV=2	2932	71317	202	111	31	26	49.6	5.92	1317	1	1	1	547.317	1638.93	3	1638.93	-0.0003	1	32.8	0.002	K	KVPQVSTPTLVEVSR	N			File18232 Spectrum1490 scans: 5670
1	P02768	Serum albumin OS=Homo sapiens OX=9606 GN=ALB PE=1 SV=2	2932	71317	202	111	31	26	49.6	5.92	1318	1	1	1	547.317	1638.93	3	1638.93	-0.0003	1	52.16	2.4e-05	K	KVPQVSTPTLVEVSR	N			File18232 Spectrum3 scans: 749
1	P02768	Serum albumin OS=Homo sapiens OX=9606 GN=ALB PE=1 SV=2	2932	71317	202	111	31	26	49.6	5.92	1319	2	1	1	547.317	1638.93	3	1638.93	-0.0002	1	10.44	0.35	K	KVPQVSTPTLVEVSR	N			File18232 Spectrum1453 scans: 5435
1	P02768	Serum albumin OS=Homo sapiens OX=9606 GN=ALB PE=1 SV=2	2932	71317	202	111	31	26	49.6	5.92	1320	1	1	1	547.317	1638.93	3	1638.93	-0.0002	1	35.41	0.0011	K	KVPQVSTPTLVEVSR	N			File18232 Spectrum16 scans: 1767
1	P02768	Serum albumin OS=Homo sapiens OX=9606 GN=ALB PE=1 SV=2	2932	71317	202	111	31	26	49.6	5.92	1321	1	1	1	820.472	1638.93	2	1638.93	-0.0001	1	17.74	0.066	K	KVPQVSTPTLVEVSR	N			File18232 Spectrum701 scans: 3586
1	P02768	Serum albumin OS=Homo sapiens OX=9606 GN=ALB PE=1 SV=2	2932	71317	202	111	31	26	49.6	5.92	1322	1	1	1	547.317	1638.93	3	1638.93	0.0002	1	39.17	0.00047	K	KVPQVSTPTLVEVSR	N			File18232 Spectrum14 scans: 1675
1	P02768	Serum albumin OS=Homo sapiens OX=9606 GN=ALB PE=1 SV=2	2932	71317	202	111	31	26	49.6	5.92	1323	1	1	1	547.317	1638.93	3	1638.93	0.0002	1	17.34	0.072	K	KVPQVSTPTLVEVSR	N			File18232 Spectrum774 scans: 3713
1	P02768	Serum albumin OS=Homo sapiens OX=9606 GN=ALB PE=1 SV=2	2932	71317	202	111	31	26	49.6	5.92	1324	1	1	1	547.318	1638.93	3	1638.93	0.0004	1	79.75	4e-08	K	KVPQVSTPTLVEVSR	N			File18232 Spectrum695 scans: 3575
1	P02768	Serum albumin OS=Homo sapiens OX=9606 GN=ALB PE=1 SV=2	2932	71317	202	111	31	26	49.6	5.92	1325	1	1	1	547.318	1638.93	3	1638.93	0.0008	1	31.55	0.0026	K	KVPQVSTPTLVEVSR	N			File18232 Spectrum11 scans: 1641
1	P02768	Serum albumin OS=Homo sapiens OX=9606 GN=ALB PE=1 SV=2	2932	71317	202	111	31	26	49.6	5.92	1326	1	1	1	820.473	1638.93	2	1638.93	0.0008	1	29.22	0.0044	K	KVPQVSTPTLVEVSR	N			File18232 Spectrum678 scans: 3543
1	P02768	Serum albumin OS=Homo sapiens OX=9606 GN=ALB PE=1 SV=2	2932	71317	202	111	31	26	49.6	5.92	1330	1	1	1	829.38	1656.75	2	1656.75	0.0002	0	51.38	5.5e-05	K	QNCELFEQLGEYK	F			File18232 Spectrum1073 scans: 4347
1	P02768	Serum albumin OS=Homo sapiens OX=9606 GN=ALB PE=1 SV=2	2932	71317	202	111	31	26	49.6	5.92	1358	1	1	1	581.636	1741.89	3	1741.89	-0.0001	0	35.28	0.0038	R	HPYFYAPELLFFAK	R			File18232 Spectrum1369 scans: 5093
1	P02768	Serum albumin OS=Homo sapiens OX=9606 GN=ALB PE=1 SV=2	2932	71317	202	111	31	26	49.6	5.92	1359	1	1	1	871.951	1741.89	2	1741.89	-0.0001	0	63.65	5.5e-06	R	HPYFYAPELLFFAK	R			File18232 Spectrum1368 scans: 5092
1	P02768	Serum albumin OS=Homo sapiens OX=9606 GN=ALB PE=1 SV=2	2932	71317	202	111	31	26	49.6	5.92	1422	1	1	1	633.669	1897.99	3	1897.99	-0.0014	1	32.44	0.0062	R	RHPYFYAPELLFFAK	R			File18232 Spectrum1314 scans: 4886
1	P02768	Serum albumin OS=Homo sapiens OX=9606 GN=ALB PE=1 SV=2	2932	71317	202	111	31	26	49.6	5.92	1423	1	1	1	950.001	1897.99	2	1897.99	-0.0004	1	44.79	0.00035	R	RHPYFYAPELLFFAK	R			File18232 Spectrum1316 scans: 4893
1	P02768	Serum albumin OS=Homo sapiens OX=9606 GN=ALB PE=1 SV=2	2932	71317	202	111	31	26	49.6	5.92	1424	1	1	1	633.67	1897.99	3	1897.99	-0.0001	1	39	0.0013	R	RHPYFYAPELLFFAK	R			File18232 Spectrum1331 scans: 4924
1	P02768	Serum albumin OS=Homo sapiens OX=9606 GN=ALB PE=1 SV=2	2932	71317	202	111	31	26	49.6	5.92	1425	1	1	1	475.504	1897.99	4	1897.99	0.0002	1	44.42	0.00038	R	RHPYFYAPELLFFAK	R			File18232 Spectrum1317 scans: 4894
1	P02768	Serum albumin OS=Homo sapiens OX=9606 GN=ALB PE=1 SV=2	2932	71317	202	111	31	26	49.6	5.92	1429	1	1	1	637.647	1909.92	3	1909.92	-0.0042	0	14.78	0.38	R	RPCFSALEVDETYVPK	E			File18232 Spectrum915 scans: 4026
1	P02768	Serum albumin OS=Homo sapiens OX=9606 GN=ALB PE=1 SV=2	2932	71317	202	111	31	26	49.6	5.92	1430	1	1	1	637.648	1909.92	3	1909.92	-0.0011	0	21.98	0.07	R	RPCFSALEVDETYVPK	E			File18232 Spectrum900 scans: 3989
1	P02768	Serum albumin OS=Homo sapiens OX=9606 GN=ALB PE=1 SV=2	2932	71317	202	111	31	26	49.6	5.92	1431	1	1	1	955.969	1909.92	2	1909.92	-0.0008	0	67.71	1.9e-06	R	RPCFSALEVDETYVPK	E			File18232 Spectrum905 scans: 3998
1	P02768	Serum albumin OS=Homo sapiens OX=9606 GN=ALB PE=1 SV=2	2932	71317	202	111	31	26	49.6	5.92	1433	1	1	1	483.764	1931.03	4	1931.03	-0.0011	1	66.8	2.2e-06	K	SLHTLFGDKLCTVATLR	E			File18232 Spectrum997 scans: 4206
1	P02768	Serum albumin OS=Homo sapiens OX=9606 GN=ALB PE=1 SV=2	2932	71317	202	111	31	26	49.6	5.92	1434	1	1	1	644.684	1931.03	3	1931.03	-0.0002	1	39.6	0.0011	K	SLHTLFGDKLCTVATLR	E			File18232 Spectrum976 scans: 4165
1	P02768	Serum albumin OS=Homo sapiens OX=9606 GN=ALB PE=1 SV=2	2932	71317	202	111	31	26	49.6	5.92	1435	1	1	1	966.522	1931.03	2	1931.03	-0.0001	1	64.48	3.7e-06	K	SLHTLFGDKLCTVATLR	E			File18232 Spectrum980 scans: 4173
1	P02768	Serum albumin OS=Homo sapiens OX=9606 GN=ALB PE=1 SV=2	2932	71317	202	111	31	26	49.6	5.92	1436	1	1	1	644.684	1931.03	3	1931.03	0	1	62.63	5.6e-06	K	SLHTLFGDKLCTVATLR	E			File18232 Spectrum996 scans: 4205
1	P02768	Serum albumin OS=Homo sapiens OX=9606 GN=ALB PE=1 SV=2	2932	71317	202	111	31	26	49.6	5.92	1437	1	1	1	483.765	1931.03	4	1931.03	0.0001	1	56.49	2.3e-05	K	SLHTLFGDKLCTVATLR	E			File18232 Spectrum977 scans: 4166
1	P02768	Serum albumin OS=Homo sapiens OX=9606 GN=ALB PE=1 SV=2	2932	71317	202	111	31	26	49.6	5.92	1446	1	1	1	682.37	2044.09	3	2044.09	-0.001	0	52.82	4.6e-05	K	VFDEFKPLVEEPQNLIK	Q			File18232 Spectrum1195 scans: 4584
1	P02768	Serum albumin OS=Homo sapiens OX=9606 GN=ALB PE=1 SV=2	2932	71317	202	111	31	26	49.6	5.92	1447	1	1	1	682.37	2044.09	3	2044.09	-0.0001	0	39.81	0.00093	K	VFDEFKPLVEEPQNLIK	Q			File18232 Spectrum1216 scans: 4624
1	P02768	Serum albumin OS=Homo sapiens OX=9606 GN=ALB PE=1 SV=2	2932	71317	202	111	31	26	49.6	5.92	1448	1	1	1	1023.05	2044.09	2	2044.09	0.0003	0	30.66	0.0077	K	VFDEFKPLVEEPQNLIK	Q			File18232 Spectrum1215 scans: 4622
1	P02768	Serum albumin OS=Homo sapiens OX=9606 GN=ALB PE=1 SV=2	2932	71317	202	111	31	26	49.6	5.92	1449	1	1	1	1023.05	2044.09	2	2044.09	0.0005	0	17.81	0.14	K	VFDEFKPLVEEPQNLIK	Q			File18232 Spectrum1194 scans: 4581
1	P02768	Serum albumin OS=Homo sapiens OX=9606 GN=ALB PE=1 SV=2	2932	71317	202	111	31	26	49.6	5.92	1474	1	1	1	1130.51	2259.01	2	2259.02	-0.0031	0	72.42	2.9e-07	K	EFNAETFTFHADICTLSEK	E			File18232 Spectrum1174 scans: 4541
1	P02768	Serum albumin OS=Homo sapiens OX=9606 GN=ALB PE=1 SV=2	2932	71317	202	111	31	26	49.6	5.92	1477	1	1	1	754.012	2259.01	3	2259.02	-0.0015	0	25.56	0.014	K	EFNAETFTFHADICTLSEK	E			File18232 Spectrum1253 scans: 4720
1	P02768	Serum albumin OS=Homo sapiens OX=9606 GN=ALB PE=1 SV=2	2932	71317	202	111	31	26	49.6	5.92	1478	1	1	1	754.012	2259.01	3	2259.02	-0.0013	0	66.22	1.2e-06	K	EFNAETFTFHADICTLSEK	E			File18232 Spectrum1153 scans: 4495
1	P02768	Serum albumin OS=Homo sapiens OX=9606 GN=ALB PE=1 SV=2	2932	71317	202	111	31	26	49.6	5.92	1479	1	1	1	754.012	2259.01	3	2259.02	-0.0012	0	31.78	0.0035	K	EFNAETFTFHADICTLSEK	E			File18232 Spectrum1367 scans: 5087
1	P02768	Serum albumin OS=Homo sapiens OX=9606 GN=ALB PE=1 SV=2	2932	71317	202	111	31	26	49.6	5.92	1480	1	1	1	754.012	2259.01	3	2259.02	-0.0012	0	27.18	0.01	K	EFNAETFTFHADICTLSEK	E			File18232 Spectrum1437 scans: 5323
1	P02768	Serum albumin OS=Homo sapiens OX=9606 GN=ALB PE=1 SV=2	2932	71317	202	111	31	26	49.6	5.92	1481	1	1	1	754.012	2259.01	3	2259.02	-0.0012	0	30.49	0.0046	K	EFNAETFTFHADICTLSEK	E			File18232 Spectrum1342 scans: 4967
1	P02768	Serum albumin OS=Homo sapiens OX=9606 GN=ALB PE=1 SV=2	2932	71317	202	111	31	26	49.6	5.92	1482	1	1	1	754.012	2259.01	3	2259.02	-0.0012	0	68.01	8.2e-07	K	EFNAETFTFHADICTLSEK	E			File18232 Spectrum1185 scans: 4569
1	P02768	Serum albumin OS=Homo sapiens OX=9606 GN=ALB PE=1 SV=2	2932	71317	202	111	31	26	49.6	5.92	1483	1	1	1	754.012	2259.01	3	2259.02	-0.001	0	7.65	0.89	K	EFNAETFTFHADICTLSEK	E			File18232 Spectrum1335 scans: 4936
1	P02768	Serum albumin OS=Homo sapiens OX=9606 GN=ALB PE=1 SV=2	2932	71317	202	111	31	26	49.6	5.92	1484	1	1	1	754.012	2259.01	3	2259.02	-0.001	0	15.36	0.15	K	EFNAETFTFHADICTLSEK	E			File18232 Spectrum1450 scans: 5409
1	P02768	Serum albumin OS=Homo sapiens OX=9606 GN=ALB PE=1 SV=2	2932	71317	202	111	31	26	49.6	5.92	1485	1	1	1	754.012	2259.01	3	2259.02	-0.001	0	20.45	0.047	K	EFNAETFTFHADICTLSEK	E			File18232 Spectrum1473 scans: 5555
1	P02768	Serum albumin OS=Homo sapiens OX=9606 GN=ALB PE=1 SV=2	2932	71317	202	111	31	26	49.6	5.92	1486	1	1	1	754.012	2259.01	3	2259.02	-0.001	0	18.69	0.07	K	EFNAETFTFHADICTLSEK	E			File18232 Spectrum1293 scans: 4827
1	P02768	Serum albumin OS=Homo sapiens OX=9606 GN=ALB PE=1 SV=2	2932	71317	202	111	31	26	49.6	5.92	1487	1	1	1	754.012	2259.01	3	2259.02	-0.0008	0	17.81	0.088	K	EFNAETFTFHADICTLSEK	E			File18232 Spectrum1267 scans: 4756
1	P02768	Serum albumin OS=Homo sapiens OX=9606 GN=ALB PE=1 SV=2	2932	71317	202	111	31	26	49.6	5.92	1488	1	1	1	754.012	2259.01	3	2259.02	-0.0008	0	4.25	2	K	EFNAETFTFHADICTLSEK	E			File18232 Spectrum1528 scans: 5852
1	P02768	Serum albumin OS=Homo sapiens OX=9606 GN=ALB PE=1 SV=2	2932	71317	202	111	31	26	49.6	5.92	1489	1	1	1	754.012	2259.01	3	2259.02	-0.0008	0	10.29	0.5	K	EFNAETFTFHADICTLSEK	E			File18232 Spectrum1307 scans: 4862
1	P02768	Serum albumin OS=Homo sapiens OX=9606 GN=ALB PE=1 SV=2	2932	71317	202	111	31	26	49.6	5.92	1490	1	1	1	754.012	2259.01	3	2259.02	-0.0008	0	70.38	4.9e-07	K	EFNAETFTFHADICTLSEK	E			File18232 Spectrum1173 scans: 4535
1	P02768	Serum albumin OS=Homo sapiens OX=9606 GN=ALB PE=1 SV=2	2932	71317	202	111	31	26	49.6	5.92	1491	6	1	1	754.012	2259.01	3	2259.02	-0.0006	0	1.56	3.7	K	EFNAETFTFHADICTLSEK	E			File18232 Spectrum1469 scans: 5526
1	P02768	Serum albumin OS=Homo sapiens OX=9606 GN=ALB PE=1 SV=2	2932	71317	202	111	31	26	49.6	5.92	1492	1	1	1	754.012	2259.01	3	2259.02	-0.0006	0	48.17	8.2e-05	K	EFNAETFTFHADICTLSEK	E			File18232 Spectrum1239 scans: 4685
1	P02768	Serum albumin OS=Homo sapiens OX=9606 GN=ALB PE=1 SV=2	2932	71317	202	111	31	26	49.6	5.92	1493	1	1	1	754.012	2259.01	3	2259.02	-0.0006	0	70.99	4.3e-07	K	EFNAETFTFHADICTLSEK	E			File18232 Spectrum1225 scans: 4649
1	P02768	Serum albumin OS=Homo sapiens OX=9606 GN=ALB PE=1 SV=2	2932	71317	202	111	31	26	49.6	5.92	1494	1	1	1	754.012	2259.01	3	2259.02	-0.0004	0	5.78	1.4	K	EFNAETFTFHADICTLSEK	E			File18232 Spectrum1458 scans: 5465
1	P02768	Serum albumin OS=Homo sapiens OX=9606 GN=ALB PE=1 SV=2	2932	71317	202	111	31	26	49.6	5.92	1495	1	1	1	754.012	2259.01	3	2259.02	-0.0004	0	23.72	0.023	K	EFNAETFTFHADICTLSEK	E			File18232 Spectrum1350 scans: 4998
1	P02768	Serum albumin OS=Homo sapiens OX=9606 GN=ALB PE=1 SV=2	2932	71317	202	111	31	26	49.6	5.92	1496	1	1	1	754.012	2259.01	3	2259.02	-0.0004	0	27.22	0.01	K	EFNAETFTFHADICTLSEK	E			File18232 Spectrum1354 scans: 5026
1	P02768	Serum albumin OS=Homo sapiens OX=9606 GN=ALB PE=1 SV=2	2932	71317	202	111	31	26	49.6	5.92	1497	1	1	1	754.012	2259.01	3	2259.02	-0.0004	0	32.7	0.0029	K	EFNAETFTFHADICTLSEK	E			File18232 Spectrum1432 scans: 5293
1	P02768	Serum albumin OS=Homo sapiens OX=9606 GN=ALB PE=1 SV=2	2932	71317	202	111	31	26	49.6	5.92	1498	1	1	1	754.012	2259.02	3	2259.02	-0.0002	0	19.3	0.063	K	EFNAETFTFHADICTLSEK	E			File18232 Spectrum1421 scans: 5234
1	P02768	Serum albumin OS=Homo sapiens OX=9606 GN=ALB PE=1 SV=2	2932	71317	202	111	31	26	49.6	5.92	1499	1	1	1	754.012	2259.02	3	2259.02	-0.0002	0	30.06	0.0053	K	EFNAETFTFHADICTLSEK	E			File18232 Spectrum1446 scans: 5381
1	P02768	Serum albumin OS=Homo sapiens OX=9606 GN=ALB PE=1 SV=2	2932	71317	202	111	31	26	49.6	5.92	1500	1	1	1	754.012	2259.02	3	2259.02	-0.0002	0	25.29	0.016	K	EFNAETFTFHADICTLSEK	E			File18232 Spectrum1409 scans: 5200
1	P02768	Serum albumin OS=Homo sapiens OX=9606 GN=ALB PE=1 SV=2	2932	71317	202	111	31	26	49.6	5.92	1501	1	1	1	1130.51	2259.02	2	2259.02	-0.0002	0	112.65	2.9e-11	K	EFNAETFTFHADICTLSEK	E			File18232 Spectrum1160 scans: 4505
1	P02768	Serum albumin OS=Homo sapiens OX=9606 GN=ALB PE=1 SV=2	2932	71317	202	111	31	26	49.6	5.92	1502	1	1	1	754.012	2259.02	3	2259.02	-0.0001	0	5.63	1.5	K	EFNAETFTFHADICTLSEK	E			File18232 Spectrum1496 scans: 5704
1	P02768	Serum albumin OS=Homo sapiens OX=9606 GN=ALB PE=1 SV=2	2932	71317	202	111	31	26	49.6	5.92	1503	1	1	1	754.012	2259.02	3	2259.02	-0.0001	0	18.54	0.076	K	EFNAETFTFHADICTLSEK	E			File18232 Spectrum1483 scans: 5618
1	P02768	Serum albumin OS=Homo sapiens OX=9606 GN=ALB PE=1 SV=2	2932	71317	202	111	31	26	49.6	5.92	1504	1	1	1	754.012	2259.02	3	2259.02	-0.0001	0	35.79	0.0014	K	EFNAETFTFHADICTLSEK	E			File18232 Spectrum1362 scans: 5058
1	P02768	Serum albumin OS=Homo sapiens OX=9606 GN=ALB PE=1 SV=2	2932	71317	202	111	31	26	49.6	5.92	1505	1	1	1	754.012	2259.02	3	2259.02	0.0001	0	20.75	0.046	K	EFNAETFTFHADICTLSEK	E			File18232 Spectrum1426 scans: 5263
1	P02768	Serum albumin OS=Homo sapiens OX=9606 GN=ALB PE=1 SV=2	2932	71317	202	111	31	26	49.6	5.92	1507	1	1	1	754.012	2259.02	3	2259.02	0.0001	0	36.94	0.0011	K	EFNAETFTFHADICTLSEK	E			File18232 Spectrum1454 scans: 5437
1	P02768	Serum albumin OS=Homo sapiens OX=9606 GN=ALB PE=1 SV=2	2932	71317	202	111	31	26	49.6	5.92	1508	3	1	1	754.012	2259.02	3	2259.02	0.0001	0	2.13	3.3	K	EFNAETFTFHADICTLSEK	E			File18232 Spectrum1399 scans: 5165
1	P02768	Serum albumin OS=Homo sapiens OX=9606 GN=ALB PE=1 SV=2	2932	71317	202	111	31	26	49.6	5.92	1509	1	1	1	754.012	2259.02	3	2259.02	0.0001	0	68.25	8.2e-07	K	EFNAETFTFHADICTLSEK	E			File18232 Spectrum1211 scans: 4613
1	P02768	Serum albumin OS=Homo sapiens OX=9606 GN=ALB PE=1 SV=2	2932	71317	202	111	31	26	49.6	5.92	1510	1	1	1	754.013	2259.02	3	2259.02	0.0003	0	6.71	1.2	K	EFNAETFTFHADICTLSEK	E			File18232 Spectrum1492 scans: 5676
1	P02768	Serum albumin OS=Homo sapiens OX=9606 GN=ALB PE=1 SV=2	2932	71317	202	111	31	26	49.6	5.92	1511	1	1	1	754.013	2259.02	3	2259.02	0.0003	0	5.84	1.4	K	EFNAETFTFHADICTLSEK	E			File18232 Spectrum1486 scans: 5646
1	P02768	Serum albumin OS=Homo sapiens OX=9606 GN=ALB PE=1 SV=2	2932	71317	202	111	31	26	49.6	5.92	1513	1	1	1	1130.52	2259.02	2	2259.02	0.0003	0	113.15	2.6e-11	K	EFNAETFTFHADICTLSEK	E			File18232 Spectrum1128 scans: 4457
1	P02768	Serum albumin OS=Homo sapiens OX=9606 GN=ALB PE=1 SV=2	2932	71317	202	111	31	26	49.6	5.92	1514	1	1	1	754.013	2259.02	3	2259.02	0.0005	0	39.39	0.00063	K	EFNAETFTFHADICTLSEK	E			File18232 Spectrum1280 scans: 4791
1	P02768	Serum albumin OS=Homo sapiens OX=9606 GN=ALB PE=1 SV=2	2932	71317	202	111	31	26	49.6	5.92	1515	1	1	1	754.013	2259.02	3	2259.02	0.0007	0	14.78	0.18	K	EFNAETFTFHADICTLSEK	E			File18232 Spectrum1618 scans: 6601
1	P02768	Serum albumin OS=Homo sapiens OX=9606 GN=ALB PE=1 SV=2	2932	71317	202	111	31	26	49.6	5.92	1518	1	1	1	754.013	2259.02	3	2259.02	0.0009	0	22.92	0.028	K	EFNAETFTFHADICTLSEK	E			File18232 Spectrum1319 scans: 4898
1	P02768	Serum albumin OS=Homo sapiens OX=9606 GN=ALB PE=1 SV=2	2932	71317	202	111	31	26	49.6	5.92	1520	1	1	1	1130.52	2259.02	2	2259.02	0.0011	0	83.1	2.6e-08	K	EFNAETFTFHADICTLSEK	E			File18232 Spectrum1192 scans: 4579
1	P02768	Serum albumin OS=Homo sapiens OX=9606 GN=ALB PE=1 SV=2	2932	71317	202	111	31	26	49.6	5.92	1521	4	1	1	754.013	2259.02	3	2259.02	0.0012	0	0.2	5.1	K	EFNAETFTFHADICTLSEK	E			File18232 Spectrum1501 scans: 5734
1	P02768	Serum albumin OS=Homo sapiens OX=9606 GN=ALB PE=1 SV=2	2932	71317	202	111	31	26	49.6	5.92	1522	1	1	1	754.013	2259.02	3	2259.02	0.0016	0	19.25	0.064	K	EFNAETFTFHADICTLSEK	E			File18232 Spectrum1463 scans: 5495
1	P02768	Serum albumin OS=Homo sapiens OX=9606 GN=ALB PE=1 SV=2	2932	71317	202	111	31	26	49.6	5.92	1523	1	1	1	754.013	2259.02	3	2259.02	0.0016	0	16.09	0.13	K	EFNAETFTFHADICTLSEK	E			File18232 Spectrum1442 scans: 5353
1	P02768	Serum albumin OS=Homo sapiens OX=9606 GN=ALB PE=1 SV=2	2932	71317	202	111	31	26	49.6	5.92	1524	1	1	1	754.013	2259.02	3	2259.02	0.0016	0	20.84	0.044	K	EFNAETFTFHADICTLSEK	E			File18232 Spectrum1123 scans: 4448
1	P02768	Serum albumin OS=Homo sapiens OX=9606 GN=ALB PE=1 SV=2	2932	71317	202	111	31	26	49.6	5.92	1525	1	1	1	754.013	2259.02	3	2259.02	0.0018	0	12.43	0.31	K	EFNAETFTFHADICTLSEK	E			File18232 Spectrum1570 scans: 6096
1	P02768	Serum albumin OS=Homo sapiens OX=9606 GN=ALB PE=1 SV=2	2932	71317	202	111	31	26	49.6	5.92	1527	1	1	1	754.014	2259.02	3	2259.02	0.0053	0	10.64	0.5	K	EFNAETFTFHADICTLSEK	E			File18232 Spectrum1377 scans: 5121
1	P02768	Serum albumin OS=Homo sapiens OX=9606 GN=ALB PE=1 SV=2	2932	71317	202	111	31	26	49.6	5.92	1568	1	1	1	830.766	2489.28	3	2489.28	-0.0019	0	53.36	4.4e-05	K	ALVLIAFAQYLQQCPFEDHVK	L			File18232 Spectrum1396 scans: 5160
1	P02768	Serum albumin OS=Homo sapiens OX=9606 GN=ALB PE=1 SV=2	2932	71317	202	111	31	26	49.6	5.92	1570	1	1	1	840.076	2517.21	3	2517.21	-0.0008	0	67.61	1.5e-06	R	MPCAEDYLSVVLNQLCVLHEK	T			File18232 Spectrum1391 scans: 5151
1	P02768	Serum albumin OS=Homo sapiens OX=9606 GN=ALB PE=1 SV=2	2932	71317	202	111	31	26	49.6	5.92	1573	1	1	1	845.408	2533.2	3	2533.2	0.0011	0	46.55	0.00017	R	MPCAEDYLSVVLNQLCVLHEK	T	Oxidation (M)	0.100000000000000000000.0	File18232 Spectrum1380 scans: 5126
1	P02768	Serum albumin OS=Homo sapiens OX=9606 GN=ALB PE=1 SV=2	2932	71317	202	111	31	26	49.6	5.92	1577	1	1	1	637.047	2544.16	4	2544.16	-0.0002	1	73.17	2.7e-07	K	EFNAETFTFHADICTLSEKER	Q			File18232 Spectrum1009 scans: 4234
1	P02768	Serum albumin OS=Homo sapiens OX=9606 GN=ALB PE=1 SV=2	2932	71317	202	111	31	26	49.6	5.92	1578	1	1	1	849.06	2544.16	3	2544.16	0.0002	1	82.56	3.3e-08	K	EFNAETFTFHADICTLSEKER	Q			File18232 Spectrum1032 scans: 4273
1	P02768	Serum albumin OS=Homo sapiens OX=9606 GN=ALB PE=1 SV=2	2932	71317	202	111	31	26	49.6	5.92	1579	1	1	1	1273.09	2544.16	2	2544.16	0.0007	1	81.13	4.5e-08	K	EFNAETFTFHADICTLSEKER	Q			File18232 Spectrum1018 scans: 4251
1	P02768	Serum albumin OS=Homo sapiens OX=9606 GN=ALB PE=1 SV=2	2932	71317	202	111	31	26	49.6	5.92	1580	1	1	1	637.047	2544.16	4	2544.16	0.0012	1	47.48	0.0001	K	EFNAETFTFHADICTLSEKER	Q			File18232 Spectrum1042 scans: 4287
1	P02768	Serum albumin OS=Homo sapiens OX=9606 GN=ALB PE=1 SV=2	2932	71317	202	111	31	26	49.6	5.92	1581	1	1	1	849.061	2544.16	3	2544.16	0.0013	1	59.46	6.6e-06	K	EFNAETFTFHADICTLSEKER	Q			File18232 Spectrum1006 scans: 4229
1	P02768	Serum albumin OS=Homo sapiens OX=9606 GN=ALB PE=1 SV=2	2932	71317	202	111	31	26	49.6	5.92	1582	1	1	1	849.061	2544.16	3	2544.16	0.0016	1	42.96	0.0003	K	EFNAETFTFHADICTLSEKER	Q			File18232 Spectrum1063 scans: 4323
1	P02768	Serum albumin OS=Homo sapiens OX=9606 GN=ALB PE=1 SV=2	2932	71317	202	111	31	26	49.6	5.92	1593	1	1	1	663.322	2649.26	4	2649.26	0.0003	0	19.82	0.084	R	LVRPEVDVMCTAFHDNEETFLK	K			File18232 Spectrum1089 scans: 4375
1	P02768	Serum albumin OS=Homo sapiens OX=9606 GN=ALB PE=1 SV=2	2932	71317	202	111	31	26	49.6	5.92	1594	1	1	1	884.093	2649.26	3	2649.26	0.0005	0	32.41	0.0047	R	LVRPEVDVMCTAFHDNEETFLK	K			File18232 Spectrum1091 scans: 4378
1	P02768	Serum albumin OS=Homo sapiens OX=9606 GN=ALB PE=1 SV=2	2932	71317	202	111	31	26	49.6	5.92	1596	1	1	1	892.11	2673.31	3	2673.31	0.0008	1	74.7	2.6e-07	K	RMPCAEDYLSVVLNQLCVLHEK	T			File18232 Spectrum1374 scans: 5103
1	P02768	Serum albumin OS=Homo sapiens OX=9606 GN=ALB PE=1 SV=2	2932	71317	202	111	31	26	49.6	5.92	1598	1	1	1	897.44	2689.3	3	2689.3	-0.0031	1	71.53	5.8e-07	K	RMPCAEDYLSVVLNQLCVLHEK	T	Oxidation (M)	0.0100000000000000000000.0	File18232 Spectrum1364 scans: 5079
1	P02768	Serum albumin OS=Homo sapiens OX=9606 GN=ALB PE=1 SV=2	2932	71317	202	111	31	26	49.6	5.92	1599	1	1	1	673.333	2689.3	4	2689.3	0.0008	1	48.47	0.00012	K	RMPCAEDYLSVVLNQLCVLHEK	T	Oxidation (M)	0.0100000000000000000000.0	File18232 Spectrum1365 scans: 5082
1	P02768	Serum albumin OS=Homo sapiens OX=9606 GN=ALB PE=1 SV=2	2932	71317	202	111	31	26	49.6	5.92	1601	3	1	1	556.477	2777.35	5	2777.35	-0.0008	1	1.09	6.8	R	LVRPEVDVMCTAFHDNEETFLKK	Y			File18232 Spectrum983 scans: 4178
1	P02768	Serum albumin OS=Homo sapiens OX=9606 GN=ALB PE=1 SV=2	2932	71317	202	111	31	26	49.6	5.92	1602	1	1	1	926.791	2777.35	3	2777.35	-0.0001	1	34.73	0.003	R	LVRPEVDVMCTAFHDNEETFLKK	Y			File18232 Spectrum962 scans: 4138
1	P02768	Serum albumin OS=Homo sapiens OX=9606 GN=ALB PE=1 SV=2	2932	71317	202	111	31	26	49.6	5.92	1603	1	1	1	695.345	2777.35	4	2777.35	0.0001	1	21.01	0.07	R	LVRPEVDVMCTAFHDNEETFLKK	Y			File18232 Spectrum959 scans: 4132
1	P02768	Serum albumin OS=Homo sapiens OX=9606 GN=ALB PE=1 SV=2	2932	71317	202	111	31	26	49.6	5.92	1604	1	1	1	695.346	2777.36	4	2777.35	0.004	1	14.41	0.32	R	LVRPEVDVMCTAFHDNEETFLKK	Y			File18232 Spectrum979 scans: 4172
1	P02768	Serum albumin OS=Homo sapiens OX=9606 GN=ALB PE=1 SV=2	2932	71317	202	111	31	26	49.6	5.92	1608	1	1	1	559.676	2793.34	5	2793.35	-0.0022	1	23.31	0.042	R	LVRPEVDVMCTAFHDNEETFLKK	Y	Oxidation (M)	0.00000000100000000000000.0	File18232 Spectrum750 scans: 3667
1	P02768	Serum albumin OS=Homo sapiens OX=9606 GN=ALB PE=1 SV=2	2932	71317	202	111	31	26	49.6	5.92	1609	1	1	1	699.344	2793.35	4	2793.35	-0.0002	1	38.75	0.0012	R	LVRPEVDVMCTAFHDNEETFLKK	Y	Oxidation (M)	0.00000000100000000000000.0	File18232 Spectrum753 scans: 3672	emPAI	6.59
2	P04264	Keratin, type II cytoskeletal 1 OS=Homo sapiens OX=9606 GN=KRT1 PE=1 SV=6	802	66170	35	26	21	19	31.2	8.15	3	2	1	0	352.695	703.375	2	703.375	-0.0001	0	16.76	0.57	R	LDSELK	N			File18232 Spectrum64 scans: 2415
2	P04264	Keratin, type II cytoskeletal 1 OS=Homo sapiens OX=9606 GN=KRT1 PE=1 SV=6	802	66170	35	26	21	19	31.2	8.15	169	1	1	1	416.748	831.482	2	831.481	0.001	0	24.82	0.045	K	SISISVAR	G			File18232 Spectrum501 scans: 3231
2	P04264	Keratin, type II cytoskeletal 1 OS=Homo sapiens OX=9606 GN=KRT1 PE=1 SV=6	802	66170	35	26	21	19	31.2	8.15	569	1	1	0	487.269	972.524	2	972.524	-0.0001	0	35.46	0.006	K	IEISELNR	V			File18232 Spectrum606 scans: 3416
2	P04264	Keratin, type II cytoskeletal 1 OS=Homo sapiens OX=9606 GN=KRT1 PE=1 SV=6	802	66170	35	26	21	19	31.2	8.15	570	1	1	0	487.27	972.526	2	972.524	0.0019	0	6.13	4.8	K	IEISELNR	V			File18232 Spectrum631 scans: 3460
2	P04264	Keratin, type II cytoskeletal 1 OS=Homo sapiens OX=9606 GN=KRT1 PE=1 SV=6	802	66170	35	26	21	19	31.2	8.15	612	4	1	1	500.224	998.433	2	998.438	-0.0051	0	1.15	4	K	DVDGAYMTK	V			File18232 Spectrum189 scans: 2710
2	P04264	Keratin, type II cytoskeletal 1 OS=Homo sapiens OX=9606 GN=KRT1 PE=1 SV=6	802	66170	35	26	21	19	31.2	8.15	613	1	1	1	500.226	998.438	2	998.438	-0.0003	0	29.95	0.0058	K	DVDGAYMTK	V			File18232 Spectrum223 scans: 2765
2	P04264	Keratin, type II cytoskeletal 1 OS=Homo sapiens OX=9606 GN=KRT1 PE=1 SV=6	802	66170	35	26	21	19	31.2	8.15	614	2	1	1	500.226	998.438	2	998.438	0	0	3.06	2.8	K	DVDGAYMTK	V			File18232 Spectrum251 scans: 2813
2	P04264	Keratin, type II cytoskeletal 1 OS=Homo sapiens OX=9606 GN=KRT1 PE=1 SV=6	802	66170	35	26	21	19	31.2	8.15	683	1	1	1	517.261	1032.51	2	1032.51	-0.0002	0	40.47	0.0018	R	TLLEGEESR	M			File18232 Spectrum310 scans: 2918
2	P04264	Keratin, type II cytoskeletal 1 OS=Homo sapiens OX=9606 GN=KRT1 PE=1 SV=6	802	66170	35	26	21	19	31.2	8.15	684	1	1	1	517.262	1032.51	2	1032.51	0.0005	0	46.05	0.0005	R	TLLEGEESR	M			File18232 Spectrum282 scans: 2872
2	P04264	Keratin, type II cytoskeletal 1 OS=Homo sapiens OX=9606 GN=KRT1 PE=1 SV=6	802	66170	35	26	21	19	31.2	8.15	772	1	1	1	533.266	1064.52	2	1064.51	0.003	0	25.61	0.045	K	AQYEDIAQK	S			File18232 Spectrum116 scans: 2570
2	P04264	Keratin, type II cytoskeletal 1 OS=Homo sapiens OX=9606 GN=KRT1 PE=1 SV=6	802	66170	35	26	21	19	31.2	8.15	776	2	1	0	533.752	1065.49	2	1065.51	-0.0193	1	4.18	5	K	YEDEINKR	T			File18232 Spectrum577 scans: 3371
2	P04264	Keratin, type II cytoskeletal 1 OS=Homo sapiens OX=9606 GN=KRT1 PE=1 SV=6	802	66170	35	26	21	19	31.2	8.15	883	1	1	1	563.274	1124.53	2	1124.53	-0.0007	0	25.54	0.034	K	AEAESLYQSK	Y			File18232 Spectrum171 scans: 2684
2	P04264	Keratin, type II cytoskeletal 1 OS=Homo sapiens OX=9606 GN=KRT1 PE=1 SV=6	802	66170	35	26	21	19	31.2	8.15	884	1	1	1	563.274	1124.53	2	1124.53	-0.0004	0	59.2	1.5e-05	K	AEAESLYQSK	Y			File18232 Spectrum149 scans: 2642
2	P04264	Keratin, type II cytoskeletal 1 OS=Homo sapiens OX=9606 GN=KRT1 PE=1 SV=6	802	66170	35	26	21	19	31.2	8.15	910	1	1	1	571.263	1140.51	2	1140.51	-0.0003	0	46.49	0.00019	R	DYQELMNTK	L			File18232 Spectrum608 scans: 3419
2	P04264	Keratin, type II cytoskeletal 1 OS=Homo sapiens OX=9606 GN=KRT1 PE=1 SV=6	802	66170	35	26	21	19	31.2	8.15	930	1	1	1	579.261	1156.51	2	1156.51	-0.0005	0	39.6	0.00069	R	DYQELMNTK	L	Oxidation (M)	0.000001000.0	File18232 Spectrum145 scans: 2634
2	P04264	Keratin, type II cytoskeletal 1 OS=Homo sapiens OX=9606 GN=KRT1 PE=1 SV=6	802	66170	35	26	21	19	31.2	8.15	964	1	1	0	590.304	1178.59	2	1178.59	-0.0003	0	49.66	0.00018	K	YEELQITAGR	H			File18232 Spectrum657 scans: 3505
2	P04264	Keratin, type II cytoskeletal 1 OS=Homo sapiens OX=9606 GN=KRT1 PE=1 SV=6	802	66170	35	26	21	19	31.2	8.15	965	1	1	0	590.304	1178.59	2	1178.59	0.0004	0	67.17	3.2e-06	K	YEELQITAGR	H			File18232 Spectrum632 scans: 3461
2	P04264	Keratin, type II cytoskeletal 1 OS=Homo sapiens OX=9606 GN=KRT1 PE=1 SV=6	802	66170	35	26	21	19	31.2	8.15	1056	1	1	1	633.322	1264.63	2	1264.63	-0.0001	0	70.68	1.5e-06	R	TNAENEFVTIK	K			File18232 Spectrum707 scans: 3595
2	P04264	Keratin, type II cytoskeletal 1 OS=Homo sapiens OX=9606 GN=KRT1 PE=1 SV=6	802	66170	35	26	21	19	31.2	8.15	1057	1	1	1	633.322	1264.63	2	1264.63	0.0004	0	65.52	4.8e-06	R	TNAENEFVTIK	K			File18232 Spectrum730 scans: 3638
2	P04264	Keratin, type II cytoskeletal 1 OS=Homo sapiens OX=9606 GN=KRT1 PE=1 SV=6	802	66170	35	26	21	19	31.2	8.15	1069	1	1	1	639.359	1276.7	2	1276.7	-0.0002	0	61.58	8.4e-06	K	LALDLEIATYR	T			File18232 Spectrum1219 scans: 4631
2	P04264	Keratin, type II cytoskeletal 1 OS=Homo sapiens OX=9606 GN=KRT1 PE=1 SV=6	802	66170	35	26	21	19	31.2	8.15	1096	1	1	1	650.768	1299.52	2	1299.52	-0.0004	0	63.91	7.1e-07	K	NMQDMVEDYR	N			File18232 Spectrum770 scans: 3703
2	P04264	Keratin, type II cytoskeletal 1 OS=Homo sapiens OX=9606 GN=KRT1 PE=1 SV=6	802	66170	35	26	21	19	31.2	8.15	1120	1	1	1	658.765	1315.52	2	1315.52	-0.0013	0	27.61	0.0023	K	NMQDMVEDYR	N	Oxidation (M)	0.0100000000.0	File18232 Spectrum370 scans: 3015
2	P04264	Keratin, type II cytoskeletal 1 OS=Homo sapiens OX=9606 GN=KRT1 PE=1 SV=6	802	66170	35	26	21	19	31.2	8.15	1121	1	1	1	658.766	1315.52	2	1315.52	-0.0003	0	26.52	0.003	K	NMQDMVEDYR	N	Oxidation (M)	0.0000100000.0	File18232 Spectrum453 scans: 3146
2	P04264	Keratin, type II cytoskeletal 1 OS=Homo sapiens OX=9606 GN=KRT1 PE=1 SV=6	802	66170	35	26	21	19	31.2	8.15	1122	1	1	1	658.766	1315.52	2	1315.52	0.0008	0	9.51	0.15	K	NMQDMVEDYR	N	Oxidation (M)	0.0000100000.0	File18232 Spectrum422 scans: 3096
2	P04264	Keratin, type II cytoskeletal 1 OS=Homo sapiens OX=9606 GN=KRT1 PE=1 SV=6	802	66170	35	26	21	19	31.2	8.15	1135	1	1	1	447.561	1339.66	3	1339.66	-0.0001	1	21.01	0.11	K	SKAEAESLYQSK	Y			File18232 Spectrum69 scans: 2446
2	P04264	Keratin, type II cytoskeletal 1 OS=Homo sapiens OX=9606 GN=KRT1 PE=1 SV=6	802	66170	35	26	21	19	31.2	8.15	1136	1	1	1	670.838	1339.66	2	1339.66	0.0005	1	80.39	1.3e-07	K	SKAEAESLYQSK	Y			File18232 Spectrum65 scans: 2432
2	P04264	Keratin, type II cytoskeletal 1 OS=Homo sapiens OX=9606 GN=KRT1 PE=1 SV=6	802	66170	35	26	21	19	31.2	8.15	1153	1	1	1	679.352	1356.69	2	1356.69	0.0006	0	72.72	8.8e-07	K	LNDLEDALQQAK	E			File18232 Spectrum880 scans: 3947
2	P04264	Keratin, type II cytoskeletal 1 OS=Homo sapiens OX=9606 GN=KRT1 PE=1 SV=6	802	66170	35	26	21	19	31.2	8.15	1166	1	1	1	692.349	1382.68	2	1382.68	0.0002	0	48.91	0.0002	K	SLNNQFASFIDK	V			File18232 Spectrum1106 scans: 4403
2	P04264	Keratin, type II cytoskeletal 1 OS=Homo sapiens OX=9606 GN=KRT1 PE=1 SV=6	802	66170	35	26	21	19	31.2	8.15	1174	1	1	1	697.37	1392.73	2	1392.72	0.0006	1	78.65	2.1e-07	R	TNAENEFVTIKK	D			File18232 Spectrum390 scans: 3046
2	P04264	Keratin, type II cytoskeletal 1 OS=Homo sapiens OX=9606 GN=KRT1 PE=1 SV=6	802	66170	35	26	21	19	31.2	8.15	1175	1	1	1	465.249	1392.73	3	1392.72	0.0015	1	8.1	2.4	R	TNAENEFVTIKK	D			File18232 Spectrum389 scans: 3045
2	P04264	Keratin, type II cytoskeletal 1 OS=Homo sapiens OX=9606 GN=KRT1 PE=1 SV=6	802	66170	35	26	21	19	31.2	8.15	1217	1	1	1	738.378	1474.74	2	1474.74	-0.0003	0	51.38	0.00012	K	WELLQQVDTSTR	T			File18232 Spectrum1080 scans: 4359
2	P04264	Keratin, type II cytoskeletal 1 OS=Homo sapiens OX=9606 GN=KRT1 PE=1 SV=6	802	66170	35	26	21	19	31.2	8.15	1218	2	1	0	738.396	1474.78	2	1474.78	-0.0004	0	1.78	10	R	FLEQQNQVLQTK	W			File18232 Spectrum583 scans: 3381
2	P04264	Keratin, type II cytoskeletal 1 OS=Homo sapiens OX=9606 GN=KRT1 PE=1 SV=6	802	66170	35	26	21	19	31.2	8.15	1219	1	1	0	738.396	1474.78	2	1474.78	0.0001	0	80.61	1.3e-07	R	FLEQQNQVLQTK	W			File18232 Spectrum555 scans: 3333
2	P04264	Keratin, type II cytoskeletal 1 OS=Homo sapiens OX=9606 GN=KRT1 PE=1 SV=6	802	66170	35	26	21	19	31.2	8.15	1331	1	1	1	829.4	1656.79	2	1656.79	0.0007	0	53.67	5.3e-05	R	SGGGFSSGSAGIINYQR	R			File18232 Spectrum723 scans: 3627
2	P04264	Keratin, type II cytoskeletal 1 OS=Homo sapiens OX=9606 GN=KRT1 PE=1 SV=6	802	66170	35	26	21	19	31.2	8.15	1351	1	1	1	858.929	1715.84	2	1715.84	0.0005	0	75.87	3.6e-07	K	QISNLQQSISDAEQR	G			File18232 Spectrum747 scans: 3663	emPAI	1.9
3	P13645	Keratin, type I cytoskeletal 10 OS=Homo sapiens OX=9606 GN=KRT10 PE=1 SV=6	518	59020	23	21	17	15	20.7	5.13	94	1	1	0	404.203	806.391	2	806.392	-0.0015	0	37.5	0.0034	R	LAADDFR	L			File18232 Spectrum395 scans: 3055
3	P13645	Keratin, type I cytoskeletal 10 OS=Homo sapiens OX=9606 GN=KRT10 PE=1 SV=6	518	59020	23	21	17	15	20.7	5.13	95	1	1	0	404.203	806.392	2	806.392	-0.0001	0	27.46	0.035	R	LAADDFR	L			File18232 Spectrum425 scans: 3103
3	P13645	Keratin, type I cytoskeletal 10 OS=Homo sapiens OX=9606 GN=KRT10 PE=1 SV=6	518	59020	23	21	17	15	20.7	5.13	102	1	1	0	405.224	808.433	2	808.433	-0.0002	0	31.51	0.01	R	LASYLDK	V			File18232 Spectrum347 scans: 2980
3	P13645	Keratin, type I cytoskeletal 10 OS=Homo sapiens OX=9606 GN=KRT10 PE=1 SV=6	518	59020	23	21	17	15	20.7	5.13	103	1	1	0	405.224	808.433	2	808.433	-0.0001	0	24.74	0.048	R	LASYLDK	V			File18232 Spectrum321 scans: 2936
3	P13645	Keratin, type I cytoskeletal 10 OS=Homo sapiens OX=9606 GN=KRT10 PE=1 SV=6	518	59020	23	21	17	15	20.7	5.13	261	1	1	1	424.23	846.446	2	846.445	0.001	0	18.98	0.26	K	SEITELR	R			File18232 Spectrum351 scans: 2986
3	P13645	Keratin, type I cytoskeletal 10 OS=Homo sapiens OX=9606 GN=KRT10 PE=1 SV=6	518	59020	23	21	17	15	20.7	5.13	604	1	1	1	497.254	992.493	2	992.493	0.0007	0	44.02	0.00071	K	YENEVALR	Q			File18232 Spectrum307 scans: 2912
3	P13645	Keratin, type I cytoskeletal 10 OS=Homo sapiens OX=9606 GN=KRT10 PE=1 SV=6	518	59020	23	21	17	15	20.7	5.13	617	2	1	1	502.28	1002.55	2	1002.55	0.0004	1	7.84	2.9	K	SEITELRR	N			File18232 Spectrum117 scans: 2571
3	P13645	Keratin, type I cytoskeletal 10 OS=Homo sapiens OX=9606 GN=KRT10 PE=1 SV=6	518	59020	23	21	17	15	20.7	5.13	682	1	1	1	516.303	1030.59	2	1030.59	-0.0006	0	26.37	0.025	R	VLDELTLTK	A			File18232 Spectrum838 scans: 3858
3	P13645	Keratin, type I cytoskeletal 10 OS=Homo sapiens OX=9606 GN=KRT10 PE=1 SV=6	518	59020	23	21	17	15	20.7	5.13	769	1	1	0	532.809	1063.6	2	1063.6	0.0006	1	39.18	0.00092	R	LASYLDKVR	A			File18232 Spectrum438 scans: 3121
3	P13645	Keratin, type I cytoskeletal 10 OS=Homo sapiens OX=9606 GN=KRT10 PE=1 SV=6	518	59020	23	21	17	15	20.7	5.13	814	1	1	0	545.77	1089.53	2	1089.52	0.002	0	47.19	0.00033	K	VTMQNLNDR	L			File18232 Spectrum241 scans: 2797
3	P13645	Keratin, type I cytoskeletal 10 OS=Homo sapiens OX=9606 GN=KRT10 PE=1 SV=6	518	59020	23	21	17	15	20.7	5.13	853	1	1	1	555.249	1108.48	2	1108.48	0	0	41.78	0.00044	K	DAEAWFNEK	S			File18232 Spectrum885 scans: 3955
3	P13645	Keratin, type I cytoskeletal 10 OS=Homo sapiens OX=9606 GN=KRT10 PE=1 SV=6	518	59020	23	21	17	15	20.7	5.13	943	1	1	1	583.296	1164.58	2	1164.58	-0.0003	0	45.22	0.00048	R	LENEIQTYR	S			File18232 Spectrum352 scans: 2987
3	P13645	Keratin, type I cytoskeletal 10 OS=Homo sapiens OX=9606 GN=KRT10 PE=1 SV=6	518	59020	23	21	17	15	20.7	5.13	1020	1	1	1	617.843	1233.67	2	1233.67	0	1	45.94	0.00027	R	LKYENEVALR	Q			File18232 Spectrum387 scans: 3041
3	P13645	Keratin, type I cytoskeletal 10 OS=Homo sapiens OX=9606 GN=KRT10 PE=1 SV=6	518	59020	23	21	17	15	20.7	5.13	1021	1	1	1	412.231	1233.67	3	1233.67	0.0003	1	25.84	0.027	R	LKYENEVALR	Q			File18232 Spectrum388 scans: 3044
3	P13645	Keratin, type I cytoskeletal 10 OS=Homo sapiens OX=9606 GN=KRT10 PE=1 SV=6	518	59020	23	21	17	15	20.7	5.13	1026	1	1	1	619.296	1236.58	2	1236.58	-0.0005	1	23.31	0.051	R	KDAEAWFNEK	S			File18232 Spectrum611 scans: 3425
3	P13645	Keratin, type I cytoskeletal 10 OS=Homo sapiens OX=9606 GN=KRT10 PE=1 SV=6	518	59020	23	21	17	15	20.7	5.13	1053	1	1	1	631.802	1261.59	2	1261.59	-0.0003	0	71.68	7.8e-07	R	SLLEGEGSSGGGGR	G			File18232 Spectrum257 scans: 2824
3	P13645	Keratin, type I cytoskeletal 10 OS=Homo sapiens OX=9606 GN=KRT10 PE=1 SV=6	518	59020	23	21	17	15	20.7	5.13	1054	1	1	1	631.802	1261.59	2	1261.59	0.0001	0	60.54	1e-05	R	SLLEGEGSSGGGGR	G			File18232 Spectrum278 scans: 2864
3	P13645	Keratin, type I cytoskeletal 10 OS=Homo sapiens OX=9606 GN=KRT10 PE=1 SV=6	518	59020	23	21	17	15	20.7	5.13	1160	1	1	1	683.322	1364.63	2	1364.63	-0.0022	0	54.59	4e-05	R	SQYEQLAEQNR	K			File18232 Spectrum218 scans: 2759
3	P13645	Keratin, type I cytoskeletal 10 OS=Homo sapiens OX=9606 GN=KRT10 PE=1 SV=6	518	59020	23	21	17	15	20.7	5.13	1163	1	1	1	691.328	1380.64	2	1380.64	0.0005	0	87.42	2e-08	R	ALEESNYELEGK	I			File18232 Spectrum449 scans: 3140
3	P13645	Keratin, type I cytoskeletal 10 OS=Homo sapiens OX=9606 GN=KRT10 PE=1 SV=6	518	59020	23	21	17	15	20.7	5.13	1164	1	1	1	691.328	1380.64	2	1380.64	0.0009	0	64.88	3.6e-06	R	ALEESNYELEGK	I			File18232 Spectrum475 scans: 3185
3	P13645	Keratin, type I cytoskeletal 10 OS=Homo sapiens OX=9606 GN=KRT10 PE=1 SV=6	518	59020	23	21	17	15	20.7	5.13	1172	1	1	1	695.844	1389.67	2	1389.67	0	0	50.36	0.00014	K	QSLEASLAETEGR	Y			File18232 Spectrum733 scans: 3642
3	P13645	Keratin, type I cytoskeletal 10 OS=Homo sapiens OX=9606 GN=KRT10 PE=1 SV=6	518	59020	23	21	17	15	20.7	5.13	1228	1	1	1	747.37	1492.73	2	1492.73	-0.0009	1	78.41	2.3e-07	R	SQYEQLAEQNRK	D			File18232 Spectrum74 scans: 2467
3	P13645	Keratin, type I cytoskeletal 10 OS=Homo sapiens OX=9606 GN=KRT10 PE=1 SV=6	518	59020	23	21	17	15	20.7	5.13	1229	1	1	1	498.583	1492.73	3	1492.73	0.0001	1	42.37	0.00095	R	SQYEQLAEQNRK	D			File18232 Spectrum75 scans: 2468	emPAI	1.51
4	P35527	Keratin, type I cytoskeletal 9 OS=Homo sapiens OX=9606 GN=KRT9 PE=1 SV=3	473	62255	22	17	15	13	27.6	5.14	102	1	0	0	405.224	808.433	2	808.433	-0.0002	0	31.51	0.01	R	LASYLDK	V			File18232 Spectrum347 scans: 2980
4	P35527	Keratin, type I cytoskeletal 9 OS=Homo sapiens OX=9606 GN=KRT9 PE=1 SV=3	473	62255	22	17	15	13	27.6	5.14	103	1	0	0	405.224	808.433	2	808.433	-0.0001	0	24.74	0.048	R	LASYLDK	V			File18232 Spectrum321 scans: 2936
4	P35527	Keratin, type I cytoskeletal 9 OS=Homo sapiens OX=9606 GN=KRT9 PE=1 SV=3	473	62255	22	17	15	13	27.6	5.14	338	1	1	1	449.21	896.406	2	896.406	0.0001	0	21.96	0.053	R	MTLDDFR	I			File18232 Spectrum868 scans: 3921
4	P35527	Keratin, type I cytoskeletal 9 OS=Homo sapiens OX=9606 GN=KRT9 PE=1 SV=3	473	62255	22	17	15	13	27.6	5.14	339	1	1	1	449.211	896.407	2	896.406	0.0004	0	27.29	0.015	R	MTLDDFR	I			File18232 Spectrum847 scans: 3880
4	P35527	Keratin, type I cytoskeletal 9 OS=Homo sapiens OX=9606 GN=KRT9 PE=1 SV=3	473	62255	22	17	15	13	27.6	5.14	380	1	1	1	457.208	912.401	2	912.401	-0.0002	0	19.45	0.049	R	MTLDDFR	I	Oxidation (M)	0.1000000.0	File18232 Spectrum535 scans: 3298
4	P35527	Keratin, type I cytoskeletal 9 OS=Homo sapiens OX=9606 GN=KRT9 PE=1 SV=3	473	62255	22	17	15	13	27.6	5.14	757	1	1	1	530.785	1059.56	2	1059.56	-0.0005	0	57.95	4.3e-05	K	TLLDIDNTR	M			File18232 Spectrum793 scans: 3760
4	P35527	Keratin, type I cytoskeletal 9 OS=Homo sapiens OX=9606 GN=KRT9 PE=1 SV=3	473	62255	22	17	15	13	27.6	5.14	758	1	1	1	530.785	1059.56	2	1059.56	0.0001	0	43.85	0.00088	K	TLLDIDNTR	M			File18232 Spectrum810 scans: 3799
4	P35527	Keratin, type I cytoskeletal 9 OS=Homo sapiens OX=9606 GN=KRT9 PE=1 SV=3	473	62255	22	17	15	13	27.6	5.14	770	1	1	1	533.252	1064.49	2	1064.49	-0.0034	0	44.89	0.00035	K	STMQELNSR	L			File18232 Spectrum106 scans: 2545
4	P35527	Keratin, type I cytoskeletal 9 OS=Homo sapiens OX=9606 GN=KRT9 PE=1 SV=3	473	62255	22	17	15	13	27.6	5.14	776	1	0	1	533.752	1065.49	2	1065.49	-0.0016	0	16.36	0.3	K	FEMEQNLR	Q			File18232 Spectrum577 scans: 3371
4	P35527	Keratin, type I cytoskeletal 9 OS=Homo sapiens OX=9606 GN=KRT9 PE=1 SV=3	473	62255	22	17	15	13	27.6	5.14	784	1	1	1	537.765	1073.52	2	1073.51	0.0011	0	31.54	0.01	R	QFSSSYLSR	S			File18232 Spectrum531 scans: 3291
4	P35527	Keratin, type I cytoskeletal 9 OS=Homo sapiens OX=9606 GN=KRT9 PE=1 SV=3	473	62255	22	17	15	13	27.6	5.14	825	3	1	1	365.854	1094.54	3	1094.54	-0.0006	1	4.28	5.4	K	IQDWYDKK	G			File18232 Spectrum286 scans: 2878
4	P35527	Keratin, type I cytoskeletal 9 OS=Homo sapiens OX=9606 GN=KRT9 PE=1 SV=3	473	62255	22	17	15	13	27.6	5.14	826	1	1	1	548.277	1094.54	2	1094.54	0.0001	1	42.93	0.00071	K	IQDWYDKK	G			File18232 Spectrum283 scans: 2873
4	P35527	Keratin, type I cytoskeletal 9 OS=Homo sapiens OX=9606 GN=KRT9 PE=1 SV=3	473	62255	22	17	15	13	27.6	5.14	875	1	1	1	561.296	1120.58	2	1120.58	0.0007	0	36.46	0.0037	R	QEYEQLIAK	N			File18232 Spectrum554 scans: 3332
4	P35527	Keratin, type I cytoskeletal 9 OS=Homo sapiens OX=9606 GN=KRT9 PE=1 SV=3	473	62255	22	17	15	13	27.6	5.14	932	1	1	1	579.298	1156.58	2	1156.58	-0.003	0	63.9	5.4e-06	R	QGVDADINGLR	Q			File18232 Spectrum575 scans: 3369
4	P35527	Keratin, type I cytoskeletal 9 OS=Homo sapiens OX=9606 GN=KRT9 PE=1 SV=3	473	62255	22	17	15	13	27.6	5.14	970	1	1	1	595.808	1189.6	2	1189.6	-0.0002	0	49.07	0.00023	R	QVLDNLTMEK	S			File18232 Spectrum731 scans: 3640
4	P35527	Keratin, type I cytoskeletal 9 OS=Homo sapiens OX=9606 GN=KRT9 PE=1 SV=3	473	62255	22	17	15	13	27.6	5.14	996	1	1	1	603.805	1205.6	2	1205.6	-0.0007	0	37.76	0.0029	R	QVLDNLTMEK	S	Oxidation (M)	0.0000000100.0	File18232 Spectrum534 scans: 3297
4	P35527	Keratin, type I cytoskeletal 9 OS=Homo sapiens OX=9606 GN=KRT9 PE=1 SV=3	473	62255	22	17	15	13	27.6	5.14	1019	1	1	1	616.803	1231.59	2	1231.59	0.0005	0	79.9	1.5e-07	R	SGGGGGGGLGSGGSIR	S			File18232 Spectrum87 scans: 2495
4	P35527	Keratin, type I cytoskeletal 9 OS=Homo sapiens OX=9606 GN=KRT9 PE=1 SV=3	473	62255	22	17	15	13	27.6	5.14	1022	1	1	1	618.268	1234.52	2	1234.52	0.0004	0	75.68	8.5e-08	R	FSSSSGYGGGSSR	V			File18232 Spectrum40 scans: 2318
4	P35527	Keratin, type I cytoskeletal 9 OS=Homo sapiens OX=9606 GN=KRT9 PE=1 SV=3	473	62255	22	17	15	13	27.6	5.14	1128	3	1	1	662.34	1322.67	2	1322.67	0	1	7.96	2.3	R	IKFEMEQNLR	Q	Oxidation (M)	0.0000100000.0	File18232 Spectrum317 scans: 2929
4	P35527	Keratin, type I cytoskeletal 9 OS=Homo sapiens OX=9606 GN=KRT9 PE=1 SV=3	473	62255	22	17	15	13	27.6	5.14	1129	1	1	1	441.896	1322.67	3	1322.67	0.0008	1	22.87	0.074	R	IKFEMEQNLR	Q	Oxidation (M)	0.0000100000.0	File18232 Spectrum314 scans: 2924
4	P35527	Keratin, type I cytoskeletal 9 OS=Homo sapiens OX=9606 GN=KRT9 PE=1 SV=3	473	62255	22	17	15	13	27.6	5.14	1269	1	1	1	793.885	1585.75	2	1585.76	-0.0037	0	60.8	1e-05	K	VQALEEANNDLENK	I			File18232 Spectrum493 scans: 3216
4	P35527	Keratin, type I cytoskeletal 9 OS=Homo sapiens OX=9606 GN=KRT9 PE=1 SV=3	473	62255	22	17	15	13	27.6	5.14	1615	1	1	1	1075.1	3222.28	3	3222.27	0.0037	0	80.79	8.3e-09	R	GGSGGSHGGGSGFGGESGGSYGGGEEASGSGGGYGGGSGK	S			File18232 Spectrum126 scans: 2592	emPAI	1.16
5	P35908	Keratin, type II cytoskeletal 2 epidermal OS=Homo sapiens OX=9606 GN=KRT2 PE=1 SV=2	358	65678	16	11	13	10	20.7	8.07	162	1	1	0	414.218	826.422	2	826.423	-0.0003	0	23.01	0.061	K	FASFIDK	V			File18232 Spectrum769 scans: 3702
5	P35908	Keratin, type II cytoskeletal 2 epidermal OS=Homo sapiens OX=9606 GN=KRT2 PE=1 SV=2	358	65678	16	11	13	10	20.7	8.07	569	1	0	0	487.269	972.524	2	972.524	-0.0001	0	35.46	0.006	K	IEISELNR	V			File18232 Spectrum606 scans: 3416
5	P35908	Keratin, type II cytoskeletal 2 epidermal OS=Homo sapiens OX=9606 GN=KRT2 PE=1 SV=2	358	65678	16	11	13	10	20.7	8.07	570	1	0	0	487.27	972.526	2	972.524	0.0019	0	6.13	4.8	K	IEISELNR	V			File18232 Spectrum631 scans: 3460
5	P35908	Keratin, type II cytoskeletal 2 epidermal OS=Homo sapiens OX=9606 GN=KRT2 PE=1 SV=2	358	65678	16	11	13	10	20.7	8.07	776	2	0	0	533.752	1065.49	2	1065.51	-0.0193	1	4.18	5	K	YEDEINKR	T			File18232 Spectrum577 scans: 3371
5	P35908	Keratin, type II cytoskeletal 2 epidermal OS=Homo sapiens OX=9606 GN=KRT2 PE=1 SV=2	358	65678	16	11	13	10	20.7	8.07	849	1	1	0	554.275	1106.54	2	1106.54	-0.0004	0	34.61	0.0053	K	AQYEEIAQR	S			File18232 Spectrum158 scans: 2660
[truncated: 1,519 more rows]
